# Supplementary material for: The secretome of Thermococcus barophilus in the presence of carbohydrates and the potential role of the TrmBL4 regulator
Source: Environ Microbiol Rep. 2023 Jul 26;15(6):530–44. doi: 10.1111/1758-2229.13186 (PMC10667668; doi:10.1111/1758-2229.13186)
Supplement: Supplementary file 1 — Data S1: list of T. barophilus proteins (secreted and cytosolic) identified by LC/MS–MS. [file EMI4-15-530-s002.xlsx]

## Sheet: Total MS Data WT
							5138.08	WT TRM Classique				Mutant TRM Classique						Mutant TRM Classique Maltose 1								Mutant TRM Classique Maltose 2								Mutant TRM Classique Maltodextrin										WT TRM Classique Pectin
							3739.31			3485	3739.31			2821	3739.31	1.01252e-13				5074	3739.31	5.53335e-13		8.08242e-14				4737.5	3739.31	-1.20348e-13		-2.27818e-13				4954.5	3739.31	-1.82965e-13		-1.23457e-13		2.19824e-14				2770.5	3739.31	1.05693e-13
Organism	Ordered Locus	Type	MW	Description	GO Process	KO Process	Number of proteins	20211001_14_ech7	20211001_16_ech8	Mean	Norm. Mean	20211001_18_ech9	20211001_20_ech10	Mean	Norm. Mean	Score	Effect vs WT	20211001_02_ech1	20211001_04_ech2	Mean	Norm. Mean	Score	Effect vs WT TRM Classique	Score	Effect vs TRM Classique	20211001_22_ech11	20211001_24_ech12	Mean	Norm. Mean	Score	Effect vs WT TRM Classique	Score	Effect vs TRM Classique	20211001_26_ech13	20211001_28_ech14	Mean	Norm. Mean	Score	Effect vs WT TRM	Score Maltodextrin	Effect vs TRM	Score Maltodextrin/Maltose 2	Effect vs TRM Maltose	20211001_30_ech15	20211001_32_ech16	Mean	Norm. Mean	Score	Effect
Thermococcus barophilus (strain DSM 11836 / MP)	TERMP_00003		21.5561	Glucose-6-phosphate isomerase	gluconeogenesis - glycolytic process	Glycolysis / Gluconeogenesis - Pentose phosphate pathway - Starch and sucrose metabolism - Amino sugar and nucleotide sugar metabolism	1	2	0	1	1.07297	2	0	1	1.32553	0.252554	4.24849	7	8	7.5	5.52717	4.45419	0.240891	4.20164	0.315479	3	5	4	3.1572	2.08423	0.514806	1.83168	0.723669	3	5	4	3.01892	1.94595	0.551388	1.69339	0.782763	-0.138281	-22.8318	0	0	0	0	-1.07297	-1
Thermococcus barophilus (strain DSM 11836 / MP)	TERMP_00004		53.0236	ADP-dependent glucokinase	glucose metabolic process - glycolytic process	Glycolysis / Gluconeogenesis - Pentose phosphate pathway - Methane metabolism	1	10	9	9.5	10.1932	5	7	6	7.95316	-2.24008	-4.55039	20	21	20.5	15.1076	4.91434	2.07418	7.15443	1.11164	21	18	19.5	15.3914	5.19812	1.96095	7.4382	1.06923	25	25	25	18.8683	8.67502	1.17501	10.9151	0.728639	3.4769	4.42675	6	6	6	8.09813	-2.09512	-4.86524
Thermococcus barophilus (strain DSM 11836 / MP)	TERMP_00008		38.4528	Glycosidase		Enzymes with EC numbers	1	6	8	7	7.51081	10	8	9	11.9297	4.41893	1.69969	11	6	8.5	6.26412	-1.24669	-6.0246	-5.66562	-2.10564	9	12	10.5	8.28766	0.776844	9.66837	-3.64209	-3.27552	8	10	9	6.79257	-0.718239	-10.4573	-5.13717	-2.32224	-1.49508	-5.54327	4	8	6	8.09813	0.587318	12.7883
Thermococcus barophilus (strain DSM 11836 / MP)	TERMP_00009		31.8556	Mannose-6-phosphate isomerase	carbohydrate metabolic process	Fructose and mannose metabolism - Amino sugar and nucleotide sugar metabolism	1	3	3	3	3.21892	3	0	1.5	1.98829	-1.23063	-2.61567	6	5	5.5	4.05326	0.834335	3.85807	2.06496	0.962869	4	3	3.5	2.76255	-0.456368	-7.05335	0.774262	2.56798	4	5	4.5	3.39629	0.177367	18.1484	1.408	1.41214	0.633735	4.35916	2	0	1	1.34969	-1.86923	-1.72206
Thermococcus barophilus (strain DSM 11836 / MP)	TERMP_00010		43.6264	Uncharacterized protein		Enzymes with EC numbers	1	3	6	4.5	4.82838	2	3	2.5	3.31382	-1.51456	-3.18797	11	14	12.5	9.21194	4.38356	1.10147	5.89813	0.561843	6	7	6.5	5.13046	0.302075	15.9841	1.81664	1.82415	6	7	6.5	4.90575	0.077368	62.408	1.59193	2.08164	-0.224707	-22.8318	0	4	2	2.69938	-2.129	-2.26791
Thermococcus barophilus (strain DSM 11836 / MP)	TERMP_00012		103.89	Putative alpha-mannosidase	mannose metabolic process	Enzymes with EC numbers	1	0	0	0	0	0	0	0	0	0	#DIV/0!	0	0	0	0	0	#DIV/0!	0	#DIV/0!	3	2	2.5	1.97325	1.97325	0	1.97325	0	0	0	0	0	0	#DIV/0!	0	#DIV/0!	-1.97325	-1	0	0	0	0	0	#DIV/0!
Thermococcus barophilus (strain DSM 11836 / MP)	TERMP_00022		39.339	Putative alcohol dehydrogenase			1	2	2	2	2.14595	0	0	0	0	-2.14595	-1	3	3	3	2.21087	0.0649198	33.0554	2.21087	0	2	2	2	1.5786	-0.567345	-3.78244	1.5786	0	2	3	2.5	1.88683	-0.259121	-8.28165	1.88683	0	0.308225	5.12159	0	0	0	0	-2.14595	-1
Thermococcus barophilus (strain DSM 11836 / MP)	TERMP_00025		52.7446	Mannose-1-phosphate guanylyltransferase	polysaccharide biosynthetic process	Fructose and mannose metabolism - Amino sugar and nucleotide sugar metabolism	1	0	0	0	0	0	2	1	1.32553	1.32553	0	0	2	1	0.736956	0.736956	0	-0.588572	-2.25211	0	0	0	0	0	#DIV/0!	-1.32553	-1	3	0	1.5	1.1321	1.1321	0	-0.193431	-6.8527	1.1321	0	0	0	0	0	0	#DIV/0!
Thermococcus barophilus (strain DSM 11836 / MP)	TERMP_00026		51.0861	Phosphomannomutase	carbohydrate metabolic process	Glycolysis / Gluconeogenesis - Pentose phosphate pathway - Fructose and mannose metabolism - Galactose metabolism - Starch and sucrose metabolism - Amino sugar and nucleotide sugar metabolism - Purine metabolism - K15778 pmm-pgm; phosphomannomutase / phosphoglucomutase	1	7	4	5.5	5.90135	3	3	3	3.97658	-1.92477	-3.066	11	10	10.5	7.73803	1.83668	3.21306	3.76145	1.05719	4	5	4.5	3.55185	-2.3495	-2.51175	-0.424728	-9.36265	4	6	5	3.77365	-2.1277	-2.77358	-0.202929	-19.5959	0.221799	16.0138	2	3	2.5	3.37422	-2.52713	-2.3352
Thermococcus barophilus (strain DSM 11836 / MP)	TERMP_00029		17.3827	Uncharacterized protein			1	5	3	4	4.29189	5	2	3.5	4.63935	0.347452	12.3525	7	8	7.5	5.52717	1.23527	3.47445	0.887821	5.22554	9	5	7	5.52511	1.23321	3.48026	0.88576	5.2377	11	12	11.5	8.6794	4.38751	0.978208	4.04006	1.14834	3.1543	1.75161	10	4	7	9.44782	5.15593	0.832419
Thermococcus barophilus (strain DSM 11836 / MP)	TERMP_00030		32.1351	Acetamidase/formamidase		Arginine and proline metabolism - Phenylalanine metabolism - Tryptophan metabolism - K01426 E3.5.1.4; amidase - Styrene degradation	1	2	2	2	2.14595	0	0	0	0	-2.14595	-1	5	4	4.5	3.3163	1.17035	1.83359	3.3163	0	3	4	3.5	2.76255	0.616606	3.48026	2.76255	0	3	4	3.5	2.64156	0.49561	4.32991	2.64156	0	-0.120996	-22.8318	0	0	0	0	-2.14595	-1
Thermococcus barophilus (strain DSM 11836 / MP)	TERMP_00038		32.1265	Agmatinase		Arginine and proline metabolism	1	0	0	0	0	0	0	0	0	0	#DIV/0!	2	0	1	0.736956	0.736956	0	0.736956	0	0	2	1	0.789301	0.789301	0	0.789301	0	2	0	1	0.754731	0.754731	0	0.754731	0	-0.0345702	-22.8318	0	0	0	0	0	#DIV/0!
Thermococcus barophilus (strain DSM 11836 / MP)	TERMP_00039		15.03	Translation initiation factor 5A	positive regulation of translational elongation - positive regulation of translational termination	Translation factors	1	8	6	7	7.51081	4	4	4	5.30211	-2.20871	-3.40055	10	9	9.5	7.00108	-0.509736	-14.7347	1.69897	3.12078	5	7	6	4.7358	-2.77501	-2.70659	-0.566304	-9.36265	7	4	5.5	4.15102	-3.3598	-2.2355	-1.15109	-4.60616	-0.584787	-8.09835	6	4	5	6.74844	-0.762371	-9.85192
Thermococcus barophilus (strain DSM 11836 / MP)	TERMP_00042		40.3463	Uncharacterized protein			1	0	0	0	0	0	0	0	0	0	#DIV/0!	2	0	1	0.736956	0.736956	0	0.736956	0	0	0	0	0	0	#DIV/0!	0	#DIV/0!	0	0	0	0	0	#DIV/0!	0	#DIV/0!	0	#DIV/0!	0	0	0	0	0	#DIV/0!
Thermococcus barophilus (strain DSM 11836 / MP)	TERMP_00045		25.8739	Uncharacterized protein			1	0	0	0	0	0	0	0	0	0	#DIV/0!	0	0	0	0	0	#DIV/0!	0	#DIV/0!	2	0	1	0.789301	0.789301	0	0.789301	0	0	0	0	0	0	#DIV/0!	0	#DIV/0!	-0.789301	-1	0	0	0	0	0	#DIV/0!
Thermococcus barophilus (strain DSM 11836 / MP)	TERMP_00046		25.2127	Uncharacterized protein			1	2	0	1	1.07297	0	0	0	0	-1.07297	-1	0	2	1	0.736956	-0.336018	-3.1932	0.736956	0	3	3	3	2.3679	1.29493	0.828596	2.3679	0	0	3	1.5	1.1321	0.0591224	18.1484	1.1321	0	-1.23581	-1.91608	0	0	0	0	-1.07297	-1
Thermococcus barophilus (strain DSM 11836 / MP)	TERMP_00048		35.126	Ornithine carbamoyltransferase		Arginine biosynthesis	1	13	11	12	12.8757	7	8	7.5	9.94145	-2.93423	-4.3881	15	15	15	11.0543	-1.82135	-7.06931	1.11288	8.9331	12	10	11	8.68231	-4.19337	-3.07048	-1.25915	-7.89539	14	15	14.5	10.9436	-1.93209	-6.66413	1.00214	9.92024	2.26128	3.83955	7	6	6.5	8.77298	-4.10271	-3.13834
Thermococcus barophilus (strain DSM 11836 / MP)	TERMP_00049		29.0519	Flavin-dependent thymidylate synthase	dTMP biosynthetic process - dTTP biosynthetic process - methylation	Pyrimidine metabolism - One carbon pool by folate	1	0	4	2	2.14595	0	0	0	0	-2.14595	-1	2	4	3	2.21087	0.0649198	33.0554	2.21087	0	6	6	6	4.7358	2.58986	0.828596	4.7358	0	2	3	2.5	1.88683	-0.259121	-8.28165	1.88683	0	-2.84898	-1.66228	2	3	2.5	3.37422	1.22827	1.74712
Thermococcus barophilus (strain DSM 11836 / MP)	TERMP_00051		20.062	HIT domain-containing protein		Purine metabolism		0	0	0	0	0	0	0	0	0	#DIV/0!	0	0	0	0	0	#DIV/0!	0	#DIV/0!	0	0	0	0	0	#DIV/0!	0	#DIV/0!	0	0	0	0	0	#DIV/0!	0	#DIV/0!	0	#DIV/0!	0	0	0	0	0	#DIV/0!
Thermococcus barophilus (strain DSM 11836 / MP)	TERMP_00053		44.8863	2,3-bisphosphoglycerate-independent phosphoglycerate mutase	glycolytic process	Glycolysis / Gluconeogenesis - Methane metabolism - Glycine, serine and threonine metabolism	1	11	6	8.5	9.12027	9	4	6.5	8.61593	-0.504347	-18.0833	21	18	19.5	14.3706	5.25036	1.73708	5.75471	1.4972	15	14	14.5	11.4449	2.32459	3.9234	2.82893	3.04564	11	15	13	9.8115	0.691223	13.1944	1.19557	7.20655	-1.63336	-7.00692	5	5	5	6.74844	-2.37183	-3.84525
Thermococcus barophilus (strain DSM 11836 / MP)	TERMP_00054		20.9401	50S ribosomal protein L10e	translation	Ribosome - Ribosome	1	6	6	6	6.43784	3	3	3	3.97658	-2.46126	-2.61567	6	5	5.5	4.05326	-2.38459	-2.69977	0.0766737	51.8637	6	6	6	4.7358	-1.70204	-3.78244	0.759223	5.2377	7	5	6	4.52838	-1.90946	-3.37155	0.551801	7.20655	-0.207421	-22.8318	4	3	3.5	4.72391	-1.71393	-3.75619
Thermococcus barophilus (strain DSM 11836 / MP)	TERMP_00056		43.2355	Serine-glyoxylate aminotransferase			1	16	14	15	16.0946	9	11	10	13.2553	-2.83933	-5.66845	22	23	22.5	16.5815	0.486898	33.0554	3.32623	3.98508	19	20	19.5	15.3914	-0.703236	-22.8865	2.13609	6.20538	16	21	18.5	13.9625	-2.13209	-7.54876	0.707242	18.7422	-1.42885	-10.7719	12	12	12	16.1963	0.101662	158.314
Thermococcus barophilus (strain DSM 11836 / MP)	TERMP_00057		22.7024	T2SP_E domain-containing protein			1	6	4	5	5.36487	5	5	5	6.62764	1.26277	4.24849	6	6	6	4.42173	-0.943134	-5.68834	-2.2059	-3.0045	7	8	7.5	5.91976	0.554889	9.66837	-0.707881	-9.36265	4	5	4.5	3.39629	-1.96858	-2.72525	-3.23135	-2.05104	-2.52347	-2.34588	5	7	6	8.09813	2.73326	1.96281
Thermococcus barophilus (strain DSM 11836 / MP)	TERMP_00065		51.9202	Glutamate synthase small chain		Enzymes with EC numbers	1	18	16	17	18.2405	12	12	12	15.9063	-2.33422	-7.8144	13	12	12.5	9.21194	-9.0286	-2.02031	-6.69438	-2.37607	20	17	18.5	14.6021	-3.63848	-5.01323	-1.30426	-12.1956	14	18	16	12.0757	-6.16486	-2.95879	-3.83064	-4.1524	-2.52638	-5.77985	11	11	11	14.8466	-3.39397	-5.37439
Thermococcus barophilus (strain DSM 11836 / MP)	TERMP_00066		30.8872	Hydrogenase	pyrimidine nucleotide biosynthetic process	Enzymes with EC numbers	1	6	4	5	5.36487	3	3	3	3.97658	-1.38829	-3.86438	11	6	8.5	6.26412	0.899255	5.9659	2.28754	1.73837	8	10	9	7.10371	1.73884	3.08531	3.12713	1.27164	9	11	10	7.54731	2.18244	2.4582	3.57072	1.11366	0.443598	16.0138	5	3	4	5.39875	0.0338874	158.314
Thermococcus barophilus (strain DSM 11836 / MP)	TERMP_00071		25.67	Uncharacterized protein				0	0	0	0	0	0	0	0	0	#DIV/0!	0	0	0	0	0	#DIV/0!	0	#DIV/0!	0	0	0	0	0	#DIV/0!	0	#DIV/0!	0	0	0	0	0	#DIV/0!	0	#DIV/0!	0	#DIV/0!	0	0	0	0	0	#DIV/0!
Thermococcus barophilus (strain DSM 11836 / MP)	TERMP_00073		32.005	Uncharacterized protein		General function prediction only		0	0	0	0	0	0	0	0	0	#DIV/0!	0	0	0	0	0	#DIV/0!	0	#DIV/0!	0	0	0	0	0	#DIV/0!	0	#DIV/0!	0	0	0	0	0	#DIV/0!	0	#DIV/0!	0	#DIV/0!	0	0	0	0	0	#DIV/0!
Thermococcus barophilus (strain DSM 11836 / MP)	TERMP_00075		46.099	Uncharacterized protein				0	0	0	0	0	0	0	0	0	#DIV/0!	0	0	0	0	0	#DIV/0!	0	#DIV/0!	0	0	0	0	0	#DIV/0!	0	#DIV/0!	0	0	0	0	0	#DIV/0!	0	#DIV/0!	0	#DIV/0!	0	0	0	0	0	#DIV/0!
Thermococcus barophilus (strain DSM 11836 / MP)	TERMP_00076		18.762	Phosphoesterase		Function unknown	1	0	0	0	0	0	0	0	0	0	#DIV/0!	4	2	3	2.21087	2.21087	0	2.21087	0	4	3	3.5	2.76255	2.76255	0	2.76255	0	3	3	3	2.26419	2.26419	0	2.26419	0	-0.498361	-5.54327	3	3	3	4.04907	4.04907	0
Thermococcus barophilus (strain DSM 11836 / MP)	TERMP_00079		17.0128	Translation initiation factor 2 subunit beta		Protein phosphatases and associated proteins - Translation factors	1	2	2	2	2.14595	6	2	4	5.30211	3.15616	0.679923	3	2	2.5	1.84239	-0.303558	-7.06931	-3.45972	-1.53253	5	5	5	3.9465	1.80056	1.19182	-1.35561	-3.91125	3	6	4.5	3.39629	1.25034	1.71629	-1.90582	-2.78206	-0.550216	-7.17264	3	0	1.5	2.02453	-0.121414	-17.6746
Thermococcus barophilus (strain DSM 11836 / MP)	TERMP_00080		57.1497	Methylmalonyl-CoA decarboxylase, alpha chain		Transporters	1	2	2	2	2.14595	0	3	1.5	1.98829	-0.157656	-13.6116	2	0	1	0.736956	-1.40899	-1.52304	-1.25134	-1.58894	8	9	8.5	6.70906	4.56311	0.470282	4.72077	0.42118	9	9	9	6.79257	4.64663	0.461829	4.80428	0.413858	0.0835182	80.3305	3	3	3	4.04907	1.90312	1.12759
Thermococcus barophilus (strain DSM 11836 / MP)	TERMP_00084		31.8444	Uncharacterized protein			1	3	4	3.5	3.75541	3	4	3.5	4.63935	0.883938	4.24849	5	4	4.5	3.3163	-0.439107	-8.55237	-1.32305	-3.50657	12	10	11	8.68231	4.9269	0.762225	4.04296	1.14751	10	8	9	6.79257	3.03717	1.23648	2.15323	2.1546	-1.88973	-4.59446	10	6	8	10.7975	7.0421	0.533279
Thermococcus barophilus (strain DSM 11836 / MP)	TERMP_00087		23.712	Zn finger containing protein		General function prediction only		0	0	0	0	0	0	0	0	0	#DIV/0!	0	0	0	0	0	#DIV/0!	0	#DIV/0!	0	0	0	0	0	#DIV/0!	0	#DIV/0!	0	0	0	0	0	#DIV/0!	0	#DIV/0!	0	#DIV/0!	0	0	0	0	0	#DIV/0!
Thermococcus barophilus (strain DSM 11836 / MP)	TERMP_00088		15.1924	Uncharacterized protein	cell septum assembly	Function unknown	1	0	0	0	0	0	0	0	0	0	#DIV/0!	0	0	0	0	0	#DIV/0!	0	#DIV/0!	0	3	1.5	1.18395	1.18395	0	1.18395	0	0	0	0	0	0	#DIV/0!	0	#DIV/0!	-1.18395	-1	0	0	0	0	0	#DIV/0!
Thermococcus barophilus (strain DSM 11836 / MP)	TERMP_00091		38.9674	50S ribosomal protein L3	translation	Ribosome - Ribosome	1	10	9	9.5	10.1932	6	9	7.5	9.94145	-0.251793	-40.4826	12	13	12.5	9.21194	-0.981303	-10.3875	-0.72951	-13.6276	13	12	12.5	9.86626	-0.326988	-31.1732	-0.0751948	-132.209	14	12	13	9.8115	-0.381751	-26.7013	-0.129958	-76.4977	-0.0547628	-180.164	6	5	5.5	7.42329	-2.76996	-3.67993
Thermococcus barophilus (strain DSM 11836 / MP)	TERMP_00092		28.7349	50S ribosomal protein L4	translation	Ribosome - Ribosome	1	5	8	6.5	6.97433	5	4	4.5	5.96487	-1.00945	-6.90901	14	13	13.5	9.9489	2.97457	2.34465	3.98403	1.4972	9	12	10.5	8.28766	1.31333	5.31041	2.32279	2.56798	11	9	10	7.54731	0.572978	12.1721	1.58243	3.76943	-0.740353	-11.1942	4	6	5	6.74844	-0.225884	-30.8757
Thermococcus barophilus (strain DSM 11836 / MP)	TERMP_00093		9.89153	50S ribosomal protein L23	translation	Ribosome - Ribosome	1	4	4	4	4.29189	2	0	1	1.32553	-2.96637	-1.44685	6	5	5.5	4.05326	-0.238638	-17.9849	2.72773	0.485946	6	7	6.5	5.13046	0.838561	5.11816	3.80493	0.348371	4	6	5	3.77365	-0.518241	-8.28165	2.44813	0.541446	-1.3568	-3.78128	3	5	4	5.39875	1.10686	3.87754
Thermococcus barophilus (strain DSM 11836 / MP)	TERMP_00094		25.9473	50S ribosomal protein L2	translation	Ribosome - Ribosome	1	10	6	8	8.58379	6	6	6	7.95316	-0.630624	-13.6116	9	11	10	7.36956	-1.21423	-7.06931	-0.583608	-13.6276	10	7	8.5	6.70906	-1.87473	-4.57868	-1.24411	-6.39267	9	14	11.5	8.6794	0.0956136	89.7758	0.726238	10.9512	1.97034	3.40502	7	5	6	8.09813	-0.485656	-17.6746
Thermococcus barophilus (strain DSM 11836 / MP)	TERMP_00095		15.3304	30S ribosomal protein S19P	translation	Ribosome - Ribosome	1	2	3	2.5	2.68243	0	0	0	0	-2.68243	-1	4	5	4.5	3.3163	0.633866	4.23186	3.3163	0	2	2	2	1.5786	-1.10383	-2.43011	1.5786	0	2	2	2	1.50946	-1.17297	-2.28687	1.50946	0	-0.0691405	-22.8318	3	2	2.5	3.37422	0.691788	3.87754
Thermococcus barophilus (strain DSM 11836 / MP)	TERMP_00096		17.7735	50S ribosomal protein L22	translation	Ribosome - Ribosome	1	3	4	3.5	3.75541	2	3	2.5	3.31382	-0.441589	-8.50431	0	0	0	0	-3.75541	-1	-3.31382	-1	3	2	2.5	1.97325	-1.78216	-2.10723	-1.34057	-2.47195	3	4	3.5	2.64156	-1.11385	-3.37155	-0.672261	-4.92936	0.668305	2.95262	3	2	2.5	3.37422	-0.381185	-9.85192
Thermococcus barophilus (strain DSM 11836 / MP)	TERMP_00097		23.1887	30S ribosomal protein S3	translation	Ribosome - Ribosome	1	8	5	6.5	6.97433	6	6	6	7.95316	0.978836	7.12512	8	10	9	6.6326	-0.341727	-20.409	-1.32056	-6.02255	6	8	7	5.52511	-1.44922	-4.81246	-2.42806	-3.27552	6	5	5.5	4.15102	-2.82331	-2.47027	-3.80215	-2.09176	-1.37409	-4.02093	6	7	6.5	8.77298	1.79865	3.87754
Thermococcus barophilus (strain DSM 11836 / MP)	TERMP_00098		8.00042	50S ribosomal protein L29	translation	Ribosome - Ribosome	1	0	0	0	0	0	0	0	0	0	#DIV/0!	2	2	2	1.47391	1.47391	0	1.47391	0	0	0	0	0	0	#DIV/0!	0	#DIV/0!	0	0	0	0	0	#DIV/0!	0	#DIV/0!	0	#DIV/0!	0	0	0	0	0	#DIV/0!
Thermococcus barophilus (strain DSM 11836 / MP)	TERMP_00099		11.4252	Protein translation factor SUI1 homolog		Translation factors	1	0	0	0	0	0	0	0	0	0	#DIV/0!	5	4	4.5	3.3163	3.3163	0	3.3163	0	0	0	0	0	0	#DIV/0!	0	#DIV/0!	0	0	0	0	0	#DIV/0!	0	#DIV/0!	0	#DIV/0!	0	0	0	0	0	#DIV/0!
Thermococcus barophilus (strain DSM 11836 / MP)	TERMP_00101		12.968	30S ribosomal protein S17	translation	Ribosome - Ribosome	1	6	6	6	6.43784	4	3	3.5	4.63935	-1.7985	-3.57957	10	11	10.5	7.73803	1.30019	4.95145	3.09869	1.4972	8	9	8.5	6.70906	0.271216	23.737	2.06971	2.24154	7	5	6	4.52838	-1.90946	-3.37155	-0.110962	-41.8101	-2.18067	-3.0766	6	4	5	6.74844	0.310603	20.7269
Thermococcus barophilus (strain DSM 11836 / MP)	TERMP_00102		15.5816	50S ribosomal protein L14	translation	Ribosome - Ribosome	1	4	2	3	3.21892	2	0	1	1.32553	-1.89339	-1.70008	7	6	6.5	4.79021	1.57129	2.04858	3.46468	0.382582	6	6	6	4.7358	1.51688	2.12206	3.41028	0.388686	6	5	5.5	4.15102	0.932098	3.45342	2.82549	0.469132	-0.584787	-8.09835	4	6	5	6.74844	3.52952	0.911999
Thermococcus barophilus (strain DSM 11836 / MP)	TERMP_00103		14.2219	50S ribosomal protein L24	translation	Ribosome - Ribosome	1	3	6	4.5	4.82838	2	4	3	3.97658	-0.851799	-5.66845	7	6	6.5	4.79021	-0.0381694	-126.499	0.813629	4.88746	6	6	6	4.7358	-0.0925758	-52.156	0.759223	5.2377	4	6	5	3.77365	-1.05473	-4.57785	-0.202929	-19.5959	-0.962152	-4.9221	5	3	4	5.39875	0.570374	8.46529
Thermococcus barophilus (strain DSM 11836 / MP)	TERMP_00104		28.3844	30S ribosomal protein S4e	translation	Ribosome - Ribosome	1	5	5	5	5.36487	3	5	4	5.30211	-0.0627581	-85.4848	7	8	7.5	5.52717	0.162299	33.0554	0.225058	23.5589	7	10	8.5	6.70906	1.34419	3.99115	1.40695	3.76852	5	6	5.5	4.15102	-1.21385	-4.41971	-1.15109	-4.60616	-2.55804	-2.62273	5	3	4	5.39875	0.0338874	158.314
Thermococcus barophilus (strain DSM 11836 / MP)	TERMP_00105		20.7931	50S ribosomal protein L5	translation	Ribosome - Ribosome	1	0	0	0	0	0	0	0	0	0	#DIV/0!	2	0	1	0.736956	0.736956	0	0.736956	0	4	5	4.5	3.55185	3.55185	0	3.55185	0	3	5	4	3.01892	3.01892	0	3.01892	0	-0.532931	-6.66475	3	0	1.5	2.02453	2.02453	0
Thermococcus barophilus (strain DSM 11836 / MP)	TERMP_00106		6.714	30S ribosomal protein S14 type Z	translation	Ribosome - Ribosome		0	0	0	0	0	0	0	0	0	#DIV/0!	0	0	0	0	0	#DIV/0!	0	#DIV/0!	0	0	0	0	0	#DIV/0!	0	#DIV/0!	0	0	0	0	0	#DIV/0!	0	#DIV/0!	0	#DIV/0!	0	0	0	0	0	#DIV/0!
Thermococcus barophilus (strain DSM 11836 / MP)	TERMP_00107		14.6839	30S ribosomal protein S8	translation	Ribosome - Ribosome	1	3	3	3	3.21892	0	0	0	0	-3.21892	-1	0	3	1.5	1.10543	-2.11349	-1.52304	1.10543	0	2	5	3.5	2.76255	-0.456368	-7.05335	2.76255	0	4	3	3.5	2.64156	-0.577363	-5.57521	2.64156	0	-0.120996	-22.8318	2	0	1	1.34969	-1.86923	-1.72206
Thermococcus barophilus (strain DSM 11836 / MP)	TERMP_00108		20.8464	50S ribosomal protein L6	translation	Ribosome - Ribosome	1	10	7	8.5	9.12027	4	6	5	6.62764	-2.49264	-3.65888	14	12	13	9.58042	0.460148	19.8203	2.95279	2.24454	11	10	10.5	8.28766	-0.832616	-10.9538	1.66002	3.9925	12	13	12.5	9.43413	0.313857	29.0587	2.8065	2.36153	1.14647	7.22883	8	9	8.5	11.4724	2.35208	3.87754
Thermococcus barophilus (strain DSM 11836 / MP)	TERMP_00109		14.84	50S ribosomal protein L32e	translation	Ribosome - Ribosome		0	0	0	0	0	0	0	0	0	#DIV/0!	0	0	0	0	0	#DIV/0!	0	#DIV/0!	0	0	0	0	0	#DIV/0!	0	#DIV/0!	0	0	0	0	0	#DIV/0!	0	#DIV/0!	0	#DIV/0!	0	0	0	0	0	#DIV/0!
Thermococcus barophilus (strain DSM 11836 / MP)	TERMP_00110		17.9873	50S ribosomal protein L19e	translation	Ribosome - Ribosome	1	3	2	2.5	2.68243	0	0	0	0	-2.68243	-1	4	4	4	2.94782	0.265389	10.1076	2.94782	0	0	2	1	0.789301	-1.89313	-1.41693	0.789301	0	2	2	2	1.50946	-1.17297	-2.28687	1.50946	0	0.72016	1.09601	2	2	2	2.69938	0.0169437	158.314
Thermococcus barophilus (strain DSM 11836 / MP)	TERMP_00111		23.1484	50S ribosomal protein L18	translation	Ribosome - Ribosome	1	6	4	5	5.36487	4	0	2	2.65105	-2.71381	-1.97687	10	9	9.5	7.00108	1.63621	3.27884	4.35002	0.609435	7	7	7	5.52511	0.160238	33.4806	2.87405	0.92241	7	10	8.5	6.41521	1.05034	5.10773	3.76416	0.704289	0.890104	6.20726	3	2	2.5	3.37422	-1.99065	-2.69504
Thermococcus barophilus (strain DSM 11836 / MP)	TERMP_00112		26.409	30S ribosomal protein S5	translation	Ribosome - Ribosome	1	12	13	12.5	13.4122	11	12	11.5	15.2436	1.8314	7.32347	21	18	19.5	14.3706	0.958465	13.9934	-0.872931	-17.4625	18	21	19.5	15.3914	1.9792	6.77657	0.147802	103.135	21	25	23	17.3588	3.94663	3.39838	2.11524	7.20655	1.96744	7.82305	15	15	15	20.2453	6.83316	1.96281
Thermococcus barophilus (strain DSM 11836 / MP)	TERMP_00113		17.6438	50S ribosomal protein L30	translation	Ribosome - Ribosome	1	6	7	6.5	6.97433	3	3	3	3.97658	-2.99775	-2.32652	10	9	9.5	7.00108	0.0267503	260.719	3.0245	1.31479	8	8	8	6.31441	-0.659921	-10.5684	2.33782	1.70098	7	9	8	6.03784	-0.936483	-7.44736	2.06126	1.9292	-0.276562	-22.8318	5	4	4.5	6.0736	-0.900728	-7.74299
Thermococcus barophilus (strain DSM 11836 / MP)	TERMP_00114		16.509	50S ribosomal protein L15	translation	Ribosome - Ribosome	1	0	0	0	0	0	0	0	0	0	#DIV/0!	4	2	3	2.21087	2.21087	0	2.21087	0	3	3	3	2.3679	2.3679	0	2.3679	0	0	3	1.5	1.1321	1.1321	0	1.1321	0	-1.23581	-1.91608	0	0	0	0	0	#DIV/0!
Thermococcus barophilus (strain DSM 11836 / MP)	TERMP_00116		22.4693	Adenylate kinase		Purine metabolism - Thiamine metabolism - Exosome	1	0	0	0	0	0	0	0	0	0	#DIV/0!	2	0	1	0.736956	0.736956	0	0.736956	0	0	0	0	0	0	#DIV/0!	0	#DIV/0!	0	0	0	0	0	#DIV/0!	0	#DIV/0!	0	#DIV/0!	0	0	0	0	0	#DIV/0!
Thermococcus barophilus (strain DSM 11836 / MP)	TERMP_00118		10.4987	50S ribosomal protein L34e	translation	Ribosome - Ribosome	1	0	0	0	0	0	0	0	0	0	#DIV/0!	2	2	2	1.47391	1.47391	0	1.47391	0	0	0	0	0	0	#DIV/0!	0	#DIV/0!	0	0	0	0	0	#DIV/0!	0	#DIV/0!	0	#DIV/0!	0	0	0	0	0	#DIV/0!
Thermococcus barophilus (strain DSM 11836 / MP)	TERMP_00120		9.69042	50S ribosomal protein L14e	translation	Ribosome - Ribosome	1	2	3	2.5	2.68243	0	0	0	0	-2.68243	-1	5	4	4.5	3.3163	0.633866	4.23186	3.3163	0	3	3	3	2.3679	-0.314531	-8.52835	2.3679	0	4	3	3.5	2.64156	-0.0408767	-65.6225	2.64156	0	0.273655	8.65289	3	2	2.5	3.37422	0.691788	3.87754
Thermococcus barophilus (strain DSM 11836 / MP)	TERMP_00128		16.9992	30S ribosomal protein S13	translation	Ribosome - Ribosome	1	5	3	4	4.29189	2	0	1	1.32553	-2.96637	-1.44685	5	5	5	3.68478	-0.607116	-7.06931	2.35925	0.561843	7	7	7	5.52511	1.23321	3.48026	4.19958	0.315633	6	5	5.5	4.15102	-0.140876	-30.4658	2.82549	0.469132	-1.37409	-4.02093	5	3	4	5.39875	1.10686	3.87754
Thermococcus barophilus (strain DSM 11836 / MP)	TERMP_00129		21.3058	30S ribosomal protein S4	translation	Ribosome - Ribosome	1	6	3	4.5	4.82838	0	0	0	0	-4.82838	-1	6	9	7.5	5.52717	0.698786	6.90967	5.52717	0	4	4	4	3.1572	-1.67118	-2.88921	3.1572	0	4	7	5.5	4.15102	-0.677363	-7.12821	4.15102	0	0.993815	3.17685	0	3	1.5	2.02453	-2.80385	-1.72206
Thermococcus barophilus (strain DSM 11836 / MP)	TERMP_00130		14.5378	30S ribosomal protein S11	translation	Ribosome - Ribosome	1	7	5	6	6.43784	3	3	3	3.97658	-2.46126	-2.61567	8	8	8	5.89564	-0.542196	-11.8736	1.91906	2.07215	3	6	4.5	3.55185	-2.88599	-2.23072	-0.424728	-9.36265	5	9	7	5.28311	-1.15473	-5.57521	1.30653	3.04362	1.73126	2.0516	3	0	1.5	2.02453	-4.41331	-1.45873
Thermococcus barophilus (strain DSM 11836 / MP)	TERMP_00131		29.4426	DNA-directed RNA polymerase subunit D	transcription, DNA-templated	RNA polymerase - Transcription machinery	1	6	3	4.5	4.82838	3	2	2.5	3.31382	-1.51456	-3.18797	8	4	6	4.42173	-0.406647	-11.8736	1.10792	2.99104	8	7	7.5	5.91976	1.09138	4.42412	2.60594	1.27164	7	8	7.5	5.66048	0.832099	5.80265	2.34666	1.41214	-0.259277	-22.8318	4	4	4	5.39875	0.570374	8.46529
Thermococcus barophilus (strain DSM 11836 / MP)	TERMP_00132		13.6535	50S ribosomal protein L18e	translation	Ribosome - Ribosome	1	6	5	5.5	5.90135	2	0	1	1.32553	-4.57583	-1.28968	7	6	6.5	4.79021	-1.11114	-5.31107	3.46468	0.382582	5	7	6	4.7358	-1.16555	-5.06315	3.41028	0.388686	5	8	6.5	4.90575	-0.995605	-5.9274	3.58022	0.370236	0.169944	27.8669	5	3	4	5.39875	-0.502599	-11.7417
Thermococcus barophilus (strain DSM 11836 / MP)	TERMP_00133		16.419	50S ribosomal protein L13	translation	Ribosome - Ribosome	1	5	4	4.5	4.82838	5	5	5	6.62764	1.79926	2.68354	7	7	7	5.15869	0.330308	14.6178	-1.46895	-4.51183	5	7	6	4.7358	-0.0925758	-52.156	-1.89183	-3.50329	4	4	4	3.01892	-1.80946	-2.66841	-3.60871	-1.83656	-1.71688	-2.75837	3	3	3	4.04907	-0.779315	-6.19568
Thermococcus barophilus (strain DSM 11836 / MP)	TERMP_00134		15.2333	30S ribosomal protein S9	translation	Ribosome - Ribosome	1	5	3	4	4.29189	2	0	1	1.32553	-2.96637	-1.44685	6	7	6.5	4.79021	0.498317	8.61277	3.46468	0.382582	3	3	3	2.3679	-1.92399	-2.23072	1.04238	1.27164	4	4	4	3.01892	-1.27297	-3.37155	1.69339	0.782763	0.65102	3.63722	2	2	2	2.69938	-1.59252	-2.69504
Thermococcus barophilus (strain DSM 11836 / MP)	TERMP_00135		7.78688	DNA-directed RNA polymerase subunit N	transcription, DNA-templated	RNA polymerase - Transcription machinery	1	0	0	0	0	0	0	0	0	0	#DIV/0!	3	0	1.5	1.10543	1.10543	0	1.10543	0	0	0	0	0	0	#DIV/0!	0	#DIV/0!	0	0	0	0	0	#DIV/0!	0	#DIV/0!	0	#DIV/0!	0	0	0	0	0	#DIV/0!
Thermococcus barophilus (strain DSM 11836 / MP)	TERMP_00137		37.5584	Enolase	glycolytic process	Glycolysis / Gluconeogenesis - Methane metabolism - RNA degradation - Messenger RNA biogenesis - Exosome	1	5	4	4.5	4.82838	3	3	3	3.97658	-0.851799	-5.66845	4	3	3.5	2.57934	-2.24904	-2.14687	-1.39724	-2.84603	5	4	4.5	3.55185	-1.27653	-3.78244	-0.424728	-9.36265	4	4	4	3.01892	-1.80946	-2.66841	-0.95766	-4.1524	-0.532931	-6.66475	3	3	3	4.04907	-0.779315	-6.19568
Thermococcus barophilus (strain DSM 11836 / MP)	TERMP_00138		22.9754	30S ribosomal protein S2	translation	Ribosome - Ribosome	1	10	9	9.5	10.1932	5	6	5.5	7.2904	-2.90285	-3.51146	15	14	14.5	10.6859	0.492608	20.6924	3.39546	2.14711	12	12	12	9.47161	-0.721638	-14.1251	2.18121	3.34237	12	9	10.5	7.92467	-2.26858	-4.49323	0.634271	11.4941	-1.54694	-6.12281	8	10	9	12.1472	1.95395	5.21674
Thermococcus barophilus (strain DSM 11836 / MP)	TERMP_00139		32.3064	MEMO1 family protein TERMP_00139		Cytoskeleton proteins	1	0	0	0	0	0	2	1	1.32553	1.32553	0	0	0	0	0	0	#DIV/0!	-1.32553	-1	0	0	0	0	0	#DIV/0!	-1.32553	-1	2	0	1	0.754731	0.754731	0	-0.570797	-2.32224	0.754731	0	0	0	0	0	0	#DIV/0!
Thermococcus barophilus (strain DSM 11836 / MP)	TERMP_00143		35.1717	Mevalonate kinase	isopentenyl diphosphate biosynthetic process, mevalonate pathway	Terpenoid backbone biosynthesis	1	0	0	0	0	0	0	0	0	0	#DIV/0!	3	2	2.5	1.84239	1.84239	0	1.84239	0	6	4	5	3.9465	3.9465	0	3.9465	0	4	5	4.5	3.39629	3.39629	0	3.39629	0	-0.550216	-7.17264	0	0	0	0	0	#DIV/0!
Thermococcus barophilus (strain DSM 11836 / MP)	TERMP_00144		29.7711	Isopentenyl phosphate kinase	isoprenoid biosynthetic process	Terpenoid backbone biosynthesis	1	0	0	0	0	0	0	0	0	0	#DIV/0!	0	0	0	0	0	#DIV/0!	0	#DIV/0!	0	2	1	0.789301	0.789301	0	0.789301	0	0	0	0	0	0	#DIV/0!	0	#DIV/0!	-0.789301	-1	0	0	0	0	0	#DIV/0!
Thermococcus barophilus (strain DSM 11836 / MP)	TERMP_00145		41.2988	Isopentenyl-diphosphate delta-isomerase	isoprenoid biosynthetic process	Terpenoid backbone biosynthesis	1	2	0	1	1.07297	0	0	0	0	-1.07297	-1	7	5	6	4.42173	3.34876	0.320409	4.42173	0	0	3	1.5	1.18395	0.110978	9.66837	1.18395	0	0	2	1	0.754731	-0.318243	-3.37155	0.754731	0	-0.429221	-2.75837	0	0	0	0	-1.07297	-1
Thermococcus barophilus (strain DSM 11836 / MP)	TERMP_00147		38.2532	Dimethylallyltransferase	isoprenoid biosynthetic process	Terpenoid backbone biosynthesis - Prenyltransferases	1	8	5	6.5	6.97433	6	5	5.5	7.2904	0.316073	22.0656	15	12	13.5	9.9489	2.97457	2.34465	2.6585	2.7423	10	6	8	6.31441	-0.659921	-10.5684	-0.975994	-7.46972	10	7	8.5	6.41521	-0.559118	-12.4738	-0.87519	-8.33007	0.100803	62.6409	2	3	2.5	3.37422	-3.60011	-1.93726
Thermococcus barophilus (strain DSM 11836 / MP)	TERMP_00151		111.686	Leucine--tRNA ligase	leucyl-tRNA aminoacylation	Aminoacyl-tRNA biosynthesis - Amino acid related enzymes - Transfer RNA biogenesis - Mitochondrial biogenesis	1	14	14	14	15.0216	7	9	8	10.6042	-4.41741	-3.40055	23	21	22	16.213	1.19139	12.6084	5.6088	1.89064	21	20	20.5	16.1807	1.15904	12.9604	5.57645	1.90161	17	25	21	15.8493	0.827713	18.1484	5.24512	2.02173	-0.331325	-48.8363	4	5	4.5	6.0736	-8.94803	-1.67876
Thermococcus barophilus (strain DSM 11836 / MP)	TERMP_00152		22.6165	50S ribosomal protein L15e	translation	Ribosome - Ribosome	1	4	0	2	2.14595	3	0	1.5	1.98829	-0.157656	-13.6116	6	3	4.5	3.3163	1.17035	1.83359	1.32801	1.4972	7	6	6.5	5.13046	2.98451	0.719029	3.14216	0.632778	5	3	4	3.01892	0.872975	2.4582	1.03063	1.9292	-2.11153	-2.42973	0	0	0	0	-2.14595	-1
Thermococcus barophilus (strain DSM 11836 / MP)	TERMP_00160		28.925	Proteasome subunit alpha	proteasomal protein catabolic process - ubiquitin-dependent protein catabolic process	Proteasome - Peptidases and inhibitors - Proteasome	1	8	8	8	8.58379	7	10	8.5	11.267	2.68319	3.19909	9	6	7.5	5.52717	-3.05662	-2.80826	-5.73982	-1.96295	8	12	10	7.89301	-0.69078	-12.4262	-3.37397	-3.33938	11	7	9	6.79257	-1.79121	-4.79217	-4.47441	-2.51809	-1.10043	-7.17264	7	4	5.5	7.42329	-1.1605	-7.39663
Thermococcus barophilus (strain DSM 11836 / MP)	TERMP_00161		26.8074	Uncharacterized protein	mature ribosome assembly	Ribosome biogenesis	1	0	0	0	0	0	0	0	0	0	#DIV/0!	0	0	0	0	0	#DIV/0!	0	#DIV/0!	0	0	0	0	0	#DIV/0!	0	#DIV/0!	0	0	0	0	0	#DIV/0!	0	#DIV/0!	0	#DIV/0!	2	0	1	1.34969	1.34969	0
Thermococcus barophilus (strain DSM 11836 / MP)	TERMP_00162		28.3534	Exosome complex component Rrp4	RNA catabolic process	RNA degradation - Messenger RNA biogenesis	1	2	0	1	1.07297	0	0	0	0	-1.07297	-1	4	3	3.5	2.57934	1.50637	0.71229	2.57934	0	4	5	4.5	3.55185	2.47888	0.432846	3.55185	0	6	5	5.5	4.15102	3.07804	0.348589	4.15102	0	0.599164	5.92801	3	2	2.5	3.37422	2.30125	0.466257
Thermococcus barophilus (strain DSM 11836 / MP)	TERMP_00163		27.3537	Exosome complex component Rrp41	RNA catabolic process	RNA degradation - Messenger RNA biogenesis	1	2	2	2	2.14595	3	2	2.5	3.31382	1.16787	1.83749	5	7	6	4.42173	2.27579	0.942947	1.10792	2.99104	5	4	4.5	3.55185	1.40591	1.52638	0.238035	13.9215	6	6	6	4.52838	2.38244	0.900736	1.21457	2.7284	0.97653	3.63722	3	0	1.5	2.02453	-0.121414	-17.6746
Thermococcus barophilus (strain DSM 11836 / MP)	TERMP_00164		29.6817	Exosome complex component Rrp42	RNA catabolic process	RNA degradation - Messenger RNA biogenesis	1	0	0	0	0	3	0	1.5	1.98829	1.98829	0	3	3	3	2.21087	2.21087	0	0.222576	8.9331	3	2	2.5	1.97325	1.97325	0	-0.015039	-132.209	2	3	2.5	1.88683	1.88683	0	-0.101465	-19.5959	-0.0864256	-22.8318	2	0	1	1.34969	1.34969	0
Thermococcus barophilus (strain DSM 11836 / MP)	TERMP_00165		9.045	50S ribosomal protein L37Ae	translation	Ribosome - Ribosome		0	0	0	0	0	0	0	0	0	#DIV/0!	0	0	0	0	0	#DIV/0!	0	#DIV/0!	0	0	0	0	0	#DIV/0!	0	#DIV/0!	0	0	0	0	0	#DIV/0!	0	#DIV/0!	0	#DIV/0!	0	0	0	0	0	#DIV/0!
Thermococcus barophilus (strain DSM 11836 / MP)	TERMP_00166		5.63911	DNA-directed RNA polymerase subunit P	transcription, DNA-templated	RNA polymerase - Transcription machinery	1	0	0	0	0	0	0	0	0	0	#DIV/0!	2	0	1	0.736956	0.736956	0	0.736956	0	0	0	0	0	0	#DIV/0!	0	#DIV/0!	0	0	0	0	0	#DIV/0!	0	#DIV/0!	0	#DIV/0!	0	0	0	0	0	#DIV/0!
Thermococcus barophilus (strain DSM 11836 / MP)	TERMP_00169		13.3263	Prefoldin subunit beta	protein folding	Chaperones and folding catalysts	1	0	0	0	0	0	0	0	0	0	#DIV/0!	0	0	0	0	0	#DIV/0!	0	#DIV/0!	0	0	0	0	0	#DIV/0!	0	#DIV/0!	0	2	1	0.754731	0.754731	0	0.754731	0	0.754731	0	0	0	0	0	0	#DIV/0!
Thermococcus barophilus (strain DSM 11836 / MP)	TERMP_00176		26.7254	tRNA-binding domain-containing protein		Function unknown	1	3	4	3.5	3.75541	3	3	3	3.97658	0.221175	16.9794	8	7	7.5	5.52717	1.77176	2.11959	1.55058	2.56457	5	4	4.5	3.55185	-0.203554	-18.4492	-0.424728	-9.36265	0	2	1	0.754731	-3.00068	-1.25152	-3.22185	-1.23425	-2.79712	-1.26982	3	5	4	5.39875	1.64335	2.28522
Thermococcus barophilus (strain DSM 11836 / MP)	TERMP_00177		31.9257	2,5-diketo-D-gluconic acid reductase			1	0	0	0	0	2	0	1	1.32553	1.32553	0	3	2	2.5	1.84239	1.84239	0	0.516862	2.56457	2	2	2	1.5786	1.5786	0	0.253074	5.2377	4	3	3.5	2.64156	2.64156	0	1.31603	1.00722	1.06296	1.48511	0	2	1	1.34969	1.34969	0
Thermococcus barophilus (strain DSM 11836 / MP)	TERMP_00182		45.2539	Uncharacterized protein	monosaccharide metabolic process		1	0	0	0	0	0	0	0	0	0	#DIV/0!	0	0	0	0	0	#DIV/0!	0	#DIV/0!	0	0	0	0	0	#DIV/0!	0	#DIV/0!	0	2	1	0.754731	0.754731	0	0.754731	0	0.754731	0	0	0	0	0	0	#DIV/0!
Thermococcus barophilus (strain DSM 11836 / MP)	TERMP_00187	Lipo(Sec/SPII)	37.1518	Uncharacterized protein		Function unknown	1	2	3	2.5	2.68243	2	3	2.5	3.31382	0.631385	4.24849	4	0	2	1.47391	-1.20852	-2.2196	-1.83991	-1.80108	3	2	2.5	1.97325	-0.709182	-3.78244	-1.34057	-2.47195	3	4	3.5	2.64156	-0.0408767	-65.6225	-0.672261	-4.92936	0.668305	2.95262	5	4	4.5	6.0736	3.39117	0.791006
Thermococcus barophilus (strain DSM 11836 / MP)	TERMP_00188		76.3201	Lysine 2,3-aminomutase		Lysine degradation	1	0	0	0	0	3	4	3.5	4.63935	4.63935	0	2	5	3.5	2.57934	2.57934	0	-2.06	-2.25211	4	6	5	3.9465	3.9465	0	-0.692842	-6.69611	9	10	9.5	7.16994	7.16994	0	2.53059	1.8333	3.22344	1.22432	0	0	0	0	0	#DIV/0!
Thermococcus barophilus (strain DSM 11836 / MP)	TERMP_00189		30.5779	D-aminoacyl-tRNA deacylase	D-amino acid catabolic process	Transfer RNA biogenesis	1	3	3	3	3.21892	0	0	0	0	-3.21892	-1	3	0	1.5	1.10543	-2.11349	-1.52304	1.10543	0	4	2	3	2.3679	-0.851018	-3.78244	2.3679	0	0	3	1.5	1.1321	-2.08682	-1.5425	1.1321	0	-1.23581	-1.91608	3	0	1.5	2.02453	-1.19439	-2.69504
Thermococcus barophilus (strain DSM 11836 / MP)	TERMP_00190		44.6564	Cell division protein FtsZ	division septum assembly - FtsZ-dependent cytokinesis - protein polymerization	Chromosome and associated proteins - Cytoskeleton proteins - Prokaryotic defense system	1	14	11	12.5	13.4122	17	18	17.5	23.1967	9.78456	1.37075	17	14	15.5	11.4228	-1.98936	-6.74196	-11.7739	-1.97018	23	22	22.5	17.7593	4.3471	3.08531	-5.43746	-4.2661	18	23	20.5	15.472	2.05981	6.51137	-7.72475	-3.00291	-2.28729	-7.76432	17	16	16.5	22.2699	8.8577	1.51418
Thermococcus barophilus (strain DSM 11836 / MP)	TERMP_00192		16.6731	Transcription elongation factor Spt5	regulation of DNA-templated transcription, elongation - regulation of transcription by RNA polymerase II	Transcription machinery - Ribosome biogenesis	1	0	0	0	0	0	0	0	0	0	#DIV/0!	0	0	0	0	0	#DIV/0!	0	#DIV/0!	3	3	3	2.3679	2.3679	0	2.3679	0	2	3	2.5	1.88683	1.88683	0	1.88683	0	-0.481076	-4.9221	3	0	1.5	2.02453	2.02453	0
Thermococcus barophilus (strain DSM 11836 / MP)	TERMP_00193		17.4055	50S ribosomal protein L11	translation	Ribosome - Ribosome	1	2	0	1	1.07297	0	0	0	0	-1.07297	-1	4	5	4.5	3.3163	2.24333	0.478296	3.3163	0	3	2	2.5	1.97325	0.900279	1.19182	1.97325	0	3	4	3.5	2.64156	1.56858	0.68404	2.64156	0	0.668305	2.95262	3	0	1.5	2.02453	0.95156	1.12759
Thermococcus barophilus (strain DSM 11836 / MP)	TERMP_00194		24.0764	50S ribosomal protein L1	regulation of translation - translation	Ribosome - Ribosome	1	5	3	4	4.29189	4	3	3.5	4.63935	0.347452	12.3525	6	6	6	4.42173	0.12984	33.0554	-0.217612	-21.3193	6	6	6	4.7358	0.443911	9.66837	0.0964592	48.0964	9	8	8.5	6.41521	2.12332	2.02132	1.77586	2.61244	1.6794	2.81993	3	3	3	4.04907	-0.242828	-17.6746
Thermococcus barophilus (strain DSM 11836 / MP)	TERMP_00195		36.8508	50S ribosomal protein L10	translation	Ribosome - Ribosome	1	10	8	9	9.65676	4	5	4.5	5.96487	-3.69189	-2.61567	12	11	11.5	8.47499	-1.18177	-8.17142	2.51012	2.37633	15	13	14	11.0502	1.39345	6.93011	5.08534	1.17295	12	12	12	9.05677	-0.599995	-16.0947	3.09189	1.9292	-1.99344	-5.54327	7	6	6.5	8.77298	-0.883785	-10.9266
Thermococcus barophilus (strain DSM 11836 / MP)	TERMP_00196		10.6913	50S ribosomal protein L12	translational elongation	Ribosome - Ribosome	1	2	2	2	2.14595	2	2	2	2.65105	0.505108	4.24849	2	2	2	1.47391	-0.672036	-3.1932	-1.17714	-2.25211	2	2	2	1.5786	-0.567345	-3.78244	-1.07245	-2.47195	2	2	2	1.50946	-0.636486	-3.37155	-1.14159	-2.32224	-0.0691405	-22.8318	2	2	2	2.69938	0.55343	3.87754
Thermococcus barophilus (strain DSM 11836 / MP)	TERMP_00198		17.7543	dCTP deaminase	dUMP biosynthetic process - dUTP biosynthetic process	Pyrimidine metabolism	1	3	3	3	3.21892	0	0	0	0	-3.21892	-1	3	3	3	2.21087	-1.00805	-3.1932	2.21087	0	2	0	1	0.789301	-2.42962	-1.32487	0.789301	0	0	0	0	0	-3.21892	-1	0	#DIV/0!	-0.789301	-1	2	0	1	1.34969	-1.86923	-1.72206
Thermococcus barophilus (strain DSM 11836 / MP)	TERMP_00200		7.41611	Archaeal histone		Chromosome and associated proteins	1	32	39	35.5	38.0906	8	12	10	13.2553	-24.8353	-1.53373	49	61	55	40.5326	2.442	15.5981	27.2773	0.485946	25	23	24	18.9432	-19.1473	-1.98934	5.68795	2.33041	17	19	18	13.5851	-24.5054	-1.55437	0.329877	40.1825	-5.35807	-3.53546	20	15	17.5	23.6196	-14.471	-2.6322
Thermococcus barophilus (strain DSM 11836 / MP)	TERMP_00204		48.6395	DNA primase DnaG		DNA replication - DNA replication proteins	1	0	0	0	0	0	0	0	0	0	#DIV/0!	0	0	0	0	0	#DIV/0!	0	#DIV/0!	2	2	2	1.5786	1.5786	0	1.5786	0	0	2	1	0.754731	0.754731	0	0.754731	0	-0.823871	-1.91608	0	0	0	0	0	#DIV/0!
Thermococcus barophilus (strain DSM 11836 / MP)	TERMP_00205		23.773	Probable thymidylate kinase	dTDP biosynthetic process - dTTP biosynthetic process	Pyrimidine metabolism		0	0	0	0	0	0	0	0	0	#DIV/0!	0	0	0	0	0	#DIV/0!	0	#DIV/0!	0	0	0	0	0	#DIV/0!	0	#DIV/0!	0	0	0	0	0	#DIV/0!	0	#DIV/0!	0	#DIV/0!	0	0	0	0	0	#DIV/0!
Thermococcus barophilus (strain DSM 11836 / MP)	TERMP_00206		26.4699	Phospho-sugar mutase	carbohydrate metabolic process		1	2	3	2.5	2.68243	3	4	3.5	4.63935	1.95691	1.37075	7	4	5.5	4.05326	1.37082	1.95681	-0.58609	-7.91576	4	5	4.5	3.55185	0.86942	3.08531	-1.08749	-4.2661	4	5	4.5	3.39629	0.713854	3.75768	-1.24306	-3.7322	-0.155566	-22.8318	3	4	3.5	4.72391	2.04148	1.31397
Thermococcus barophilus (strain DSM 11836 / MP)	TERMP_00207		40.4893	Mannose-1-phosphate guanylyltransferase	biosynthetic process	Fructose and mannose metabolism - Amino sugar and nucleotide sugar metabolism	1	0	0	0	0	0	0	0	0	0	#DIV/0!	0	0	0	0	0	#DIV/0!	0	#DIV/0!	0	0	0	0	0	#DIV/0!	0	#DIV/0!	0	0	0	0	0	#DIV/0!	0	#DIV/0!	0	#DIV/0!	0	0	0	0	0	#DIV/0!
Thermococcus barophilus (strain DSM 11836 / MP)	TERMP_00208		72.5306	Phosphoenolpyruvate carboxykinase [GTP]	gluconeogenesis	Glycolysis / Gluconeogenesis - Citrate cycle (TCA cycle) - Pyruvate metabolism	1	11	8	9.5	10.1932	5	4	4.5	5.96487	-4.22838	-2.41068	21	17	19	14.0022	3.80891	2.67616	8.03728	0.74215	17	11	14	11.0502	0.856963	11.8946	5.08534	1.17295	14	13	13.5	10.1889	-0.00438545	-2324.33	4.22399	1.41214	-0.861349	-12.829	8	7	7.5	10.1227	-0.0705827	-144.416
Thermococcus barophilus (strain DSM 11836 / MP)	TERMP_00209		22.95	Potassium channel protein	potassium ion transport			0	0	0	0	0	0	0	0	0	#DIV/0!	0	0	0	0	0	#DIV/0!	0	#DIV/0!	0	0	0	0	0	#DIV/0!	0	#DIV/0!	0	0	0	0	0	#DIV/0!	0	#DIV/0!	0	#DIV/0!	0	0	0	0	0	#DIV/0!
Thermococcus barophilus (strain DSM 11836 / MP)	TERMP_00211		97.3915	Glycogen phosphorylase	carbohydrate metabolic process	Starch and sucrose metabolism	1	12	12	12	12.8757	6	7	6.5	8.61593	-4.25975	-3.02263	41	37	39	28.7413	15.8656	0.811548	20.1253	0.428113	34	29	31.5	24.863	11.9873	1.07411	16.247	0.530307	35	39	37	27.925	15.0493	0.855564	19.3091	0.446211	3.06206	8.1197	5	4	4.5	6.0736	-6.80208	-1.8929
Thermococcus barophilus (strain DSM 11836 / MP)	TERMP_00213		31.067	Methyltransf_25 domain-containing protein				0	0	0	0	0	0	0	0	0	#DIV/0!	0	0	0	0	0	#DIV/0!	0	#DIV/0!	0	0	0	0	0	#DIV/0!	0	#DIV/0!	0	0	0	0	0	#DIV/0!	0	#DIV/0!	0	#DIV/0!	0	0	0	0	0	#DIV/0!
Thermococcus barophilus (strain DSM 11836 / MP)	TERMP_00216		66.576	Glutamate--tRNA ligase	glutamyl-tRNA aminoacylation	Porphyrin and chlorophyll metabolism - Aminoacyl-tRNA biosynthesis - Amino acid related enzymes - Transfer RNA biogenesis - Prokaryotic defense system	1	0	4	2	2.14595	14	12	13	17.2319	15.0859	0.142248	6	3	4.5	3.3163	1.17035	1.83359	-13.9156	-1.23832	20	16	18	14.2074	12.0615	0.177918	-3.02444	-5.69753	13	15	14	10.5662	8.42028	0.254855	-6.66563	-2.58518	-3.64119	-3.90186	14	7	10.5	14.1717	12.0258	0.178445
Thermococcus barophilus (strain DSM 11836 / MP)	TERMP_00222		28.5872	Glycerophosphoryl diester phosphodiesterase	lipid metabolic process	Glycerophospholipid metabolism	1	2	2	2	2.14595	2	2	2	2.65105	0.505108	4.24849	5	3	4	2.94782	0.801875	2.67616	0.296768	8.9331	3	0	1.5	1.18395	-0.961996	-2.23072	-1.4671	-1.807	5	4	4.5	3.39629	1.25034	1.71629	0.745233	3.55735	2.21234	0.535159	0	0	0	0	-2.14595	-1
Thermococcus barophilus (strain DSM 11836 / MP)	TERMP_00226		55.0876	Glycerol kinase	glycerol-3-phosphate metabolic process - glycerol catabolic process	Glycerolipid metabolism - Exosome	1	6	5	5.5	5.90135	4	2	3	3.97658	-1.92477	-3.066	8	5	6.5	4.79021	-1.11114	-5.31107	0.813629	4.88746	4	5	4.5	3.55185	-2.3495	-2.51175	-0.424728	-9.36265	5	5	5	3.77365	-2.1277	-2.77358	-0.202929	-19.5959	0.221799	16.0138	3	3	3	4.04907	-1.85229	-3.18598
Thermococcus barophilus (strain DSM 11836 / MP)	TERMP_00227		55.2151	Glycerol-3-phosphate dehydrogenase		Glycerophospholipid metabolism	1	0	3	1.5	1.60946	3	3	3	3.97658	2.36712	0.679923	5	2	3.5	2.57934	0.969884	1.65944	-1.39724	-2.84603	3	3	3	2.3679	0.758442	2.12206	-1.60868	-2.47195	2	3	2.5	1.88683	0.277366	5.80265	-2.08976	-1.90289	-0.481076	-4.9221	2	3	2.5	3.37422	1.76476	0.911999
Thermococcus barophilus (strain DSM 11836 / MP)	TERMP_00228		46.415	Sarcosine oxidase alpha subunit			1	0	0	0	0	0	2	1	1.32553	1.32553	0	0	0	0	0	0	#DIV/0!	-1.32553	-1	5	3	4	3.1572	3.1572	0	1.83168	0.723669	2	3	2.5	1.88683	1.88683	0	0.561299	2.36153	-1.27038	-2.48525	0	0	0	0	0	#DIV/0!
Thermococcus barophilus (strain DSM 11836 / MP)	TERMP_00238		50.4862	Probable glycine dehydrogenase (decarboxylating) subunit 1	glycine decarboxylation via glycine cleavage system - nucleoside metabolic process	Glyoxylate and dicarboxylate metabolism - Glycine, serine and threonine metabolism	1	4	0	2	2.14595	2	2	2	2.65105	0.505108	4.24849	4	4	4	2.94782	0.801875	2.67616	0.296768	8.9331	4	2	3	2.3679	0.221955	9.66837	-0.283152	-9.36265	0	3	1.5	1.1321	-1.01385	-2.11663	-1.51896	-1.74531	-1.23581	-1.91608	3	0	1.5	2.02453	-0.121414	-17.6746
Thermococcus barophilus (strain DSM 11836 / MP)	TERMP_00239		56.1321	Probable glycine dehydrogenase (decarboxylating) subunit 2	glycine decarboxylation via glycine cleavage system	Glyoxylate and dicarboxylate metabolism - Glycine, serine and threonine metabolism	1	13	7	10	10.7297	4	4	4	5.30211	-5.42763	-1.97687	12	12	12	8.84347	-1.88627	-5.68834	3.54136	1.4972	12	9	10.5	8.28766	-2.44208	-4.39369	2.98555	1.77592	11	12	11.5	8.6794	-2.05033	-5.23317	3.37729	1.56993	0.391743	21.1559	6	2	4	5.39875	-5.33098	-2.01271
Thermococcus barophilus (strain DSM 11836 / MP)	TERMP_00240		9.485	DNA-directed RNA polymerase subunit H	transcription, DNA-templated	RNA polymerase - Transcription machinery		0	0	0	0	0	0	0	0	0	#DIV/0!	0	0	0	0	0	#DIV/0!	0	#DIV/0!	0	0	0	0	0	#DIV/0!	0	#DIV/0!	0	0	0	0	0	#DIV/0!	0	#DIV/0!	0	#DIV/0!	0	0	0	0	0	#DIV/0!
Thermococcus barophilus (strain DSM 11836 / MP)	TERMP_00241		126.434	DNA-directed RNA polymerase subunit beta	transcription, DNA-templated	RNA polymerase - Transcription machinery	1	25	26	25.5	27.3608	14	18	16	21.2084	-6.15239	-4.44719	39	30	34.5	25.425	-1.93586	-14.1337	4.21653	5.02983	36	41	38.5	30.3881	3.02726	9.03816	9.17964	2.31038	28	39	33.5	25.2835	-2.07735	-13.171	4.07504	5.20448	-5.10461	-5.95307	15	16	15.5	20.9202	-6.44065	-4.24815
Thermococcus barophilus (strain DSM 11836 / MP)	TERMP_00242		102.866	DNA-directed RNA polymerase subunit	transcription, DNA-templated	RNA polymerase - Transcription machinery	1	7	9	8	8.58379	3	4	3.5	4.63935	-3.94444	-2.17617	13	5	9	6.6326	-1.95119	-4.39926	1.99325	2.32752	14	16	15	11.8395	3.25572	2.63652	7.20017	0.644339	8	13	10.5	7.92467	-0.659117	-13.0232	3.28533	1.41214	-3.91484	-3.02426	4	5	4.5	6.0736	-2.51019	-3.41958
Thermococcus barophilus (strain DSM 11836 / MP)	TERMP_00243		43.9735	DNA-directed RNA polymerase subunit A''	transcription, DNA-templated	RNA polymerase - Transcription machinery	1	3	2	2.5	2.68243	2	2	2	2.65105	-0.0313791	-85.4848	4	0	2	1.47391	-1.20852	-2.2196	-1.17714	-2.25211	2	6	4	3.1572	0.47477	5.64997	0.506149	5.2377	2	3	2.5	1.88683	-0.795607	-3.37155	-0.764228	-3.46893	-1.27038	-2.48525	0	0	0	0	-2.68243	-1
Thermococcus barophilus (strain DSM 11836 / MP)	TERMP_00244		10.6889	50S ribosomal protein L30e	translation	Ribosome - Ribosome	1	0	2	1	1.07297	0	0	0	0	-1.07297	-1	2	2	2	1.47391	0.400938	2.67616	1.47391	0	2	0	1	0.789301	-0.283673	-3.78244	0.789301	0	2	2	2	1.50946	0.436488	2.4582	1.50946	0	0.72016	1.09601	2	0	1	1.34969	0.276715	3.87754
Thermococcus barophilus (strain DSM 11836 / MP)	TERMP_00245		16.619	Probable transcription termination protein NusA	DNA-templated transcription, termination - transcription antitermination	Transcription machinery - Ribosome biogenesis	1	0	0	0	0	2	0	1	1.32553	1.32553	0	0	0	0	0	0	#DIV/0!	-1.32553	-1	0	2	1	0.789301	0.789301	0	-0.536227	-2.47195	0	0	0	0	0	#DIV/0!	-1.32553	-1	-0.789301	-1	0	0	0	0	0	#DIV/0!
Thermococcus barophilus (strain DSM 11836 / MP)	TERMP_00246		16.3822	30S ribosomal protein S12	translation	Ribosome - Ribosome	1	9	7	8	8.58379	5	5	5	6.62764	-1.95615	-4.3881	8	7	7.5	5.52717	-3.05662	-2.80826	-1.10047	-6.02255	8	8	8	6.31441	-2.26938	-3.78244	-0.31323	-21.159	8	10	9	6.79257	-1.79121	-4.79217	0.164938	40.1825	0.478169	13.2054	6	6	6	8.09813	-0.485656	-17.6746
Thermococcus barophilus (strain DSM 11836 / MP)	TERMP_00247		24.5481	30S ribosomal protein S7	translation	Ribosome - Ribosome	1	14	13	13.5	14.4851	6	5	5.5	7.2904	-7.19474	-2.0133	17	13	15	11.0543	-3.43081	-4.22208	3.76393	1.93691	15	17	16	12.6288	-1.85633	-7.80311	5.33841	1.36565	13	15	14	10.5662	-3.91891	-3.69621	3.27583	2.22551	-2.06258	-6.12281	7	4	5.5	7.42329	-7.06185	-2.05118
Thermococcus barophilus (strain DSM 11836 / MP)	TERMP_00251		30.1366	Uridine phosphorylase	nucleotide catabolic process - purine ribonucleoside salvage - UMP salvage	Pyrimidine metabolism	1	13	12	12.5	13.4122	15	16	15.5	20.5457	7.1335	1.88017	20	20	20	14.7391	1.32694	10.1076	-5.80656	-3.53835	24	25	24.5	19.3379	5.9257	2.26339	-1.2078	-17.0108	26	24	25	18.8683	5.4561	2.4582	-1.67741	-12.2485	-0.469606	-41.179	16	12	14	18.8956	5.48347	2.44593
Thermococcus barophilus (strain DSM 11836 / MP)	TERMP_00252		29.9954	Probable 6-oxopurine nucleoside phosphorylase	purine ribonucleoside salvage	Cysteine and methionine metabolism	1	12	12	12	12.8757	10	9	9.5	12.5925	-0.283172	-45.4694	14	16	15	11.0543	-1.82135	-7.06931	-1.53818	-8.18665	17	16	16.5	13.0235	0.147782	87.1264	0.430954	29.2201	16	17	16.5	12.4531	-0.422627	-30.4658	-0.139455	-90.2978	-0.570409	-22.8318	9	10	9.5	12.822	-0.053639	-240.043
Thermococcus barophilus (strain DSM 11836 / MP)	TERMP_00254		7.91222	Uncharacterized protein			1	0	0	0	0	0	0	0	0	0	#DIV/0!	0	2	1	0.736956	0.736956	0	0.736956	0	0	0	0	0	0	#DIV/0!	0	#DIV/0!	0	0	0	0	0	#DIV/0!	0	#DIV/0!	0	#DIV/0!	0	0	0	0	0	#DIV/0!
Thermococcus barophilus (strain DSM 11836 / MP)	TERMP_00259		50.097	Signal recognition particle 54 kDa protein	SRP-dependent cotranslational protein targeting to membrane	Protein export - Bacterial secretion system - Quorum sensing - Secretion system	1	0	0	0	0	0	0	0	0	0	#DIV/0!	0	0	0	0	0	#DIV/0!	0	#DIV/0!	3	2	2.5	1.97325	1.97325	0	1.97325	0	0	2	1	0.754731	0.754731	0	0.754731	0	-1.21852	-1.61938	0	0	0	0	0	#DIV/0!
Thermococcus barophilus (strain DSM 11836 / MP)	TERMP_00262		26.8127	Adenine phosphoribosyltransferase	nucleoside metabolic process		1	2	0	1	1.07297	2	0	1	1.32553	0.252554	4.24849	0	3	1.5	1.10543	0.0324599	33.0554	-0.220094	-6.02255	3	3	3	2.3679	1.29493	0.828596	1.04238	1.27164	0	0	0	0	-1.07297	-1	-1.32553	-1	-2.3679	-1	3	3	3	4.04907	2.97609	0.360531
Thermococcus barophilus (strain DSM 11836 / MP)	TERMP_00266		28.4961	Uncharacterized protein			1	4	2	3	3.21892	2	2	2	2.65105	-0.567866	-5.66845	3	2	2.5	1.84239	-1.37653	-2.33843	-0.808666	-3.27831	3	3	3	2.3679	-0.851018	-3.78244	-0.283152	-9.36265	3	5	4	3.01892	-0.199998	-16.0947	0.367868	7.20655	0.65102	3.63722	2	3	2.5	3.37422	0.155301	20.7269
Thermococcus barophilus (strain DSM 11836 / MP)	TERMP_00271		5.97009	50S ribosomal protein L40e	translation	Ribosome - Ribosome - Ubiquitin system	1	0	0	0	0	0	0	0	0	0	#DIV/0!	0	3	1.5	1.10543	1.10543	0	1.10543	0	0	0	0	0	0	#DIV/0!	0	#DIV/0!	0	0	0	0	0	#DIV/0!	0	#DIV/0!	0	#DIV/0!	0	0	0	0	0	#DIV/0!
Thermococcus barophilus (strain DSM 11836 / MP)	TERMP_00273		46.7922	Aspartate aminotransferase	biosynthetic process	Alanine, aspartate and glutamate metabolism - Valine, leucine and isoleucine biosynthesis - Arginine biosynthesis - Amino acid related enzymes	1	16	12	14	15.0216	8	6	7	9.27869	-5.74294	-2.61567	17	14	15.5	11.4228	-3.59882	-4.17405	2.14412	4.32751	16	11	13.5	10.6556	-4.36607	-3.44054	1.37687	6.73898	17	16	16.5	12.4531	-2.56857	-5.84824	3.17436	2.92301	1.79749	5.92801	10	8	9	12.1472	-2.87443	-5.22595
Thermococcus barophilus (strain DSM 11836 / MP)	TERMP_00275		86.7744	Maltose phosphorylase	carbohydrate metabolic process	Enzymes with EC numbers	1	0	0	0	0	2	0	1	1.32553	1.32553	0	0	0	0	0	0	#DIV/0!	-1.32553	-1	5	3	4	3.1572	3.1572	0	1.83168	0.723669	0	0	0	0	0	#DIV/0!	-1.32553	-1	-3.1572	-1	0	0	0	0	0	#DIV/0!
Thermococcus barophilus (strain DSM 11836 / MP)	TERMP_00276		26.8483	Uncharacterized protein		Starch and sucrose metabolism	1	0	0	0	0	0	0	0	0	0	#DIV/0!	0	0	0	0	0	#DIV/0!	0	#DIV/0!	2	0	1	0.789301	0.789301	0	0.789301	0	0	0	0	0	0	#DIV/0!	0	#DIV/0!	-0.789301	-1	0	0	0	0	0	#DIV/0!
Thermococcus barophilus (strain DSM 11836 / MP)	TERMP_00278	Lipo(Sec/SPII)	50.85	MalE-like maltose/maltodextrin ABC transporter		Transporters	1	0	0	0	0	14	13	13.5	17.8946	17.8946	0	0	0	0	0	0	#DIV/0!	-17.8946	-1	16	17	16.5	13.0235	13.0235	0	-4.87116	-3.67359	21	21	21	15.8493	15.8493	0	-2.04528	-8.74924	2.82588	4.60864	0	0	0	0	0	#DIV/0!
Thermococcus barophilus (strain DSM 11836 / MP)	TERMP_00281		40.0892	Sugar ABC transporter		ABC transporters - Transporters	1	0	0	0	0	0	4	2	2.65105	2.65105	0	0	0	0	0	0	#DIV/0!	-2.65105	-1	2	4	3	2.3679	2.3679	0	-0.283152	-9.36265	5	3	4	3.01892	3.01892	0	0.367868	7.20655	0.65102	3.63722	0	0	0	0	0	#DIV/0!
Thermococcus barophilus (strain DSM 11836 / MP)	TERMP_00289		31.1312	Fructose-bisphosphate aldolase		Glycolysis / Gluconeogenesis - Pentose phosphate pathway - Fructose and mannose metabolism - Methane metabolism	1	9	8	8.5	9.12027	4	4	4	5.30211	-3.81817	-2.38865	13	13	13	9.58042	0.460148	19.8203	4.27831	1.2393	19	21	20	15.786	6.66574	1.36823	10.4839	0.505738	17	19	18	13.5851	4.46488	2.04267	8.28304	0.640116	-2.20087	-7.17264	6	4	5	6.74844	-2.37183	-3.84525
Thermococcus barophilus (strain DSM 11836 / MP)	TERMP_00291		45.1749	Proton/glutamate symport protein			1	0	0	0	0	0	0	0	0	0	#DIV/0!	0	0	0	0	0	#DIV/0!	0	#DIV/0!	5	4	4.5	3.55185	3.55185	0	3.55185	0	2	2	2	1.50946	1.50946	0	1.50946	0	-2.04239	-1.73907	0	0	0	0	0	#DIV/0!
Thermococcus barophilus (strain DSM 11836 / MP)	TERMP_00292	SP(Sec/SPI)	54.3141	PEGA domain-containing protein			1	13	7	10	10.7297	8	8	8	10.6042	-0.125516	-85.4848	15	12	13.5	9.9489	-0.780835	-13.7414	-0.655318	-16.1818	6	5	5.5	4.34115	-6.38858	-1.67952	-6.26306	-1.69314	7	8	7.5	5.66048	-5.06926	-2.11663	-4.94374	-2.14498	1.31932	3.29044	9	8	8.5	11.4724	0.742619	14.4485
Thermococcus barophilus (strain DSM 11836 / MP)	TERMP_00293		25.191	Alanyl-tRNA synthetase domain protein	alanyl-tRNA aminoacylation	Aminoacyl-tRNA biosynthesis - Amino acid related enzymes - Transfer RNA biogenesis	1	0	2	1	1.07297	2	0	1	1.32553	0.252554	4.24849	6	3	4.5	3.3163	2.24333	0.478296	1.99077	0.665836	3	0	1.5	1.18395	0.110978	9.66837	-0.141576	-9.36265	3	3	3	2.26419	1.19122	0.900736	0.938664	1.41214	1.08024	1.09601	2	3	2.5	3.37422	2.30125	0.466257
Thermococcus barophilus (strain DSM 11836 / MP)	TERMP_00298		66.4523	Glycine--tRNA ligase	glycyl-tRNA aminoacylation	Aminoacyl-tRNA biosynthesis - Amino acid related enzymes - Transfer RNA biogenesis - Mitochondrial biogenesis	1	12	4	8	8.58379	6	5	5.5	7.2904	-1.29339	-6.63667	16	13	14.5	10.6859	2.10207	4.0835	3.39546	2.14711	12	8	10	7.89301	-0.69078	-12.4262	0.602608	12.0981	11	12	11.5	8.6794	0.0956136	89.7758	1.389	5.24866	0.786393	10.037	7	4	5.5	7.42329	-1.1605	-7.39663
Thermococcus barophilus (strain DSM 11836 / MP)	TERMP_00299		8.45267	Putative snRNP Sm-like protein		Transcription	1	6	6	6	6.43784	4	4	4	5.30211	-1.13573	-5.66845	9	8	8.5	6.26412	-0.173719	-37.059	0.962013	5.51147	6	4	5	3.9465	-2.49134	-2.58409	-1.35561	-3.91125	5	6	5.5	4.15102	-2.28682	-2.81519	-1.15109	-4.60616	0.204514	19.297	4	3	3.5	4.72391	-1.71393	-3.75619
Thermococcus barophilus (strain DSM 11836 / MP)	TERMP_00307		9.46229	50S ribosomal protein L35Ae	translation	Ribosome - Ribosome	1	0	0	0	0	0	0	0	0	0	#DIV/0!	4	4	4	2.94782	2.94782	0	2.94782	0	0	0	0	0	0	#DIV/0!	0	#DIV/0!	0	0	0	0	0	#DIV/0!	0	#DIV/0!	0	#DIV/0!	0	0	0	0	0	#DIV/0!
Thermococcus barophilus (strain DSM 11836 / MP)	TERMP_00308		41.0106	YpdF-like aminopeptidase		Peptidases and inhibitors	1	16	13	14.5	15.5581	10	11	10.5	13.918	-1.64008	-9.4862	20	17	18.5	13.6337	-1.92444	-8.0845	-0.284359	-48.9453	16	12	14	11.0502	-4.5079	-3.4513	-2.86783	-4.85317	13	12	12.5	9.43413	-6.12398	-2.54052	-4.4839	-3.104	-1.61608	-6.83767	8	6	7	9.44782	-6.11029	-2.54621
Thermococcus barophilus (strain DSM 11836 / MP)	TERMP_00318		46.9476	Mannose-1-phosphate guanylyltransferase	biosynthetic process	Fructose and mannose metabolism - Amino sugar and nucleotide sugar metabolism	1	6	5	5.5	5.90135	9	11	10	13.2553	7.35392	0.802477	16	17	16.5	12.1598	6.25841	0.942947	-1.09551	-12.0997	18	16	17	13.4181	7.51676	0.785093	0.162841	81.4003	15	16	15.5	11.6983	5.79697	1.01801	-1.55695	-8.51362	-1.71979	-7.80218	9	8	8.5	11.4724	5.571	1.0593
Thermococcus barophilus (strain DSM 11836 / MP)	TERMP_00325		44.4165	GTP-binding and nucleic acid-binding protein YchF		Ribosome biogenesis	1	6	3	4.5	4.82838	5	5	5	6.62764	1.79926	2.68354	7	7	7	5.15869	0.330308	14.6178	-1.46895	-4.51183	11	10	10.5	8.28766	3.45928	1.39578	1.66002	3.9925	10	12	11	8.30204	3.47366	1.39	1.6744	3.95822	0.0143777	576.424	5	3	4	5.39875	0.570374	8.46529
Thermococcus barophilus (strain DSM 11836 / MP)	TERMP_00328		25.5298	Aspartate racemase	nitrogen compound metabolic process	Alanine, aspartate and glutamate metabolism - D-Amino acid metabolism - K01779 racD; aspartate racemase - Polyketide biosynthesis proteins	1	2	2	2	2.14595	2	2	2	2.65105	0.505108	4.24849	2	2	2	1.47391	-0.672036	-3.1932	-1.17714	-2.25211	0	2	1	0.789301	-1.35665	-1.5818	-1.86175	-1.42396	0	4	2	1.50946	-0.636486	-3.37155	-1.14159	-2.32224	0.72016	1.09601	0	2	1	1.34969	-0.796258	-2.69504
Thermococcus barophilus (strain DSM 11836 / MP)	TERMP_00329		19.7195	PduO-like Cob(I)alamin adenosyltransferase		Porphyrin and chlorophyll metabolism	1	0	0	0	0	0	0	0	0	0	#DIV/0!	0	0	0	0	0	#DIV/0!	0	#DIV/0!	2	3	2.5	1.97325	1.97325	0	1.97325	0	0	4	2	1.50946	1.50946	0	1.50946	0	-0.463791	-4.25462	0	0	0	0	0	#DIV/0!
Thermococcus barophilus (strain DSM 11836 / MP)	TERMP_00331		53.3464	TldD-like protein		Peptidases and inhibitors	1	2	2	2	2.14595	9	6	7.5	9.94145	7.79551	0.27528	7	4	5.5	4.05326	1.90731	1.12512	-5.8882	-1.68837	7	8	7.5	5.91976	3.77381	0.568642	-4.0217	-2.47195	4	6	5	3.77365	1.62771	1.31839	-6.1678	-1.61183	-2.1461	-2.75837	2	0	1	1.34969	-0.796258	-2.69504
Thermococcus barophilus (strain DSM 11836 / MP)	TERMP_00332		49.7656	TldE-like protein		Peptidases and inhibitors	1	11	9	10	10.7297	15	15	15	19.8829	9.15317	1.17224	16	15	15.5	11.4228	0.693077	15.4813	-8.4601	-2.3502	16	17	16.5	13.0235	2.29373	4.67786	-6.85945	-2.89862	13	13	13	9.8115	-0.918237	-11.6851	-10.0714	-1.97419	-3.21197	-4.05467	6	6	6	8.09813	-2.6316	-4.07726
Thermococcus barophilus (strain DSM 11836 / MP)	TERMP_00337		47.432	Serine hydroxymethyltransferase	glycine biosynthetic process from serine - methylation - tetrahydrofolate interconversion	Glyoxylate and dicarboxylate metabolism - Methane metabolism - Glycine, serine and threonine metabolism - Cyanoamino acid metabolism - One carbon pool by folate	1	31	28	29.5	31.6527	24	21	22.5	29.8244	-1.82835	-17.3121	39	35	37	27.2674	-4.38536	-7.21781	-2.55701	-11.6638	24	24	24	18.9432	-12.7095	-2.49048	-10.8811	-2.74092	30	32	31	23.3966	-8.25607	-3.83387	-6.42772	-4.63996	4.45343	4.25363	17	16	16.5	22.2699	-9.38285	-3.37346
Thermococcus barophilus (strain DSM 11836 / MP)	TERMP_00340		12.744	Transcription factor	regulation of transcription, DNA-templated - transcription, DNA-templated	Transcription machinery		0	0	0	0	0	0	0	0	0	#DIV/0!	0	0	0	0	0	#DIV/0!	0	#DIV/0!	0	0	0	0	0	#DIV/0!	0	#DIV/0!	0	0	0	0	0	#DIV/0!	0	#DIV/0!	0	#DIV/0!	0	0	0	0	0	#DIV/0!
Thermococcus barophilus (strain DSM 11836 / MP)	TERMP_00342		27.8475	DNA polymerase sliding clamp	DNA replication - regulation of DNA replication	DNA replication - Base excision repair - Nucleotide excision repair - Mismatch repair - DNA replication proteins - DNA repair and recombination proteins	1	9	7	8	8.58379	8	4	6	7.95316	-0.630624	-13.6116	14	11	12.5	9.21194	0.628157	13.665	1.25878	6.31815	11	9	10	7.89301	-0.69078	-12.4262	-0.0601559	-132.209	8	11	9.5	7.16994	-1.41385	-6.07123	-0.783224	-10.1544	-0.723068	-10.916	9	8	8.5	11.4724	2.88857	2.97164
Thermococcus barophilus (strain DSM 11836 / MP)	TERMP_00345		25.8276	Peroxiredoxin		Exosome	1	8	6	7	7.51081	7	5	6	7.95316	0.44235	16.9794	14	7	10.5	7.73803	0.227219	33.0554	-0.21513	-36.969	7	6	6.5	5.13046	-2.38036	-3.15533	-2.82271	-2.81756	6	6	6	4.52838	-2.98243	-2.51835	-3.42478	-2.32224	-0.602072	-8.52133	7	7	7	9.44782	1.93701	3.87754
Thermococcus barophilus (strain DSM 11836 / MP)	TERMP_00347		63.291	2-oxoglutarate oxidoreductase, alpha subunit		Glycolysis / Gluconeogenesis - Citrate cycle (TCA cycle) - Pyruvate metabolism - Butanoate metabolism - Carbon fixation pathways in prokaryotes	1	2	2	2	2.14595	2	0	1	1.32553	-0.82042	-2.61567	4	2	3	2.21087	0.0649198	33.0554	0.885339	1.4972	5	4	4.5	3.55185	1.40591	1.52638	2.22633	0.595388	2	4	3	2.26419	0.118245	18.1484	0.938664	1.41214	-1.28766	-2.75837	0	2	1	1.34969	-0.796258	-2.69504
Thermococcus barophilus (strain DSM 11836 / MP)	TERMP_00348		33.1011	2-oxoglutarate oxidoreductase, beta subunit		Glycolysis / Gluconeogenesis - Citrate cycle (TCA cycle) - Pyruvate metabolism - Butanoate metabolism - Carbon fixation pathways in prokaryotes	1	0	0	0	0	0	0	0	0	0	#DIV/0!	0	0	0	0	0	#DIV/0!	0	#DIV/0!	2	0	1	0.789301	0.789301	0	0.789301	0	2	0	1	0.754731	0.754731	0	0.754731	0	-0.0345702	-22.8318	0	0	0	0	0	#DIV/0!
Thermococcus barophilus (strain DSM 11836 / MP)	TERMP_00350		47.0606	Flavoprotein			1	13	11	12	12.8757	4	4	4	5.30211	-7.57357	-1.70008	11	12	11.5	8.47499	-4.40069	-2.92583	3.17288	1.67107	12	13	12.5	9.86626	-3.00942	-4.27846	4.56415	1.16169	12	12	12	9.05677	-3.81891	-3.37155	3.75466	1.41214	-0.809493	-12.1882	4	3	3.5	4.72391	-8.15177	-1.57949
Thermococcus barophilus (strain DSM 11836 / MP)	TERMP_00351		20.7658	Rubrerythrin domain-containing protein		Transporters	1	0	0	0	0	0	0	0	0	0	#DIV/0!	0	0	0	0	0	#DIV/0!	0	#DIV/0!	0	0	0	0	0	#DIV/0!	0	#DIV/0!	0	2	1	0.754731	0.754731	0	0.754731	0	0.754731	0	0	0	0	0	0	#DIV/0!
Thermococcus barophilus (strain DSM 11836 / MP)	TERMP_00352		40.788	NADH oxidase /nitrite reductase				0	0	0	0	0	0	0	0	0	#DIV/0!	0	0	0	0	0	#DIV/0!	0	#DIV/0!	0	0	0	0	0	#DIV/0!	0	#DIV/0!	0	0	0	0	0	#DIV/0!	0	#DIV/0!	0	#DIV/0!	0	0	0	0	0	#DIV/0!
Thermococcus barophilus (strain DSM 11836 / MP)	TERMP_00353		19.2709	Rubrerythrin			1	8	7	7.5	8.0473	5	3	4	5.30211	-2.74519	-2.93142	14	15	14.5	10.6859	2.63855	3.04989	5.38375	0.984836	5	7	6	4.7358	-3.3115	-2.43011	-0.566304	-9.36265	8	9	8.5	6.41521	-1.63209	-4.93067	1.1131	4.76337	1.6794	2.81993	6	5	5.5	7.42329	-0.624013	-12.896
Thermococcus barophilus (strain DSM 11836 / MP)	TERMP_00355		13.1067	Superoxide reductase		Enzymes with EC numbers	1	4	5	4.5	4.82838	4	4	4	5.30211	0.473729	10.1923	5	6	5.5	4.05326	-0.775125	-6.22916	-1.24885	-4.24558	4	4	4	3.1572	-1.67118	-2.88921	-2.14491	-2.47195	3	4	3.5	2.64156	-2.18682	-2.20794	-2.66055	-1.99286	-0.515646	-6.12281	4	4	4	5.39875	0.570374	8.46529
Thermococcus barophilus (strain DSM 11836 / MP)	TERMP_00356		13.452	FeS_assembly_P domain-containing protein			1	0	0	0	0	0	0	0	0	0	#DIV/0!	2	0	1	0.736956	0.736956	0	0.736956	0	0	0	0	0	0	#DIV/0!	0	#DIV/0!	0	0	0	0	0	#DIV/0!	0	#DIV/0!	0	#DIV/0!	0	0	0	0	0	#DIV/0!
Thermococcus barophilus (strain DSM 11836 / MP)	TERMP_00358		20.8106	Rubrerythrin			1	0	0	0	0	0	0	0	0	0	#DIV/0!	2	3	2.5	1.84239	1.84239	0	1.84239	0	0	0	0	0	0	#DIV/0!	0	#DIV/0!	0	0	0	0	0	#DIV/0!	0	#DIV/0!	0	#DIV/0!	0	0	0	0	0	#DIV/0!
Thermococcus barophilus (strain DSM 11836 / MP)	TERMP_00359		11.692	Rubrerythrin domain-containing protein			1	0	0	0	0	0	0	0	0	0	#DIV/0!	3	4	3.5	2.57934	2.57934	0	2.57934	0	0	0	0	0	0	#DIV/0!	0	#DIV/0!	0	2	1	0.754731	0.754731	0	0.754731	0	0.754731	0	0	0	0	0	0	#DIV/0!
Thermococcus barophilus (strain DSM 11836 / MP)	TERMP_00360		21.1577	DNA protection during starvation protein	cellular iron ion homeostasis		1	3	2	2.5	2.68243	5	3	4	5.30211	2.61968	1.02396	9	7	8	5.89564	3.21321	0.834814	0.593535	8.9331	5	6	5.5	4.34115	1.65872	1.61717	-0.960955	-5.51754	5	5	5	3.77365	1.09122	2.4582	-1.52846	-3.46893	-0.567502	-7.64959	6	3	4.5	6.0736	3.39117	0.791006
Thermococcus barophilus (strain DSM 11836 / MP)	TERMP_00362		18.7756	Rubrerythrin			1	0	0	0	0	0	0	0	0	0	#DIV/0!	2	3	2.5	1.84239	1.84239	0	1.84239	0	2	3	2.5	1.97325	1.97325	0	1.97325	0	0	2	1	0.754731	0.754731	0	0.754731	0	-1.21852	-1.61938	2	0	1	1.34969	1.34969	0
Thermococcus barophilus (strain DSM 11836 / MP)	TERMP_00364		26.2447	Circadian clock KaiC-like protein			1	0	0	0	0	0	0	0	0	0	#DIV/0!	0	0	0	0	0	#DIV/0!	0	#DIV/0!	2	0	1	0.789301	0.789301	0	0.789301	0	0	0	0	0	0	#DIV/0!	0	#DIV/0!	-0.789301	-1	0	0	0	0	0	#DIV/0!
Thermococcus barophilus (strain DSM 11836 / MP)	TERMP_00370		6.59963	Uncharacterized protein			1	0	0	0	0	0	0	0	0	0	#DIV/0!	0	0	0	0	0	#DIV/0!	0	#DIV/0!	0	0	0	0	0	#DIV/0!	0	#DIV/0!	0	0	0	0	0	#DIV/0!	0	#DIV/0!	0	#DIV/0!	0	0	0	0	0	#DIV/0!
Thermococcus barophilus (strain DSM 11836 / MP)	TERMP_00373		11.2213	50S ribosomal protein L44e	translation	Ribosome - Ribosome	1	0	0	0	0	0	0	0	0	0	#DIV/0!	0	0	0	0	0	#DIV/0!	0	#DIV/0!	2	3	2.5	1.97325	1.97325	0	1.97325	0	4	2	3	2.26419	2.26419	0	2.26419	0	0.29094	6.78234	0	0	0	0	0	#DIV/0!
Thermococcus barophilus (strain DSM 11836 / MP)	TERMP_00374		7.01983	30S ribosomal protein S27e	translation	Ribosome - Ribosome	1	2	0	1	1.07297	0	0	0	0	-1.07297	-1	0	0	0	0	-1.07297	-1	0	#DIV/0!	3	2	2.5	1.97325	0.900279	1.19182	1.97325	0	0	2	1	0.754731	-0.318243	-3.37155	0.754731	0	-1.21852	-1.61938	0	0	0	0	-1.07297	-1
Thermococcus barophilus (strain DSM 11836 / MP)	TERMP_00376		31.8041	Translation initiation factor 2 subunit alpha		Translation factors	1	0	0	0	0	0	0	0	0	0	#DIV/0!	2	0	1	0.736956	0.736956	0	0.736956	0	0	2	1	0.789301	0.789301	0	0.789301	0	0	2	1	0.754731	0.754731	0	0.754731	0	-0.0345702	-22.8318	0	0	0	0	0	#DIV/0!
Thermococcus barophilus (strain DSM 11836 / MP)	TERMP_00378		29.7523	Uncharacterized protein		Function unknown	1	0	0	0	0	6	4	5	6.62764	6.62764	0	0	0	0	0	0	#DIV/0!	-6.62764	-1	8	8	8	6.31441	6.31441	0	-0.31323	-21.159	8	8	8	6.03784	6.03784	0	-0.589792	-11.2372	-0.276562	-22.8318	6	5	5.5	7.42329	7.42329	0
Thermococcus barophilus (strain DSM 11836 / MP)	TERMP_00387		31.3294	Uncharacterized protein			1	2	3	2.5	2.68243	2	2	2	2.65105	-0.0313791	-85.4848	5	6	5.5	4.05326	1.37082	1.95681	1.4022	1.89064	3	4	3.5	2.76255	0.0801191	33.4806	0.111498	23.7767	4	5	4.5	3.39629	0.713854	3.75768	0.745233	3.55735	0.633735	4.35916	0	2	1	1.34969	-1.33274	-2.01271
Thermococcus barophilus (strain DSM 11836 / MP)	TERMP_00388	SP(Sec/SPI)	62.6126	S-layer structural protein			1	11	9	10	10.7297	17	10	13.5	17.8946	7.16488	1.49754	20	15	17.5	12.8967	2.16699	4.95145	-4.9979	-3.58043	13	11	12	9.47161	-1.25813	-8.52835	-8.42301	-2.12449	17	26	21.5	16.2267	5.49697	1.95194	-1.66791	-10.7288	6.7551	1.40214	9	8	8.5	11.4724	0.742619	14.4485
Thermococcus barophilus (strain DSM 11836 / MP)	TERMP_00392		24.9722	RNA-binding protein		Translation	1	0	0	0	0	2	2	2	2.65105	2.65105	0	0	0	0	0	0	#DIV/0!	-2.65105	-1	2	3	2.5	1.97325	1.97325	0	-0.677803	-3.91125	4	3	3.5	2.64156	2.64156	0	-0.00949767	-279.127	0.668305	2.95262	2	2	2	2.69938	2.69938	0
Thermococcus barophilus (strain DSM 11836 / MP)	TERMP_00393		14.3994	DNA-directed RNA polymerase subunit F	DNA-templated transcription, initiation	RNA polymerase - Transcription machinery	1	0	0	0	0	0	0	0	0	0	#DIV/0!	2	2	2	1.47391	1.47391	0	1.47391	0	0	0	0	0	0	#DIV/0!	0	#DIV/0!	0	0	0	0	0	#DIV/0!	0	#DIV/0!	0	#DIV/0!	0	0	0	0	0	#DIV/0!
Thermococcus barophilus (strain DSM 11836 / MP)	TERMP_00394		11.1972	50S ribosomal protein L21e	translation	Ribosome - Ribosome	1	3	3	3	3.21892	3	2	2.5	3.31382	0.0948979	33.9198	0	2	1	0.736956	-2.48196	-1.29692	-2.57686	-1.28599	3	3	3	2.3679	-0.851018	-3.78244	-0.945916	-3.50329	3	0	1.5	1.1321	-2.08682	-1.5425	-2.18172	-1.5189	-1.23581	-1.91608	3	0	1.5	2.02453	-1.19439	-2.69504
Thermococcus barophilus (strain DSM 11836 / MP)	TERMP_00397		48.9364	Glutamyl-tRNA(Gln) amidotransferase subunit D	cellular amino acid metabolic process - regulation of translational fidelity - translation	Aminoacyl-tRNA biosynthesis	1	2	0	1	1.07297	4	4	4	5.30211	4.22914	0.25371	0	0	0	0	-1.07297	-1	-5.30211	-1	7	8	7.5	5.91976	4.84678	0.221379	0.617647	8.58437	7	8	7.5	5.66048	4.58751	0.23389	0.35837	14.7951	-0.259277	-22.8318	6	5	5.5	7.42329	6.35031	0.168964
Thermococcus barophilus (strain DSM 11836 / MP)	TERMP_00398		70.9981	Glutamyl-tRNA(Gln) amidotransferase subunit E	translation	Aminoacyl-tRNA biosynthesis	1	0	0	0	0	5	6	5.5	7.2904	7.2904	0	0	2	1	0.736956	0.736956	0	-6.55344	-1.11245	11	10	10.5	8.28766	8.28766	0	0.997258	7.31044	12	9	10.5	7.92467	7.92467	0	0.634271	11.4941	-0.362988	-22.8318	6	5	5.5	7.42329	7.42329	0
Thermococcus barophilus (strain DSM 11836 / MP)	TERMP_00401		43.7823	3-hydroxy-3-methylglutaryl coenzyme A reductase	coenzyme A metabolic process - isoprenoid biosynthetic process	Terpenoid backbone biosynthesis	1	0	0	0	0	0	0	0	0	0	#DIV/0!	7	5	6	4.42173	4.42173	0	4.42173	0	3	0	1.5	1.18395	1.18395	0	1.18395	0	2	0	1	0.754731	0.754731	0	0.754731	0	-0.429221	-2.75837	0	0	0	0	0	#DIV/0!
Thermococcus barophilus (strain DSM 11836 / MP)	TERMP_00402		27.9435	MinD-like septum site-determining protein		Chromosome and associated proteins - Cytoskeleton proteins	1	0	0	0	0	0	0	0	0	0	#DIV/0!	2	2	2	1.47391	1.47391	0	1.47391	0	0	2	1	0.789301	0.789301	0	0.789301	0	0	2	1	0.754731	0.754731	0	0.754731	0	-0.0345702	-22.8318	0	0	0	0	0	#DIV/0!
Thermococcus barophilus (strain DSM 11836 / MP)	TERMP_00403		8.8739	RNA-binding protein			1	0	0	0	0	0	0	0	0	0	#DIV/0!	3	3	3	2.21087	2.21087	0	2.21087	0	3	3	3	2.3679	2.3679	0	2.3679	0	0	0	0	0	0	#DIV/0!	0	#DIV/0!	-2.3679	-1	3	0	1.5	2.02453	2.02453	0
Thermococcus barophilus (strain DSM 11836 / MP)	TERMP_00404		38.1979	L-threonine 3-dehydrogenase	L-threonine catabolic process to glycine	Glycine, serine and threonine metabolism	1	22	19	20.5	21.996	10	13	11.5	15.2436	-6.75239	-3.25751	29	22	25.5	18.7924	-3.20359	-6.86604	3.5488	4.29541	21	19	20	15.786	-6.20994	-3.54206	0.542452	28.1012	24	20	22	16.6041	-5.39188	-4.07946	1.36051	11.2043	0.818056	19.297	13	12	12.5	16.8711	-5.12485	-4.29202
Thermococcus barophilus (strain DSM 11836 / MP)	TERMP_00405		58.2735	Phenylalanine--tRNA ligase alpha subunit	phenylalanyl-tRNA aminoacylation	Aminoacyl-tRNA biosynthesis - Amino acid related enzymes - Transfer RNA biogenesis	1	0	0	0	0	3	2	2.5	3.31382	3.31382	0	2	0	1	0.736956	0.736956	0	-2.57686	-1.28599	5	6	5.5	4.34115	4.34115	0	1.02734	3.22564	3	3	3	2.26419	2.26419	0	-1.04963	-3.15714	-2.07696	-2.09015	3	2	2.5	3.37422	3.37422	0
Thermococcus barophilus (strain DSM 11836 / MP)	TERMP_00406		64.4245	Phenylalanine--tRNA ligase beta subunit	phenylalanyl-tRNA aminoacylation	Aminoacyl-tRNA biosynthesis - Amino acid related enzymes - Transfer RNA biogenesis	1	0	0	0	0	0	0	0	0	0	#DIV/0!	0	0	0	0	0	#DIV/0!	0	#DIV/0!	4	2	3	2.3679	2.3679	0	2.3679	0	2	0	1	0.754731	0.754731	0	0.754731	0	-1.61317	-1.46786	0	0	0	0	0	#DIV/0!
Thermococcus barophilus (strain DSM 11836 / MP)	TERMP_00411		47.93	3-polyprenyl-4-hydroxybenzoate carboxy-lyase			1	8	7	7.5	8.0473	3	2	2.5	3.31382	-4.73348	-1.70008	10	8	9	6.6326	-1.4147	-5.68834	3.31878	0.998504	5	5	5	3.9465	-4.1008	-1.96237	0.632686	5.2377	10	7	8.5	6.41521	-1.63209	-4.93067	3.10139	1.06849	2.46871	1.59861	2	4	3	4.04907	-3.99823	-2.01271
Thermococcus barophilus (strain DSM 11836 / MP)	TERMP_00412		28.208	Pyrroline-5-carboxylate reductase	L-proline biosynthetic process	Arginine and proline metabolism		0	0	0	0	0	0	0	0	0	#DIV/0!	0	0	0	0	0	#DIV/0!	0	#DIV/0!	0	0	0	0	0	#DIV/0!	0	#DIV/0!	0	0	0	0	0	#DIV/0!	0	#DIV/0!	0	#DIV/0!	0	0	0	0	0	#DIV/0!
Thermococcus barophilus (strain DSM 11836 / MP)	TERMP_00413		36.659	Aspartate-semialdehyde dehydrogenase	cellular amino acid biosynthetic process	Glycine, serine and threonine metabolism - Cysteine and methionine metabolism - Lysine biosynthesis - K00133 asd; aspartate-semialdehyde dehydrogenase		0	0	0	0	0	0	0	0	0	#DIV/0!	0	0	0	0	0	#DIV/0!	0	#DIV/0!	0	0	0	0	0	#DIV/0!	0	#DIV/0!	0	0	0	0	0	#DIV/0!	0	#DIV/0!	0	#DIV/0!	0	0	0	0	0	#DIV/0!
Thermococcus barophilus (strain DSM 11836 / MP)	TERMP_00414		42.9927	Threonine synthase	threonine biosynthetic process	Glycine, serine and threonine metabolism - Vitamin B6 metabolism	1	0	0	0	0	0	0	0	0	0	#DIV/0!	2	2	2	1.47391	1.47391	0	1.47391	0	0	0	0	0	0	#DIV/0!	0	#DIV/0!	3	3	3	2.26419	2.26419	0	2.26419	0	2.26419	0	0	0	0	0	0	#DIV/0!
Thermococcus barophilus (strain DSM 11836 / MP)	TERMP_00432		38.804	Histidinol-phosphate aminotransferase	histidine biosynthetic process	Histidine metabolism - Tyrosine metabolism - Phenylalanine metabolism - Phenylalanine, tyrosine and tryptophan biosynthesis - K00817 hisC; histidinol-phosphate aminotransferase - Amino acid related enzymes		0	0	0	0	0	0	0	0	0	#DIV/0!	0	0	0	0	0	#DIV/0!	0	#DIV/0!	0	0	0	0	0	#DIV/0!	0	#DIV/0!	0	0	0	0	0	#DIV/0!	0	#DIV/0!	0	#DIV/0!	0	0	0	0	0	#DIV/0!
Thermococcus barophilus (strain DSM 11836 / MP)	TERMP_00434		28.3312	Imidazole glycerol phosphate synthase subunit HisF	histidine biosynthetic process	Histidine metabolism	1	0	0	0	0	0	0	0	0	0	#DIV/0!	4	0	2	1.47391	1.47391	0	1.47391	0	0	3	1.5	1.18395	1.18395	0	1.18395	0	3	3	3	2.26419	2.26419	0	2.26419	0	1.08024	1.09601	0	0	0	0	0	#DIV/0!
Thermococcus barophilus (strain DSM 11836 / MP)	TERMP_00435		25.2873	1-(5-phosphoribosyl)-5-[(5-phosphoribosylamino)methylideneamino] imidazole-4-carboxamide isomerase	histidine biosynthetic process	Histidine metabolism	1	0	0	0	0	0	0	0	0	0	#DIV/0!	0	0	0	0	0	#DIV/0!	0	#DIV/0!	0	2	1	0.789301	0.789301	0	0.789301	0	0	0	0	0	0	#DIV/0!	0	#DIV/0!	-0.789301	-1	0	0	0	0	0	#DIV/0!
Thermococcus barophilus (strain DSM 11836 / MP)	TERMP_00438		42.2073	Histidinol dehydrogenase	histidine biosynthetic process	Histidine metabolism	1	0	2	1	1.07297	0	0	0	0	-1.07297	-1	0	0	0	0	-1.07297	-1	0	#DIV/0!	3	3	3	2.3679	1.29493	0.828596	2.3679	0	0	3	1.5	1.1321	0.0591224	18.1484	1.1321	0	-1.23581	-1.91608	0	0	0	0	-1.07297	-1
Thermococcus barophilus (strain DSM 11836 / MP)	TERMP_00445		30.2799	Dihydropteroate synthase	folic acid-containing compound biosynthetic process	Folate biosynthesis	1	0	2	1	1.07297	0	0	0	0	-1.07297	-1	0	0	0	0	-1.07297	-1	0	#DIV/0!	0	0	0	0	-1.07297	-1	0	#DIV/0!	0	2	1	0.754731	-0.318243	-3.37155	0.754731	0	0.754731	0	0	0	0	0	-1.07297	-1
Thermococcus barophilus (strain DSM 11836 / MP)	TERMP_00447		28.3672	Uncharacterized protein		Function unknown	1	2	0	1	1.07297	0	0	0	0	-1.07297	-1	0	0	0	0	-1.07297	-1	0	#DIV/0!	0	0	0	0	-1.07297	-1	0	#DIV/0!	0	0	0	0	-1.07297	-1	0	#DIV/0!	0	#DIV/0!	0	0	0	0	-1.07297	-1
Thermococcus barophilus (strain DSM 11836 / MP)	TERMP_00454		37.2616	Glyceraldehyde-3-phosphate dehydrogenase	glycolytic process - lysine biosynthetic process via diaminopimelate	Glycolysis / Gluconeogenesis	1	7	5	6	6.43784	4	3	3.5	4.63935	-1.7985	-3.57957	6	7	6.5	4.79021	-1.64763	-3.90733	0.150866	30.7515	5	6	5.5	4.34115	-2.09669	-3.07048	-0.298191	-15.5583	5	4	4.5	3.39629	-3.04155	-2.11663	-1.24306	-3.7322	-0.944867	-4.59446	2	2	2	2.69938	-3.73846	-1.72206
Thermococcus barophilus (strain DSM 11836 / MP)	TERMP_00458		25.8727	Aspartate racemase	nitrogen compound metabolic process	Alanine, aspartate and glutamate metabolism - D-Amino acid metabolism - K01779 racD; aspartate racemase - Polyketide biosynthesis proteins	1	4	4	4	4.29189	0	0	0	0	-4.29189	-1	2	3	2.5	1.84239	-2.4495	-1.75215	1.84239	0	3	2	2.5	1.97325	-2.31864	-1.85104	1.97325	0	4	4	4	3.01892	-1.27297	-3.37155	3.01892	0	1.04567	1.88707	0	0	0	0	-4.29189	-1
Thermococcus barophilus (strain DSM 11836 / MP)	TERMP_00459		44.816	Phosphopantothenoylcysteine decarboxylase	coenzyme A biosynthetic process - pantothenate catabolic process	Pantothenate and CoA biosynthesis	1	2	2	2	2.14595	3	2	2.5	3.31382	1.16787	1.83749	4	3	3.5	2.57934	0.433398	4.95145	-0.734474	-4.51183	3	2	2.5	1.97325	-0.172695	-12.4262	-1.34057	-2.47195	2	2	2	1.50946	-0.636486	-3.37155	-1.80436	-1.83656	-0.463791	-4.25462	0	2	1	1.34969	-0.796258	-2.69504
Thermococcus barophilus (strain DSM 11836 / MP)	TERMP_00460		74.2365	Formate dehydrogenase H	formate metabolic process	Methane metabolism	1	0	0	0	0	0	0	0	0	0	#DIV/0!	0	0	0	0	0	#DIV/0!	0	#DIV/0!	2	0	1	0.789301	0.789301	0	0.789301	0	0	0	0	0	0	#DIV/0!	0	#DIV/0!	-0.789301	-1	0	0	0	0	0	#DIV/0!
Thermococcus barophilus (strain DSM 11836 / MP)	TERMP_00475		36.0125	CRISPR-associated protein	defense response to virus	Prokaryotic defense system	1	0	0	0	0	0	0	0	0	0	#DIV/0!	0	0	0	0	0	#DIV/0!	0	#DIV/0!	2	2	2	1.5786	1.5786	0	1.5786	0	0	0	0	0	0	#DIV/0!	0	#DIV/0!	-1.5786	-1	0	0	0	0	0	#DIV/0!
Thermococcus barophilus (strain DSM 11836 / MP)	TERMP_00481		35.373	Thiamine-monophosphate kinase		Protein processing	1	0	0	0	0	0	0	0	0	0	#DIV/0!	2	0	1	0.736956	0.736956	0	0.736956	0	2	0	1	0.789301	0.789301	0	0.789301	0	2	0	1	0.754731	0.754731	0	0.754731	0	-0.0345702	-22.8318	0	0	0	0	0	#DIV/0!
Thermococcus barophilus (strain DSM 11836 / MP)	TERMP_00485		29.6172	AP_endonuc_2 domain-containing protein			1	4	4	4	4.29189	3	3	3	3.97658	-0.315312	-13.6116	9	7	8	5.89564	1.60375	2.67616	1.91906	2.07215	7	8	7.5	5.91976	1.62786	2.63652	1.94317	2.04644	5	9	7	5.28311	0.99122	4.32991	1.30653	3.04362	-0.636642	-9.2984	4	2	3	4.04907	-0.242828	-17.6746
Thermococcus barophilus (strain DSM 11836 / MP)	TERMP_00487		11.024	DNA-directed RNA polymerase subunit L	transcription, DNA-templated	RNA polymerase - Transcription machinery	1	0	0	0	0	0	0	0	0	0	#DIV/0!	0	3	1.5	1.10543	1.10543	0	1.10543	0	0	0	0	0	0	#DIV/0!	0	#DIV/0!	0	0	0	0	0	#DIV/0!	0	#DIV/0!	0	#DIV/0!	0	0	0	0	0	#DIV/0!
Thermococcus barophilus (strain DSM 11836 / MP)	TERMP_00489		22.248	Exosome complex component Csl4	RNA catabolic process - RNA processing	RNA degradation - Messenger RNA biogenesis	1	0	0	0	0	0	0	0	0	0	#DIV/0!	2	2	2	1.47391	1.47391	0	1.47391	0	3	3	3	2.3679	2.3679	0	2.3679	0	3	6	4.5	3.39629	3.39629	0	3.39629	0	1.02839	2.30254	0	0	0	0	0	#DIV/0!
Thermococcus barophilus (strain DSM 11836 / MP)	TERMP_00490		73.0474	Threonine--tRNA ligase	threonyl-tRNA aminoacylation	Aminoacyl-tRNA biosynthesis - Amino acid related enzymes - Transfer RNA biogenesis	1	15	9	12	12.8757	8	6	7	9.27869	-3.59699	-3.57957	24	22	23	16.95	4.0743	3.16022	7.67129	1.20954	21	16	18.5	14.6021	1.72638	7.45818	5.32337	1.74301	13	16	14.5	10.9436	-1.93209	-6.66413	1.6649	5.57312	-3.65847	-3.9913	8	7	7.5	10.1227	-2.75302	-4.67694
Thermococcus barophilus (strain DSM 11836 / MP)	TERMP_00492		26.4455	TBPIP_N domain-containing protein			1	2	2	2	2.14595	0	0	0	0	-2.14595	-1	4	4	4	2.94782	0.801875	2.67616	2.94782	0	2	0	1	0.789301	-1.35665	-1.5818	0.789301	0	0	0	0	0	-2.14595	-1	0	#DIV/0!	-0.789301	-1	0	0	0	0	-2.14595	-1
Thermococcus barophilus (strain DSM 11836 / MP)	TERMP_00493		30.9044	GTP cyclohydrolase MptA		Folate biosynthesis	1	0	0	0	0	3	3	3	3.97658	3.97658	0	0	0	0	0	0	#DIV/0!	-3.97658	-1	3	4	3.5	2.76255	2.76255	0	-1.21403	-3.27552	3	4	3.5	2.64156	2.64156	0	-1.33502	-2.97866	-0.120996	-22.8318	0	0	0	0	0	#DIV/0!
Thermococcus barophilus (strain DSM 11836 / MP)	TERMP_00498		43.979	Type 2 DNA topoisomerase 6 subunit A	DNA topological change - DNA unwinding involved in DNA replication	DNA replication proteins	1	0	0	0	0	2	0	1	1.32553	1.32553	0	0	0	0	0	0	#DIV/0!	-1.32553	-1	0	3	1.5	1.18395	1.18395	0	-0.141576	-9.36265	2	2	2	1.50946	1.50946	0	0.183934	7.20655	0.32551	3.63722	0	2	1	1.34969	1.34969	0
Thermococcus barophilus (strain DSM 11836 / MP)	TERMP_00499		64.758	Type 2 DNA topoisomerase 6 subunit B	DNA topological change - DNA unwinding involved in DNA replication	DNA replication proteins		0	0	0	0	0	0	0	0	0	#DIV/0!	0	0	0	0	0	#DIV/0!	0	#DIV/0!	0	0	0	0	0	#DIV/0!	0	#DIV/0!	0	0	0	0	0	#DIV/0!	0	#DIV/0!	0	#DIV/0!	0	0	0	0	0	#DIV/0!
Thermococcus barophilus (strain DSM 11836 / MP)	TERMP_00502		13.2501	Translation initiation factor 1A		Translation factors	1	0	0	0	0	0	0	0	0	0	#DIV/0!	2	0	1	0.736956	0.736956	0	0.736956	0	2	2	2	1.5786	1.5786	0	1.5786	0	0	0	0	0	0	#DIV/0!	0	#DIV/0!	-1.5786	-1	0	0	0	0	0	#DIV/0!
Thermococcus barophilus (strain DSM 11836 / MP)	TERMP_00503		33.11	Signal recognition particle receptor FtsY	SRP-dependent cotranslational protein targeting to membrane	Protein export - Bacterial secretion system - Quorum sensing - Secretion system	1	5	4	4.5	4.82838	3	3	3	3.97658	-0.851799	-5.66845	7	7	7	5.15869	0.330308	14.6178	1.18211	3.36398	10	9	9.5	7.49836	2.66998	1.8084	3.52178	1.12914	6	6	6	4.52838	-0.299997	-16.0947	0.551801	7.20655	-2.96997	-2.52472	4	4	4	5.39875	0.570374	8.46529
Thermococcus barophilus (strain DSM 11836 / MP)	TERMP_00510	Lipo(Sec/SPII)	47.5818	Bmp family protein		ABC transporters - Transporters	1	5	2	3.5	3.75541	4	4	4	5.30211	1.5467	2.42801	12	9	10.5	7.73803	3.98263	0.942947	2.43592	2.17663	2	6	4	3.1572	-0.598204	-6.2778	-2.14491	-2.47195	6	9	7.5	5.66048	1.90507	1.97127	0.35837	14.7951	2.50328	1.26123	4	4	4	5.39875	1.64335	2.28522
Thermococcus barophilus (strain DSM 11836 / MP)	TERMP_00514	SP(Sec/SPI)	35.9324	Putative ABC transporter periplasmic binding protein	metal ion transport	Transporters	1	6	5	5.5	5.90135	2	2	2	2.65105	-3.2503	-1.81563	5	7	6	4.42173	-1.47962	-3.98842	1.77068	1.4972	2	2	2	1.5786	-4.32275	-1.36518	-1.07245	-2.47195	2	0	1	0.754731	-5.14662	-1.14665	-1.89632	-1.398	-0.823871	-1.91608	4	4	4	5.39875	-0.502599	-11.7417
Thermococcus barophilus (strain DSM 11836 / MP)	TERMP_00515	SP(Sec/SPI)	70.4582	S_layer_C domain-containing protein			1	0	0	0	0	0	0	0	0	0	#DIV/0!	3	0	1.5	1.10543	1.10543	0	1.10543	0	0	0	0	0	0	#DIV/0!	0	#DIV/0!	0	0	0	0	0	#DIV/0!	0	#DIV/0!	0	#DIV/0!	0	0	0	0	0	#DIV/0!
Thermococcus barophilus (strain DSM 11836 / MP)	TERMP_00517		25.8736	Xanthine-guanine phosphoribosyltransferase	nucleoside metabolic process	Function unknown	1	0	0	0	0	0	0	0	0	0	#DIV/0!	0	0	0	0	0	#DIV/0!	0	#DIV/0!	0	0	0	0	0	#DIV/0!	0	#DIV/0!	0	0	0	0	0	#DIV/0!	0	#DIV/0!	0	#DIV/0!	0	0	0	0	0	#DIV/0!
Thermococcus barophilus (strain DSM 11836 / MP)	TERMP_00518		48.5054	Uncharacterized protein		Lysine biosynthesis - Peptidases and inhibitors	1	0	2	1	1.07297	3	3	3	3.97658	2.90361	0.369531	3	0	1.5	1.10543	0.0324599	33.0554	-2.87115	-1.38501	6	6	6	4.7358	3.66283	0.292936	0.759223	5.2377	4	4	4	3.01892	1.94595	0.551388	-0.95766	-4.1524	-1.71688	-2.75837	0	0	0	0	-1.07297	-1
Thermococcus barophilus (strain DSM 11836 / MP)	TERMP_00522		55.8157	Cysteine--tRNA ligase	cysteinyl-tRNA aminoacylation	Aminoacyl-tRNA biosynthesis - Amino acid related enzymes - Transfer RNA biogenesis	1	9	8	8.5	9.12027	9	9	9	11.9297	2.80947	3.24626	20	17	18.5	13.6337	4.5134	2.02071	1.70393	7.0013	24	18	21	16.5753	7.45504	1.22337	4.64557	2.56798	21	19	20	15.0946	5.97434	1.52658	3.16487	3.76943	-1.48071	-11.1942	10	6	8	10.7975	1.67724	5.43768
Thermococcus barophilus (strain DSM 11836 / MP)	TERMP_00524		33.8079	Peptidyl-prolyl cis-trans isomerase			1	12	8	10	10.7297	7	5	6	7.95316	-2.77657	-3.86438	17	13	15	11.0543	0.324599	33.0554	3.10117	2.56457	19	13	16	12.6288	1.89908	5.64997	4.67565	1.70098	12	11	11.5	8.6794	-2.05033	-5.23317	0.726238	10.9512	-3.94941	-3.19764	9	6	7.5	10.1227	-0.607069	-17.6746
Thermococcus barophilus (strain DSM 11836 / MP)	TERMP_00527		73.2579	Methionine ABC transporter ATP-binding protein		Function unknown	1	0	2	1	1.07297	2	0	1	1.32553	0.252554	4.24849	0	0	0	0	-1.07297	-1	-1.32553	-1	3	3	3	2.3679	1.29493	0.828596	1.04238	1.27164	2	3	2.5	1.88683	0.813853	1.31839	0.561299	2.36153	-0.481076	-4.9221	0	0	0	0	-1.07297	-1
Thermococcus barophilus (strain DSM 11836 / MP)	TERMP_00528		71.0099	Prolyl endopeptidase		Peptidases and inhibitors	1	3	5	4	4.29189	2	3	2.5	3.31382	-0.978076	-4.3881	8	3	5.5	4.05326	-0.238638	-17.9849	0.739437	4.48154	5	2	3.5	2.76255	-1.52934	-2.80637	-0.551265	-6.01129	6	5	5.5	4.15102	-0.140876	-30.4658	0.8372	3.95822	1.38847	1.98964	0	0	0	0	-4.29189	-1
Thermococcus barophilus (strain DSM 11836 / MP)	TERMP_00536		48.5902	Sulfhydrogenase II subunit a		Sulfur metabolism	1	20	17	18.5	19.85	4	5	4.5	5.96487	-13.8851	-1.42959	21	19	20	14.7391	-5.1109	-3.88386	8.77424	0.679817	10	13	11.5	9.07696	-10.773	-1.84256	3.11209	1.91668	20	19	19.5	14.7172	-5.13276	-3.86731	8.75237	0.681515	5.64029	1.60931	25	20	22.5	30.368	10.518	1.88724
Thermococcus barophilus (strain DSM 11836 / MP)	TERMP_00537		29.7749	Sulfhydrogenase II subunit d		Sulfur metabolism	1	3	2	2.5	2.68243	0	0	0	0	-2.68243	-1	0	0	0	0	-2.68243	-1	0	#DIV/0!	2	0	1	0.789301	-1.89313	-1.41693	0.789301	0	2	3	2.5	1.88683	-0.795607	-3.37155	1.88683	0	1.09753	0.719164	5	3	4	5.39875	2.71632	0.987525
Thermococcus barophilus (strain DSM 11836 / MP)	TERMP_00538		32.8079	Sulfhydrogenase II subunit g	pyrimidine nucleotide biosynthetic process	Sulfur metabolism	1	7	9	8	8.58379	3	3	3	3.97658	-4.60721	-1.86312	10	9	9.5	7.00108	-1.58271	-5.42348	3.0245	1.31479	2	5	3.5	2.76255	-5.82123	-1.47456	-1.21403	-3.27552	9	10	9.5	7.16994	-1.41385	-6.07123	3.19336	1.24527	4.40739	0.626801	13	9	11	14.8466	6.26279	1.3706
Thermococcus barophilus (strain DSM 11836 / MP)	TERMP_00539		43.2612	Sulfhydrogenase II subunit b		Sulfur metabolism	1	7	6	6.5	6.97433	0	0	0	0	-6.97433	-1	9	8	8.5	6.26412	-0.710205	-9.82016	6.26412	0	0	0	0	0	-6.97433	-1	0	#DIV/0!	11	12	11.5	8.6794	1.70507	4.09034	8.6794	0	8.6794	0	10	10	10	13.4969	6.52256	1.06926
Thermococcus barophilus (strain DSM 11836 / MP)	TERMP_00551		24.3597	Diphthami_syn_2 domain-containing protein			1	2	0	1	1.07297	0	0	0	0	-1.07297	-1	0	0	0	0	-1.07297	-1	0	#DIV/0!	0	0	0	0	-1.07297	-1	0	#DIV/0!	0	2	1	0.754731	-0.318243	-3.37155	0.754731	0	0.754731	0	0	0	0	0	-1.07297	-1
Thermococcus barophilus (strain DSM 11836 / MP)	TERMP_00556		21.5088	Radical SAM domain protein			1	0	0	0	0	2	2	2	2.65105	2.65105	0	0	0	0	0	0	#DIV/0!	-2.65105	-1	2	3	2.5	1.97325	1.97325	0	-0.677803	-3.91125	0	2	1	0.754731	0.754731	0	-1.89632	-1.398	-1.21852	-1.61938	2	0	1	1.34969	1.34969	0
Thermococcus barophilus (strain DSM 11836 / MP)	TERMP_00557	Lipo(Sec/SPII)	68.332	Vitamin B12 ABC transporter, B12-binding component		Transporters	1	40	30	35	37.5541	19	16	17.5	23.1967	-14.3573	-2.61567	45	38	41.5	30.5837	-6.97042	-5.38764	7.38693	3.14024	21	19	20	15.786	-21.7681	-1.72519	-7.41071	-3.13016	26	32	29	21.8872	-15.6669	-2.39703	-1.30954	-17.7136	6.10117	2.58738	27	24	25.5	34.4171	-3.13701	-11.9713
Thermococcus barophilus (strain DSM 11836 / MP)	TERMP_00558		35.899	UPF0284 protein TERMP_00558			1	18	21	19.5	20.923	17	15	16	21.2084	0.285454	73.2971	25	23	24	17.6869	-3.23605	-6.46559	-3.5215	-6.02255	18	17	17.5	13.8128	-7.11022	-2.94266	-7.39567	-2.86768	23	24	23.5	17.7362	-3.18681	-6.56548	-3.47227	-6.10795	3.9234	3.52061	15	11	13	17.546	-3.37703	-6.19568
Thermococcus barophilus (strain DSM 11836 / MP)	TERMP_00565		7.67917	PRC domain-containing protein			1	3	0	1.5	1.60946	0	0	0	0	-1.60946	-1	2	3	2.5	1.84239	0.232929	6.90967	1.84239	0	0	0	0	0	-1.60946	-1	0	#DIV/0!	0	0	0	0	-1.60946	-1	0	#DIV/0!	0	#DIV/0!	0	0	0	0	-1.60946	-1
Thermococcus barophilus (strain DSM 11836 / MP)	TERMP_00567		23.9563	Riboflavin kinase	FMN biosynthetic process - riboflavin biosynthetic process	Riboflavin metabolism	1	0	0	0	0	0	0	0	0	0	#DIV/0!	0	0	0	0	0	#DIV/0!	0	#DIV/0!	0	3	1.5	1.18395	1.18395	0	1.18395	0	0	0	0	0	0	#DIV/0!	0	#DIV/0!	-1.18395	-1	0	2	1	1.34969	1.34969	0
Thermococcus barophilus (strain DSM 11836 / MP)	TERMP_00570		45.0827	S-adenosylmethionine synthase	one-carbon metabolic process - S-adenosylmethionine biosynthetic process	Cysteine and methionine metabolism - K00789 metK; S-adenosylmethionine synthetase	1	15	9	12	12.8757	21	15	18	23.8595	10.9838	1.17224	30	24	27	19.8978	7.02212	1.83359	-3.96169	-6.02255	31	23	27	21.3111	8.43544	1.52638	-2.54837	-9.36265	30	27	28.5	21.5098	8.63414	1.49125	-2.34967	-10.1544	0.198699	107.253	14	10	12	16.1963	3.32058	3.87754
Thermococcus barophilus (strain DSM 11836 / MP)	TERMP_00574		42.9628	Amidohydro-rel domain-containing protein			1	5	4	4.5	4.82838	3	4	3.5	4.63935	-0.189035	-25.5423	9	4	6.5	4.79021	-0.0381694	-126.499	0.150866	30.7515	4	5	4.5	3.55185	-1.27653	-3.78244	-1.08749	-4.2661	5	5	5	3.77365	-1.05473	-4.57785	-0.865693	-5.35911	0.221799	16.0138	4	4	4	5.39875	0.570374	8.46529
Thermococcus barophilus (strain DSM 11836 / MP)	TERMP_00578		47.7081	Deoxyguanosinetriphosphate triphosphohydrolase		Function unknown	1	11	9	10	10.7297	3	6	4.5	5.96487	-4.76486	-2.25185	16	14	15	11.0543	0.324599	33.0554	5.08946	1.172	12	12	12	9.47161	-1.25813	-8.52835	3.50674	1.70098	13	10	11.5	8.6794	-2.05033	-5.23317	2.71453	2.19739	-0.792208	-11.956	6	5	5.5	7.42329	-3.30645	-3.2451
Thermococcus barophilus (strain DSM 11836 / MP)	TERMP_00580		48.7119	Coenzyme F390 synthetase I			1	21	14	17.5	18.777	18	18	18	23.8595	5.08246	3.69448	23	22	22.5	16.5815	-2.19554	-8.55237	-7.27799	-3.27831	26	26	26	20.5218	1.74479	10.7618	-3.33767	-7.14855	30	26	28	21.1325	2.35542	7.97184	-2.72704	-8.74924	0.610635	33.6074	17	13	15	20.2453	1.46829	12.7883
Thermococcus barophilus (strain DSM 11836 / MP)	TERMP_00581		41.3909	Uncharacterized protein			1	0	0	0	0	2	2	2	2.65105	2.65105	0	2	2	2	1.47391	1.47391	0	-1.17714	-2.25211	0	0	0	0	0	#DIV/0!	-2.65105	-1	0	2	1	0.754731	0.754731	0	-1.89632	-1.398	0.754731	0	0	0	0	0	0	#DIV/0!
Thermococcus barophilus (strain DSM 11836 / MP)	TERMP_00583		59.6077	Thermosome subunit protein	protein folding	Chaperones and folding catalysts	1	27	25	26	27.8973	57	48	52.5	69.5902	41.6929	0.669115	31	26	28.5	21.0032	-6.89408	-4.04656	-48.5869	-1.43228	73	65	69	54.4618	26.5644	1.05017	-15.1284	-4.59996	80	73	76.5	57.7369	29.8396	0.93491	-11.8533	-5.87096	3.27513	16.6289	38	34	36	48.5888	20.6915	1.34825
Thermococcus barophilus (strain DSM 11836 / MP)	TERMP_00596		34.6507	Putative ABC transporter, ATP-binding protein component		Transporters	1	0	0	0	0	0	0	0	0	0	#DIV/0!	4	2	3	2.21087	2.21087	0	2.21087	0	0	0	0	0	0	#DIV/0!	0	#DIV/0!	2	0	1	0.754731	0.754731	0	0.754731	0	0.754731	0	0	0	0	0	0	#DIV/0!
Thermococcus barophilus (strain DSM 11836 / MP)	TERMP_00597	SP(Sec/SPI)	80.5527	NPCBM_assoc domain-containing protein			1	5	4	4.5	4.82838	9	9	9	11.9297	7.10137	0.679923	9	8	8.5	6.26412	1.43574	3.36299	-5.66562	-2.10564	5	3	4	3.1572	-1.67118	-2.88921	-8.77254	-1.3599	5	11	8	6.03784	1.20946	3.99217	-5.8919	-2.02477	2.88064	1.09601	6	6	6	8.09813	3.26975	1.47668
Thermococcus barophilus (strain DSM 11836 / MP)	TERMP_00599		53.1326	RNA-splicing ligase RtcB	tRNA processing	Transfer RNA biogenesis	1	4	6	5	5.36487	11	12	11.5	15.2436	9.8787	0.543074	6	7	6.5	4.79021	-0.574656	-9.33579	-10.4534	-1.45825	17	15	16	12.6288	7.26395	0.738561	-2.61475	-5.82983	14	14	14	10.5662	5.20136	1.03144	-4.67734	-3.25903	-2.06258	-6.12281	10	10	10	13.4969	8.13202	0.659721
Thermococcus barophilus (strain DSM 11836 / MP)	TERMP_00603		11.7024	30S ribosomal protein S10	translation	Ribosome - Ribosome	1	5	5	5	5.36487	0	2	1	1.32553	-4.03934	-1.32815	6	6	6	4.42173	-0.943134	-5.68834	3.09621	0.428113	6	6	6	4.7358	-0.629063	-8.52835	3.41028	0.388686	4	6	5	3.77365	-1.59121	-3.37155	2.44813	0.541446	-0.962152	-4.9221	4	3	3.5	4.72391	-0.640957	-8.37009
Thermococcus barophilus (strain DSM 11836 / MP)	TERMP_00604		47.5213	Elongation factor 1-alpha		Messenger RNA biogenesis - Transfer RNA biogenesis - Translation factors - Membrane trafficking - Exosome	1	42	45	43.5	46.6743	77	74	75.5	100.077	53.403	0.874003	60	56	58	42.7434	-3.93092	-11.8736	-57.3339	-1.74552	124	105	114.5	90.3749	43.7006	1.06805	-9.70237	-10.3147	103	94	98.5	74.341	27.6666	1.68703	-25.7364	-3.88856	-16.034	-5.63646	55	60	57.5	77.6071	30.9328	1.5089
Thermococcus barophilus (strain DSM 11836 / MP)	TERMP_00606		82.072	Elongation factor 2		Translation factors - Exosome	1	0	0	0	0	46	42	44	58.3232	58.3232	0	0	0	0	0	0	#DIV/0!	-58.3232	-1	62	57	59.5	46.9634	46.9634	0	-11.3598	-5.13417	64	64	64	48.3028	48.3028	0	-10.0204	-5.82042	1.33936	35.0641	39	42	40.5	54.6624	54.6624	0
Thermococcus barophilus (strain DSM 11836 / MP)	TERMP_00609		37.0551	Elp3 domain-containing protein		Enzymes with EC numbers	1	0	0	0	0	0	0	0	0	0	#DIV/0!	0	0	0	0	0	#DIV/0!	0	#DIV/0!	2	0	1	0.789301	0.789301	0	0.789301	0	0	0	0	0	0	#DIV/0!	0	#DIV/0!	-0.789301	-1	0	0	0	0	0	#DIV/0!
Thermococcus barophilus (strain DSM 11836 / MP)	TERMP_00610		9.592	2-oxoglutarate oxidoreductase, delta subunit		Citrate cycle (TCA cycle) - Carbon fixation pathways in prokaryotes		0	0	0	0	0	0	0	0	0	#DIV/0!	0	0	0	0	0	#DIV/0!	0	#DIV/0!	0	0	0	0	0	#DIV/0!	0	#DIV/0!	0	0	0	0	0	#DIV/0!	0	#DIV/0!	0	#DIV/0!	0	0	0	0	0	#DIV/0!
Thermococcus barophilus (strain DSM 11836 / MP)	TERMP_00611		44.0241	2-oxoglutarate oxidoreductase, alpha subunit		Glycolysis / Gluconeogenesis - Citrate cycle (TCA cycle) - Pyruvate metabolism - Butanoate metabolism - Carbon fixation pathways in prokaryotes	1	10	5	7.5	8.0473	6	7	6.5	8.61593	0.568626	14.1522	7	6	6.5	4.79021	-3.25709	-2.4707	-3.82572	-2.25211	6	8	7	5.52511	-2.5222	-3.19059	-3.09082	-2.78758	7	7	7	5.28311	-2.76419	-2.91127	-3.33281	-2.58518	-0.241992	-22.8318	6	6	6	8.09813	0.0508312	158.314
Thermococcus barophilus (strain DSM 11836 / MP)	TERMP_00612		31.4114	2-oxoglutarate oxidoreductase, beta subunit		Glycolysis / Gluconeogenesis - Citrate cycle (TCA cycle) - Pyruvate metabolism - Butanoate metabolism - Carbon fixation pathways in prokaryotes	1	4	2	3	3.21892	0	0	0	0	-3.21892	-1	2	2	2	1.47391	-1.74501	-1.84464	1.47391	0	2	3	2.5	1.97325	-1.24567	-2.58409	1.97325	0	0	3	1.5	1.1321	-2.08682	-1.5425	1.1321	0	-0.841156	-2.34588	2	2	2	2.69938	-0.519543	-6.19568
Thermococcus barophilus (strain DSM 11836 / MP)	TERMP_00614		42.6351	2-oxoglutarate oxidoreductase, alpha subunit		Glycolysis / Gluconeogenesis - Citrate cycle (TCA cycle) - Pyruvate metabolism - Butanoate metabolism - Carbon fixation pathways in prokaryotes	1	8	8	8	8.58379	7	4	5.5	7.2904	-1.29339	-6.63667	16	10	13	9.58042	0.996635	8.61277	2.29002	3.18355	9	10	9.5	7.49836	-1.08543	-7.90819	0.207957	35.0572	11	11	11	8.30204	-0.281752	-30.4658	1.01164	7.20655	0.803679	9.33005	7	8	7.5	10.1227	1.53888	5.57795
Thermococcus barophilus (strain DSM 11836 / MP)	TERMP_00615		31.2731	2-oxoglutarate oxidoreductase, beta subunit		Glycolysis / Gluconeogenesis - Citrate cycle (TCA cycle) - Pyruvate metabolism - Butanoate metabolism - Carbon fixation pathways in prokaryotes	1	4	2	3	3.21892	0	2	1	1.32553	-1.89339	-1.70008	6	6	6	4.42173	1.20281	2.67616	3.09621	0.428113	3	3	3	2.3679	-0.851018	-3.78244	1.04238	1.27164	4	4	4	3.01892	-0.199998	-16.0947	1.69339	0.782763	0.65102	3.63722	4	2	3	4.04907	0.830146	3.87754
Thermococcus barophilus (strain DSM 11836 / MP)	TERMP_00616	SP(Sec/SPI)	20.5662	2-oxoglutarate oxidoreductase, gamma subunit		Citrate cycle (TCA cycle) - Carbon fixation pathways in prokaryotes	1	5	6	5.5	5.90135	4	5	4.5	5.96487	0.0635188	92.9072	5	8	6.5	4.79021	-1.11114	-5.31107	-1.17466	-5.07795	4	4	4	3.1572	-2.74415	-2.15052	-2.80767	-2.12449	6	5	5.5	4.15102	-1.75034	-3.37155	-1.81385	-3.28851	0.993815	3.17685	5	4	4.5	6.0736	0.172245	34.2614
Thermococcus barophilus (strain DSM 11836 / MP)	TERMP_00620	SP(Sec/SPI)	77.4335	Uncharacterized protein			1	0	0	0	0	0	0	0	0	0	#DIV/0!	2	0	1	0.736956	0.736956	0	0.736956	0	0	0	0	0	0	#DIV/0!	0	#DIV/0!	0	0	0	0	0	#DIV/0!	0	#DIV/0!	0	#DIV/0!	0	0	0	0	0	#DIV/0!
Thermococcus barophilus (strain DSM 11836 / MP)	TERMP_00624	SP(Sec/SPI)	47.2052	Uncharacterized protein			1	0	0	0	0	0	0	0	0	0	#DIV/0!	2	0	1	0.736956	0.736956	0	0.736956	0	0	0	0	0	0	#DIV/0!	0	#DIV/0!	0	0	0	0	0	#DIV/0!	0	#DIV/0!	0	#DIV/0!	0	0	0	0	0	#DIV/0!
Thermococcus barophilus (strain DSM 11836 / MP)	TERMP_00625		39.4369	Putative methylthioribose-1-phosphate isomerase	L-methionine salvage from S-adenosylmethionine	Cysteine and methionine metabolism	1	5	5	5	5.36487	4	3	3.5	4.63935	-0.725522	-7.3945	10	11	10.5	7.73803	2.37317	2.26064	3.09869	1.4972	10	10	10	7.89301	2.52814	2.12206	3.25366	1.42588	9	9	9	6.79257	1.42771	3.75768	2.15323	2.1546	-1.10043	-7.17264	3	3	3	4.04907	-1.3158	-4.07726
Thermococcus barophilus (strain DSM 11836 / MP)	TERMP_00626		42.195	Alcohol dehydrogenase			1	4	2	3	3.21892	0	2	1	1.32553	-1.89339	-1.70008	3	3	3	2.21087	-1.00805	-3.1932	0.885339	1.4972	4	3	3.5	2.76255	-0.456368	-7.05335	1.43703	0.92241	2	3	2.5	1.88683	-1.33209	-2.41644	0.561299	2.36153	-0.875726	-3.15458	2	2	2	2.69938	-0.519543	-6.19568
Thermococcus barophilus (strain DSM 11836 / MP)	TERMP_00635		39.564	Acetylornithine deacetylase		Arginine biosynthesis	1	3	3	3	3.21892	3	3	3	3.97658	0.757662	4.24849	6	5	5.5	4.05326	0.834335	3.85807	0.0766737	51.8637	3	4	3.5	2.76255	-0.456368	-7.05335	-1.21403	-3.27552	4	5	4.5	3.39629	0.177367	18.1484	-0.580294	-6.8527	0.633735	4.35916	2	0	1	1.34969	-1.86923	-1.72206
Thermococcus barophilus (strain DSM 11836 / MP)	TERMP_00641		28.0021	ABC transporter ATP-binding protein		Transporters	1	2	2	2	2.14595	0	3	1.5	1.98829	-0.157656	-13.6116	0	3	1.5	1.10543	-1.04051	-2.06239	-0.882858	-2.25211	2	3	2.5	1.97325	-0.172695	-12.4262	-0.015039	-132.209	2	4	3	2.26419	0.118245	18.1484	0.275901	7.20655	0.29094	6.78234	2	0	1	1.34969	-0.796258	-2.69504
Thermococcus barophilus (strain DSM 11836 / MP)	TERMP_00654		43.9673	Digeranylgeranylglycerophospholipid reductase	glycerophospholipid metabolic process - membrane lipid biosynthetic process - phospholipid biosynthetic process	Glycerophospholipid metabolism	1	12	10	11	11.8027	13	14	13.5	17.8946	6.09191	1.93744	21	18	19.5	14.3706	2.56793	4.5962	-3.52399	-5.07795	22	19	20.5	16.1807	4.37796	2.69594	-1.71395	-10.4406	20	20	20	15.0946	3.2919	3.58538	-2.80001	-6.39092	-1.08606	-14.8986	10	13	11.5	15.5214	3.71871	3.17387
Thermococcus barophilus (strain DSM 11836 / MP)	TERMP_00655		7.15149	Ferredoxin		Cysteine and methionine metabolism	1	0	0	0	0	0	0	0	0	0	#DIV/0!	2	2	2	1.47391	1.47391	0	1.47391	0	0	0	0	0	0	#DIV/0!	0	#DIV/0!	0	0	0	0	0	#DIV/0!	0	#DIV/0!	0	#DIV/0!	0	0	0	0	0	#DIV/0!
Thermococcus barophilus (strain DSM 11836 / MP)	TERMP_00656		26.767	Archaeal heat shock regulator		Transcription factors		0	0	0	0	0	0	0	0	0	#DIV/0!	0	0	0	0	0	#DIV/0!	0	#DIV/0!	0	0	0	0	0	#DIV/0!	0	#DIV/0!	0	0	0	0	0	#DIV/0!	0	#DIV/0!	0	#DIV/0!	0	0	0	0	0	#DIV/0!
Thermococcus barophilus (strain DSM 11836 / MP)	TERMP_00657		25.517	Glutaredoxin-like protein			1	10	8	9	9.65676	10	12	11	14.5808	4.92404	1.96115	14	15	14.5	10.6859	1.02909	9.38375	-3.89494	-3.74352	12	11	11.5	9.07696	-0.579802	-16.6553	-5.50384	-2.6492	10	12	11	8.30204	-1.35473	-7.12821	-6.27876	-2.32224	-0.774923	-11.7134	12	8	10	13.4969	3.84013	2.5147
Thermococcus barophilus (strain DSM 11836 / MP)	TERMP_00665		107.862	Oligosaccharyl transferase-like protein		Glycosyltransferases	1	0	0	0	0	0	0	0	0	0	#DIV/0!	0	2	1	0.736956	0.736956	0	0.736956	0	4	3	3.5	2.76255	2.76255	0	2.76255	0	3	3	3	2.26419	2.26419	0	2.26419	0	-0.498361	-5.54327	0	0	0	0	0	#DIV/0!
Thermococcus barophilus (strain DSM 11836 / MP)	TERMP_00666		67.0126	Glutamine--fructose-6-phosphate aminotransferase [isomerizing]	carbohydrate derivative biosynthetic process - carbohydrate metabolic process - glutamine metabolic process	Amino sugar and nucleotide sugar metabolism - Alanine, aspartate and glutamate metabolism - Peptidases and inhibitors	1	9	7	8	8.58379	14	13	13.5	17.8946	9.31083	0.921914	11	10	10.5	7.73803	-0.845754	-10.1493	-10.1566	-1.76187	25	23	24	18.9432	10.3594	0.828596	1.0486	17.0652	28	24	26	19.623	11.0392	0.777573	1.72838	10.3534	0.679775	27.8669	6	6	6	8.09813	-0.485656	-17.6746
Thermococcus barophilus (strain DSM 11836 / MP)	TERMP_00668		27.347	Transcriptional regulator				0	0	0	0	0	0	0	0	0	#DIV/0!	0	0	0	0	0	#DIV/0!	0	#DIV/0!	0	0	0	0	0	#DIV/0!	0	#DIV/0!	0	0	0	0	0	#DIV/0!	0	#DIV/0!	0	#DIV/0!	0	0	0	0	0	#DIV/0!
Thermococcus barophilus (strain DSM 11836 / MP)	TERMP_00669		44.4684	Uncharacterized protein	7-methylguanosine RNA capping - RNA methylation		1	0	0	0	0	0	2	1	1.32553	1.32553	0	0	0	0	0	0	#DIV/0!	-1.32553	-1	2	3	2.5	1.97325	1.97325	0	0.647725	2.04644	0	0	0	0	0	#DIV/0!	-1.32553	-1	-1.97325	-1	0	0	0	0	0	#DIV/0!
Thermococcus barophilus (strain DSM 11836 / MP)	TERMP_00675		66.3155	RNase L inhibitor		Ribosome biogenesis	1	2	2	2	2.14595	6	4	5	6.62764	4.48169	0.478825	4	4	4	2.94782	0.801875	2.67616	-3.67981	-1.80108	10	8	9	7.10371	4.95776	0.432846	0.476071	13.9215	8	12	10	7.54731	5.40136	0.397298	0.919669	7.20655	0.443598	16.0138	3	5	4	5.39875	3.25281	0.659721
Thermococcus barophilus (strain DSM 11836 / MP)	TERMP_00678		16.5077	HAD family hydrolase			1	0	0	0	0	0	0	0	0	0	#DIV/0!	4	2	3	2.21087	2.21087	0	2.21087	0	0	0	0	0	0	#DIV/0!	0	#DIV/0!	0	0	0	0	0	#DIV/0!	0	#DIV/0!	0	#DIV/0!	0	0	0	0	0	#DIV/0!
Thermococcus barophilus (strain DSM 11836 / MP)	TERMP_00686		18.8861	Carbonic anhydrase family 3			1	4	4	4	4.29189	0	2	1	1.32553	-2.96637	-1.44685	6	9	7.5	5.52717	1.23527	3.47445	4.20164	0.315479	4	3	3.5	2.76255	-1.52934	-2.80637	1.43703	0.92241	6	4	5	3.77365	-0.518241	-8.28165	2.44813	0.541446	1.0111	2.73223	0	0	0	0	-4.29189	-1
Thermococcus barophilus (strain DSM 11836 / MP)	TERMP_00688	SP(Sec/SPI)	57.6941	CARDB domain-containing protein			1	0	0	0	0	0	0	0	0	0	#DIV/0!	0	0	0	0	0	#DIV/0!	0	#DIV/0!	2	0	1	0.789301	0.789301	0	0.789301	0	0	0	0	0	0	#DIV/0!	0	#DIV/0!	-0.789301	-1	2	0	1	1.34969	1.34969	0
Thermococcus barophilus (strain DSM 11836 / MP)	TERMP_00689		37.9178	Deblocking aminopeptidase		Peptidases and inhibitors	1	13	9	11	11.8027	11	8	9.5	12.5925	0.789801	14.9439	19	19	19	14.0022	2.19945	5.36621	1.40965	8.9331	10	11	10.5	8.28766	-3.51505	-3.35776	-4.30485	-2.92519	15	18	16.5	12.4531	0.650346	18.1484	-0.139455	-90.2978	4.1654	1.98964	8	7	7.5	10.1227	-1.68004	-7.02524
Thermococcus barophilus (strain DSM 11836 / MP)	TERMP_00691		21.8226	Adenylate cyclase		Purine metabolism	1	0	0	0	0	0	0	0	0	0	#DIV/0!	0	3	1.5	1.10543	1.10543	0	1.10543	0	0	3	1.5	1.18395	1.18395	0	1.18395	0	2	3	2.5	1.88683	1.88683	0	1.88683	0	0.702875	1.68444	0	0	0	0	0	#DIV/0!
Thermococcus barophilus (strain DSM 11836 / MP)	TERMP_00695		48.3346	5-methylthioadenosine/S-adenosylhomocysteine deaminase		Cysteine and methionine metabolism	1	0	0	0	0	0	0	0	0	0	#DIV/0!	0	0	0	0	0	#DIV/0!	0	#DIV/0!	2	2	2	1.5786	1.5786	0	1.5786	0	0	0	0	0	0	#DIV/0!	0	#DIV/0!	-1.5786	-1	0	0	0	0	0	#DIV/0!
Thermococcus barophilus (strain DSM 11836 / MP)	TERMP_00696		33.1348	Methionine aminopeptidase	protein initiator methionine removal	Peptidases and inhibitors	1	0	0	0	0	0	0	0	0	0	#DIV/0!	0	0	0	0	0	#DIV/0!	0	#DIV/0!	3	4	3.5	2.76255	2.76255	0	2.76255	0	0	2	1	0.754731	0.754731	0	0.754731	0	-2.00782	-1.3759	0	0	0	0	0	#DIV/0!
Thermococcus barophilus (strain DSM 11836 / MP)	TERMP_00697		44.6183	Dehydrogenase			1	3	0	1.5	1.60946	0	0	0	0	-1.60946	-1	4	3	3.5	2.57934	0.969884	1.65944	2.57934	0	3	3	3	2.3679	0.758442	2.12206	2.3679	0	3	5	4	3.01892	1.40946	1.1419	3.01892	0	0.65102	3.63722	3	4	3.5	4.72391	3.11445	0.516772
Thermococcus barophilus (strain DSM 11836 / MP)	TERMP_00699		46.4176	N-acetylglucosamine-1-phosphate uridyltransferase	UDP-N-acetylglucosamine biosynthetic process	Amino sugar and nucleotide sugar metabolism - K23144 K23144; UDP-N-acetylglucosamine diphosphorylase / glucose-1-phosphate thymidylyltransferase / UDP-N-acetylgalactosamine diphosphorylase / glucosamine-1-phosphate N-acetyltransferase / galactosamine-1-phosphate N-acetyltransferase - K23144 K23144; UDP-N-acetylglucosamine diphosphorylase / glucose-1-phosphate thymidylyltransferase / UDP-N-acetylg…	1	4	4	4	4.29189	0	0	0	0	-4.29189	-1	5	4	4.5	3.3163	-0.975594	-4.39926	3.3163	0	4	2	3	2.3679	-1.92399	-2.23072	2.3679	0	4	2	3	2.26419	-2.0277	-2.11663	2.26419	0	-0.103711	-22.8318	0	0	0	0	-4.29189	-1
Thermococcus barophilus (strain DSM 11836 / MP)	TERMP_00701		30.3782	7,8 dihydropteroate synthase (Methanopterin)		Folate biosynthesis	1	0	0	0	0	0	0	0	0	0	#DIV/0!	2	2	2	1.47391	1.47391	0	1.47391	0	0	0	0	0	0	#DIV/0!	0	#DIV/0!	0	0	0	0	0	#DIV/0!	0	#DIV/0!	0	#DIV/0!	0	0	0	0	0	#DIV/0!
Thermococcus barophilus (strain DSM 11836 / MP)	TERMP_00704		14.6583	30S ribosomal protein S8e	translation	Ribosome - Ribosome	1	5	6	5.5	5.90135	2	2	2	2.65105	-3.2503	-1.81563	6	10	8	5.89564	-0.00570956	-1033.59	3.24459	0.817069	6	9	7.5	5.91976	0.0184019	320.692	3.2687	0.811042	5	6	5.5	4.15102	-1.75034	-3.37155	1.49996	1.76741	-1.76874	-3.34688	5	3	4	5.39875	-0.502599	-11.7417
Thermococcus barophilus (strain DSM 11836 / MP)	TERMP_00707		59.9846	CTP synthase	de novo' CTP biosynthetic process - glutamine metabolic process	Pyrimidine metabolism	1	14	12	13	13.9487	8	9	8.5	11.267	-2.68167	-5.20148	22	19	20.5	15.1076	1.15893	12.0358	3.84061	2.93365	21	18	19.5	15.3914	1.44271	9.66837	4.12438	2.7318	20	25	22.5	16.9814	3.03278	4.59929	5.71446	1.97166	1.59007	9.67967	11	10	10.5	14.1717	0.223076	62.5286
Thermococcus barophilus (strain DSM 11836 / MP)	TERMP_00715		44.645	tRNA m(1)G methyltransferase		Transfer RNA biogenesis		0	0	0	0	0	0	0	0	0	#DIV/0!	0	0	0	0	0	#DIV/0!	0	#DIV/0!	0	0	0	0	0	#DIV/0!	0	#DIV/0!	0	0	0	0	0	#DIV/0!	0	#DIV/0!	0	#DIV/0!	0	0	0	0	0	#DIV/0!
Thermococcus barophilus (strain DSM 11836 / MP)	TERMP_00716		103.594	Valine--tRNA ligase	valyl-tRNA aminoacylation	Aminoacyl-tRNA biosynthesis - Amino acid related enzymes - Transfer RNA biogenesis	1	0	2	1	1.07297	10	10	10	13.2553	12.1823	0.0880764	0	2	1	0.736956	-0.336018	-3.1932	-12.5183	-1.05887	24	16	20	15.786	14.713	0.0729267	2.53074	5.2377	19	20	19.5	14.7172	13.6443	0.0786391	1.46197	9.0667	-1.06877	-14.7703	4	4	4	5.39875	4.32578	0.248042
Thermococcus barophilus (strain DSM 11836 / MP)	TERMP_00719		18.7622	Molybdenum cofactor biosynthesis MoaB-like protein	Mo-molybdopterin cofactor biosynthetic process	Folate biosynthesis - Sulfur relay system	1	0	0	0	0	0	0	0	0	0	#DIV/0!	0	0	0	0	0	#DIV/0!	0	#DIV/0!	0	0	0	0	0	#DIV/0!	0	#DIV/0!	0	0	0	0	0	#DIV/0!	0	#DIV/0!	0	#DIV/0!	0	0	0	0	0	#DIV/0!
Thermococcus barophilus (strain DSM 11836 / MP)	TERMP_00720		44.09	Molybdenum cofactor biosynthesis protein	molybdopterin cofactor biosynthetic process - Mo-molybdopterin cofactor biosynthetic process	Folate biosynthesis		0	0	0	0	0	0	0	0	0	#DIV/0!	0	0	0	0	0	#DIV/0!	0	#DIV/0!	0	0	0	0	0	#DIV/0!	0	#DIV/0!	0	0	0	0	0	#DIV/0!	0	#DIV/0!	0	#DIV/0!	0	0	0	0	0	#DIV/0!
Thermococcus barophilus (strain DSM 11836 / MP)	TERMP_00724		43.7965	Aminotransferase	biosynthetic process	Amino acid related enzymes	1	10	10	10	10.7297	9	8	8.5	11.267	0.537247	19.9717	12	11	11.5	8.47499	-2.25475	-4.75873	-2.79199	-4.03546	11	9	10	7.89301	-2.83673	-3.78244	-3.37397	-3.33938	7	11	9	6.79257	-3.93716	-2.72525	-4.47441	-2.51809	-1.10043	-7.17264	10	8	9	12.1472	1.41746	7.56967
Thermococcus barophilus (strain DSM 11836 / MP)	TERMP_00725		59.5661	Putative carbamoyl transferase	biosynthetic process	Enzymes with EC numbers	1	0	0	0	0	0	0	0	0	0	#DIV/0!	2	0	1	0.736956	0.736956	0	0.736956	0	0	0	0	0	0	#DIV/0!	0	#DIV/0!	0	0	0	0	0	#DIV/0!	0	#DIV/0!	0	#DIV/0!	0	0	0	0	0	#DIV/0!
Thermococcus barophilus (strain DSM 11836 / MP)	TERMP_00726		55.9095	Proline--tRNA ligase	prolyl-tRNA aminoacylation	Aminoacyl-tRNA biosynthesis - Amino acid related enzymes - Transfer RNA biogenesis	1	14	7	10.5	11.2662	11	7	9	11.9297	0.663524	16.9794	22	19	20.5	15.1076	3.84137	2.93287	3.17784	3.75404	20	21	20.5	16.1807	4.91444	2.29247	4.25092	2.80639	14	17	15.5	11.6983	0.432102	26.073	-0.231422	-51.5497	-4.48234	-3.60987	6	6	6	8.09813	-3.16809	-3.55616
Thermococcus barophilus (strain DSM 11836 / MP)	TERMP_00727		37.6144	Dehydrogenase		Glyoxylate and dicarboxylate metabolism	1	7	6	6.5	6.97433	6	10	8	10.6042	3.62989	1.92136	16	11	13.5	9.9489	2.97457	2.34465	-0.655318	-16.1818	13	15	14	11.0502	4.07588	1.71112	0.445993	23.7767	14	12	13	9.8115	2.83717	2.4582	-0.792721	-13.377	-1.23871	-8.92071	7	7	7	9.44782	2.47349	2.81963
Thermococcus barophilus (strain DSM 11836 / MP)	TERMP_00728		36.8137	Deblocking aminopeptidase			1	7	7	7	7.51081	6	8	7	9.27869	1.76788	4.24849	13	12	12.5	9.21194	1.70113	4.41519	-0.0667466	-139.014	9	13	11	8.68231	1.17149	6.41131	-0.596382	-15.5583	10	10	10	7.54731	0.0364913	205.825	-1.73139	-5.35911	-1.135	-7.64959	4	3	3.5	4.72391	-2.7869	-2.69504
Thermococcus barophilus (strain DSM 11836 / MP)	TERMP_00736	SP(Sec/SPI)	49.8791	Uncharacterized protein			1	0	0	0	0	0	2	1	1.32553	1.32553	0	0	0	0	0	0	#DIV/0!	-1.32553	-1	0	0	0	0	0	#DIV/0!	-1.32553	-1	0	0	0	0	0	#DIV/0!	-1.32553	-1	0	#DIV/0!	0	0	0	0	0	#DIV/0!
Thermococcus barophilus (strain DSM 11836 / MP)	TERMP_00738		85.3473	Methionine--tRNA ligase	methionyl-tRNA aminoacylation	Selenocompound metabolism - Aminoacyl-tRNA biosynthesis - Amino acid related enzymes - Transfer RNA biogenesis	1	8	7	7.5	8.0473	9	9	9	11.9297	3.88244	2.07274	16	16	16	11.7913	3.74399	2.14939	-0.138457	-86.1623	21	24	22.5	17.7593	9.71197	0.828596	5.82952	2.04644	14	17	15.5	11.6983	3.65102	2.20412	-0.231422	-51.5497	-6.06094	-2.93012	9	6	7.5	10.1227	2.07536	3.87754
Thermococcus barophilus (strain DSM 11836 / MP)	TERMP_00742		48.8904	TldE/PmbA-like protein		Peptidases and inhibitors	1	16	16	16	17.1676	15	13	14	18.5574	1.38981	12.3525	20	17	18.5	13.6337	-3.5339	-4.85797	-4.9237	-3.76899	17	18	17.5	13.8128	-3.35481	-5.1173	-4.74462	-3.91125	17	17	17	12.8304	-4.33716	-3.95826	-5.72696	-3.24035	-0.982345	-14.061	10	9	9.5	12.822	-4.34553	-3.95063
Thermococcus barophilus (strain DSM 11836 / MP)	TERMP_00743		50.9484	TldD-like protein			1	19	13	16	17.1676	14	16	15	19.8829	2.71533	6.32245	19	15	17	12.5282	-4.63933	-3.70044	-7.35466	-2.70344	21	17	19	14.9967	-2.17086	-7.90819	-4.88619	-4.0692	17	21	19	14.3399	-2.82769	-6.07123	-5.54303	-3.58701	-0.656835	-22.8318	9	8	8.5	11.4724	-5.69522	-3.01438
Thermococcus barophilus (strain DSM 11836 / MP)	TERMP_00744		13.356	Mannose-6-phosphate isomerase			1	0	0	0	0	0	0	0	0	0	#DIV/0!	3	0	1.5	1.10543	1.10543	0	1.10543	0	0	0	0	0	0	#DIV/0!	0	#DIV/0!	0	0	0	0	0	#DIV/0!	0	#DIV/0!	0	#DIV/0!	0	0	0	0	0	#DIV/0!
Thermococcus barophilus (strain DSM 11836 / MP)	TERMP_00745		25.9697	Uncharacterized protein			1	0	0	0	0	0	0	0	0	0	#DIV/0!	0	0	0	0	0	#DIV/0!	0	#DIV/0!	0	0	0	0	0	#DIV/0!	0	#DIV/0!	0	2	1	0.754731	0.754731	0	0.754731	0	0.754731	0	0	0	0	0	0	#DIV/0!
Thermococcus barophilus (strain DSM 11836 / MP)	TERMP_00746		27.7016	ParB domain-containing protein		Cysteine and methionine metabolism	1	13	8	10.5	11.2662	6	3	4.5	5.96487	-5.30135	-2.12516	19	16	17.5	12.8967	1.6305	6.90967	6.93185	0.860502	9	6	7.5	5.91976	-5.34647	-2.10723	-0.0451169	-132.209	11	15	13	9.8115	-1.45472	-7.74458	3.84662	1.55068	3.89174	1.52111	11	7	9	12.1472	0.880977	12.7883
Thermococcus barophilus (strain DSM 11836 / MP)	TERMP_00750	SP(Sec/SPI)	76.3308	CARDB domain-containing protein			1	20	19	19.5	20.923	22	21	21.5	28.4988	7.57585	2.7618	33	27	30	22.1087	1.18568	17.6463	-6.39017	-4.45979	22	19	20.5	16.1807	-4.74232	-4.41198	-12.3182	-2.31356	21	21	21	15.8493	-5.07364	-4.12386	-12.6495	-2.25296	-0.331325	-48.8363	27	22	24.5	33.0674	12.1444	1.72285
Thermococcus barophilus (strain DSM 11836 / MP)	TERMP_00751		51.0606	Aspartate--tRNA(Asp) ligase	aspartyl-tRNA aminoacylation	Aminoacyl-tRNA biosynthesis - Amino acid related enzymes - Transfer RNA biogenesis	1	10	8	9	9.65676	5	7	6	7.95316	-1.7036	-5.66845	20	15	17.5	12.8967	3.23996	2.98052	4.94356	1.60879	17	22	19.5	15.3914	5.7346	1.68395	7.4382	1.06923	16	20	18	13.5851	3.92839	2.4582	5.63199	1.41214	-1.80622	-8.52133	8	4	6	8.09813	-1.55863	-6.19568
Thermococcus barophilus (strain DSM 11836 / MP)	TERMP_00752		18.8874	NusA-like protein	DNA-templated transcription, termination		1	8	3	5.5	5.90135	4	4	4	5.30211	-0.599245	-9.84798	6	6	6	4.42173	-1.47962	-3.98842	-0.880376	-6.02255	6	8	7	5.52511	-0.376248	-15.6847	0.222996	23.7767	6	7	6.5	4.90575	-0.995605	-5.9274	-0.396361	-13.377	-0.619357	-8.92071	4	3	3.5	4.72391	-1.17744	-5.01201
Thermococcus barophilus (strain DSM 11836 / MP)	TERMP_00753		23.3173	HD domain-containing protein		Function unknown	1	0	0	0	0	0	0	0	0	0	#DIV/0!	0	2	1	0.736956	0.736956	0	0.736956	0	0	0	0	0	0	#DIV/0!	0	#DIV/0!	0	0	0	0	0	#DIV/0!	0	#DIV/0!	0	#DIV/0!	0	0	0	0	0	#DIV/0!
Thermococcus barophilus (strain DSM 11836 / MP)	TERMP_00756		25.433	2-haloalkanoic acid dehalogenase		General function prediction only		0	0	0	0	0	0	0	0	0	#DIV/0!	0	0	0	0	0	#DIV/0!	0	#DIV/0!	0	0	0	0	0	#DIV/0!	0	#DIV/0!	0	0	0	0	0	#DIV/0!	0	#DIV/0!	0	#DIV/0!	0	0	0	0	0	#DIV/0!
Thermococcus barophilus (strain DSM 11836 / MP)	TERMP_00758		47.9497	D-arabino-3-hexulose 6-phosphate formaldehyde lyase / 6-phospho-3-hexuloisomerase	de novo' pyrimidine nucleobase biosynthetic process - carbohydrate derivative metabolic process - carbohydrate metabolic process - formaldehyde assimilation via ribulose monophosphate cycle - one-carbon metabolic process	Pentose phosphate pathway - Methane metabolism	1	10	11	10.5	11.2662	10	12	11	14.5808	3.31458	3.39899	18	13	15.5	11.4228	0.15659	71.9473	-3.15799	-4.61712	13	17	15	11.8395	0.573291	19.6519	-2.74129	-5.31896	14	13	13.5	10.1889	-1.07736	-10.4573	-4.39194	-3.3199	-1.65065	-7.17264	10	10	10	13.4969	2.23067	5.05061
Thermococcus barophilus (strain DSM 11836 / MP)	TERMP_00762		30.7064	Transcriptional regulator		Transcription factors	1	2	0	1	1.07297	5	5	5	6.62764	5.55466	0.193166	2	3	2.5	1.84239	0.769415	1.39453	-4.78525	-1.38501	11	4	7.5	5.91976	4.84678	0.221379	-0.707881	-9.36265	5	9	7	5.28311	4.21014	0.254855	-1.34452	-4.92936	-0.636642	-9.2984	6	4	5	6.74844	5.67547	0.189055
Thermococcus barophilus (strain DSM 11836 / MP)	TERMP_00763		141.385	Reverse gyrase	DNA topological change - DNA unwinding involved in DNA replication	DNA replication proteins	1	4	3	3.5	3.75541	2	2	2	2.65105	-1.10435	-3.40055	2	0	1	0.736956	-3.01845	-1.24415	-1.9141	-1.38501	6	15	10.5	8.28766	4.53225	0.828596	5.6366	0.470328	5	10	7.5	5.66048	1.90507	1.97127	3.00942	0.880917	-2.62718	-3.15458	2	2	2	2.69938	-1.05603	-3.55616
Thermococcus barophilus (strain DSM 11836 / MP)	TERMP_00766		8.936	Uncharacterized protein				0	0	0	0	0	0	0	0	0	#DIV/0!	0	0	0	0	0	#DIV/0!	0	#DIV/0!	0	0	0	0	0	#DIV/0!	0	#DIV/0!	0	0	0	0	0	#DIV/0!	0	#DIV/0!	0	#DIV/0!	0	0	0	0	0	#DIV/0!
Thermococcus barophilus (strain DSM 11836 / MP)	TERMP_00768		25.8369	Acetyl-CoA synthetase (ADP-forming) beta chain		Glycolysis / Gluconeogenesis - Pyruvate metabolism - Propanoate metabolism - Lipid biosynthesis proteins	1	37	20	28.5	30.5797	14	11	12.5	16.5691	-14.0107	-2.18261	35	35	35	25.7934	-4.7863	-6.38902	9.22435	1.79623	26	19	22.5	17.7593	-12.8205	-2.38523	1.19018	13.9215	25	33	29	21.8872	-8.69256	-3.51792	5.31809	3.11561	4.12792	4.30223	24	13	18.5	24.9692	-5.6105	-5.45045
Thermococcus barophilus (strain DSM 11836 / MP)	TERMP_00769		52.4481	Pyruvate kinase		Glycolysis / Gluconeogenesis - Pyruvate metabolism - Membrane trafficking - Exosome	1	2	0	1	1.07297	4	4	4	5.30211	4.22914	0.25371	2	0	1	0.736956	-0.336018	-3.1932	-4.56515	-1.16143	7	7	7	5.52511	4.45213	0.241002	0.222996	23.7767	8	8	8	6.03784	4.96487	0.216113	0.735735	7.20655	0.512739	10.7757	6	6	6	8.09813	7.02516	0.152733
Thermococcus barophilus (strain DSM 11836 / MP)	TERMP_00774		16.9283	Thiol peroxidase		Enzymes with EC numbers	1	2	0	1	1.07297	0	0	0	0	-1.07297	-1	2	3	2.5	1.84239	0.769415	1.39453	1.84239	0	3	2	2.5	1.97325	0.900279	1.19182	1.97325	0	0	2	1	0.754731	-0.318243	-3.37155	0.754731	0	-1.21852	-1.61938	0	0	0	0	-1.07297	-1
Thermococcus barophilus (strain DSM 11836 / MP)	TERMP_00787	SP(Sec/SPI)	16.6865	Uncharacterized protein			1	0	0	0	0	0	0	0	0	0	#DIV/0!	0	0	0	0	0	#DIV/0!	0	#DIV/0!	0	0	0	0	0	#DIV/0!	0	#DIV/0!	0	0	0	0	0	#DIV/0!	0	#DIV/0!	0	#DIV/0!	0	0	0	0	0	#DIV/0!
Thermococcus barophilus (strain DSM 11836 / MP)	TERMP_00788		68.6545	Tungsten-containing formaldehyde:ferredoxin oxidoreductase		Pentose phosphate pathway	1	25	28	26.5	28.4338	21	20	20.5	27.1733	-1.26049	-22.5578	36	40	38	28.0043	-0.429485	-66.2043	0.831002	32.6995	28	24	26	20.5218	-7.91198	-3.59377	-6.65149	-4.0853	30	31	30.5	23.0193	-5.41451	-5.2514	-4.15403	-6.54144	2.49746	8.21707	19	19	19	25.6441	-2.78971	-10.1924
Thermococcus barophilus (strain DSM 11836 / MP)	TERMP_00794		24.6111	TsaA-like domain-containing protein			1	0	0	0	0	0	0	0	0	0	#DIV/0!	0	0	0	0	0	#DIV/0!	0	#DIV/0!	0	2	1	0.789301	0.789301	0	0.789301	0	0	0	0	0	0	#DIV/0!	0	#DIV/0!	-0.789301	-1	0	0	0	0	0	#DIV/0!
Thermococcus barophilus (strain DSM 11836 / MP)	TERMP_00802		27.9779	Uncharacterized protein			1	0	0	0	0	0	0	0	0	0	#DIV/0!	0	0	0	0	0	#DIV/0!	0	#DIV/0!	0	2	1	0.789301	0.789301	0	0.789301	0	0	0	0	0	0	#DIV/0!	0	#DIV/0!	-0.789301	-1	0	0	0	0	0	#DIV/0!
Thermococcus barophilus (strain DSM 11836 / MP)	TERMP_00806		16.7297	CoA_binding domain-containing protein		Function unknown	1	6	7	6.5	6.97433	0	0	0	0	-6.97433	-1	10	9	9.5	7.00108	0.0267503	260.719	7.00108	0	5	4	4.5	3.55185	-3.42247	-2.0378	3.55185	0	4	6	5	3.77365	-3.20067	-2.17902	3.77365	0	0.221799	16.0138	5	3	4	5.39875	-1.57557	-4.42653
Thermococcus barophilus (strain DSM 11836 / MP)	TERMP_00811		48.0759	D-glycerate 2-kinase		Pentose phosphate pathway - Glyoxylate and dicarboxylate metabolism - Methane metabolism - Glycerolipid metabolism - Glycine, serine and threonine metabolism	1	6	3	4.5	4.82838	3	2	2.5	3.31382	-1.51456	-3.18797	10	7	8.5	6.26412	1.43574	3.36299	2.9503	1.12321	9	3	6	4.7358	-0.0925758	-52.156	1.42199	2.33041	7	9	8	6.03784	1.20946	3.99217	2.72403	1.21651	1.30204	3.63722	4	0	2	2.69938	-2.129	-2.26791
Thermococcus barophilus (strain DSM 11836 / MP)	TERMP_00813		26.3978	UPF0128 protein TERMP_00813		Function unknown	1	0	0	0	0	0	0	0	0	0	#DIV/0!	3	2	2.5	1.84239	1.84239	0	1.84239	0	0	0	0	0	0	#DIV/0!	0	#DIV/0!	0	2	1	0.754731	0.754731	0	0.754731	0	0.754731	0	0	0	0	0	0	#DIV/0!
Thermococcus barophilus (strain DSM 11836 / MP)	TERMP_00815		7.97436	30S ribosomal protein S17e	translation	Ribosome - Ribosome	1	2	2	2	2.14595	0	0	0	0	-2.14595	-1	2	0	1	0.736956	-1.40899	-1.52304	0.736956	0	3	3	3	2.3679	0.221955	9.66837	2.3679	0	3	2	2.5	1.88683	-0.259121	-8.28165	1.88683	0	-0.481076	-4.9221	2	2	2	2.69938	0.55343	3.87754
Thermococcus barophilus (strain DSM 11836 / MP)	TERMP_00816		24.179	Archaeal heat shock regulator		Transcription factors		0	0	0	0	0	0	0	0	0	#DIV/0!	0	0	0	0	0	#DIV/0!	0	#DIV/0!	0	0	0	0	0	#DIV/0!	0	#DIV/0!	0	0	0	0	0	#DIV/0!	0	#DIV/0!	0	#DIV/0!	0	0	0	0	0	#DIV/0!
Thermococcus barophilus (strain DSM 11836 / MP)	TERMP_00817		21.4643	Thymidine kinase	DNA biosynthetic process	Pyrimidine metabolism	1	6	5	5.5	5.90135	4	3	3.5	4.63935	-1.26201	-4.67616	6	6	6	4.42173	-1.47962	-3.98842	-0.217612	-21.3193	8	7	7.5	5.91976	0.0184019	320.692	1.28041	3.62333	6	8	7	5.28311	-0.61824	-9.54541	0.643768	7.20655	-0.636642	-9.2984	6	5	5.5	7.42329	1.52193	3.87754
Thermococcus barophilus (strain DSM 11836 / MP)	TERMP_00818		49.8512	Ribulose bisphosphate carboxylase	AMP catabolic process - carbon fixation	Glyoxylate and dicarboxylate metabolism	1	27	25	26	27.8973	20	18	19	25.185	-2.71229	-10.2855	37	28	32.5	23.9511	-3.94625	-7.06931	-1.23396	-20.4099	32	37	34.5	27.2309	-0.666433	-41.8607	2.04586	12.3102	38	36	37	27.925	0.0277204	1006.38	2.74001	9.19157	0.694153	39.2289	19	17	18	24.2944	-3.60291	-7.74299
Thermococcus barophilus (strain DSM 11836 / MP)	TERMP_00819		7.26413	Archaeal histone	DNA-templated transcription, initiation	Chromosome and associated proteins	1	16	25	20.5	21.996	4	4	4	5.30211	-16.6938	-1.31761	19	28	23.5	17.3185	-4.6775	-4.7025	12.0163	0.441241	15	19	17	13.4181	-8.57784	-2.56428	8.116	0.653291	11	9	10	7.54731	-14.4487	-1.52235	2.2452	2.36153	-5.87081	-2.28557	8	5	6.5	8.77298	-13.223	-1.66346
Thermococcus barophilus (strain DSM 11836 / MP)	TERMP_00823		48.814	AAA domain-containing protein		Replication and repair		0	0	0	0	0	0	0	0	0	#DIV/0!	0	0	0	0	0	#DIV/0!	0	#DIV/0!	0	0	0	0	0	#DIV/0!	0	#DIV/0!	0	0	0	0	0	#DIV/0!	0	#DIV/0!	0	#DIV/0!	0	0	0	0	0	#DIV/0!
Thermococcus barophilus (strain DSM 11836 / MP)	TERMP_00827		25.8761	3-oxoacyl-(acyl-carrier protein) reductase		Fatty acid biosynthesis - Biotin metabolism - K00059 fabG; 3-oxoacyl-[acyl-carrier protein] reductase - Lipid biosynthesis proteins	1	2	0	1	1.07297	0	0	0	0	-1.07297	-1	0	0	0	0	-1.07297	-1	0	#DIV/0!	0	0	0	0	-1.07297	-1	0	#DIV/0!	0	0	0	0	-1.07297	-1	0	#DIV/0!	0	#DIV/0!	0	0	0	0	-1.07297	-1
Thermococcus barophilus (strain DSM 11836 / MP)	TERMP_00829		26.8082	Uncharacterized protein			1	0	0	0	0	0	0	0	0	0	#DIV/0!	2	0	1	0.736956	0.736956	0	0.736956	0	0	0	0	0	0	#DIV/0!	0	#DIV/0!	0	0	0	0	0	#DIV/0!	0	#DIV/0!	0	#DIV/0!	0	0	0	0	0	#DIV/0!
Thermococcus barophilus (strain DSM 11836 / MP)	TERMP_00839		24.287	IscU/NifU-like Fe-S cluster assembly scaffold protein	iron-sulfur cluster assembly	Energy metabolism		0	0	0	0	0	0	0	0	0	#DIV/0!	0	0	0	0	0	#DIV/0!	0	#DIV/0!	0	0	0	0	0	#DIV/0!	0	#DIV/0!	0	0	0	0	0	#DIV/0!	0	#DIV/0!	0	#DIV/0!	0	0	0	0	0	#DIV/0!
Thermococcus barophilus (strain DSM 11836 / MP)	TERMP_00841		42.3534	Cysteine desulfurase	cluster assembly	Thiamine metabolism - Sulfur relay system - Transfer RNA biogenesis - Mitochondrial biogenesis - Prokaryotic defense system	1	11	7	9	9.65676	6	9	7.5	9.94145	0.284694	33.9198	13	10	11.5	8.47499	-1.18177	-8.17142	-1.46647	-6.77919	8	9	8.5	6.70906	-2.9477	-3.27603	-3.2324	-3.07557	9	11	10	7.54731	-2.10946	-4.57785	-2.39415	-4.1524	0.838249	8.00366	4	6	5	6.74844	-2.90832	-3.32039
Thermococcus barophilus (strain DSM 11836 / MP)	TERMP_00844		18.0086	Uncharacterized protein			1	0	0	0	0	0	0	0	0	0	#DIV/0!	2	0	1	0.736956	0.736956	0	0.736956	0	0	0	0	0	0	#DIV/0!	0	#DIV/0!	0	0	0	0	0	#DIV/0!	0	#DIV/0!	0	#DIV/0!	0	0	0	0	0	#DIV/0!
Thermococcus barophilus (strain DSM 11836 / MP)	TERMP_00845		44.1152	Flavodoxin			1	0	0	0	0	0	0	0	0	0	#DIV/0!	2	0	1	0.736956	0.736956	0	0.736956	0	0	0	0	0	0	#DIV/0!	0	#DIV/0!	0	0	0	0	0	#DIV/0!	0	#DIV/0!	0	#DIV/0!	0	0	0	0	0	#DIV/0!
Thermococcus barophilus (strain DSM 11836 / MP)	TERMP_00846		51.84	Uncharacterized protein		Function unknown		0	0	0	0	0	0	0	0	0	#DIV/0!	0	0	0	0	0	#DIV/0!	0	#DIV/0!	0	0	0	0	0	#DIV/0!	0	#DIV/0!	0	0	0	0	0	#DIV/0!	0	#DIV/0!	0	#DIV/0!	0	0	0	0	0	#DIV/0!
Thermococcus barophilus (strain DSM 11836 / MP)	TERMP_00848		41.7219	Hypothetical regulatory protein		Peptidases and inhibitors	1	0	0	0	0	0	0	0	0	0	#DIV/0!	0	0	0	0	0	#DIV/0!	0	#DIV/0!	0	0	0	0	0	#DIV/0!	0	#DIV/0!	0	2	1	0.754731	0.754731	0	0.754731	0	0.754731	0	0	0	0	0	0	#DIV/0!
Thermococcus barophilus (strain DSM 11836 / MP)	TERMP_00850		29.0182	Uncharacterized protein			1	6	7	6.5	6.97433	6	7	6.5	8.61593	1.6416	4.24849	10	11	10.5	7.73803	0.763706	9.13222	-0.877894	-9.81431	4	9	6.5	5.13046	-1.84387	-3.78244	-3.48547	-2.47195	9	9	9	6.79257	-0.181753	-38.3727	-1.82335	-4.72532	1.66212	3.08669	5	7	6	8.09813	1.1238	6.206
Thermococcus barophilus (strain DSM 11836 / MP)	TERMP_00851		24.1181	Uncharacterized protein			1	0	0	0	0	0	0	0	0	0	#DIV/0!	2	0	1	0.736956	0.736956	0	0.736956	0	0	0	0	0	0	#DIV/0!	0	#DIV/0!	0	0	0	0	0	#DIV/0!	0	#DIV/0!	0	#DIV/0!	0	0	0	0	0	#DIV/0!
Thermococcus barophilus (strain DSM 11836 / MP)	TERMP_00854		44.5841	NADH-ubiquinone oxidoreductase chain D		Oxidative phosphorylation	1	0	0	0	0	0	0	0	0	0	#DIV/0!	0	0	0	0	0	#DIV/0!	0	#DIV/0!	4	4	4	3.1572	3.1572	0	3.1572	0	3	0	1.5	1.1321	1.1321	0	1.1321	0	-2.02511	-1.55903	0	0	0	0	0	#DIV/0!
Thermococcus barophilus (strain DSM 11836 / MP)	TERMP_00856		22.473	NADH-ubiquinone oxidoreductase chain B		Oxidative phosphorylation		0	0	0	0	0	0	0	0	0	#DIV/0!	0	0	0	0	0	#DIV/0!	0	#DIV/0!	0	0	0	0	0	#DIV/0!	0	#DIV/0!	0	0	0	0	0	#DIV/0!	0	#DIV/0!	0	#DIV/0!	0	0	0	0	0	#DIV/0!
Thermococcus barophilus (strain DSM 11836 / MP)	TERMP_00859		53.4044	PH adaptation potassium efflux system protein		Transporters	1	0	0	0	0	0	0	0	0	0	#DIV/0!	0	0	0	0	0	#DIV/0!	0	#DIV/0!	2	2	2	1.5786	1.5786	0	1.5786	0	0	2	1	0.754731	0.754731	0	0.754731	0	-0.823871	-1.91608	0	0	0	0	0	#DIV/0!
Thermococcus barophilus (strain DSM 11836 / MP)	TERMP_00866		18.8143	ACT domain-containing protein		Function unknown	1	0	0	0	0	0	0	0	0	0	#DIV/0!	3	0	1.5	1.10543	1.10543	0	1.10543	0	0	0	0	0	0	#DIV/0!	0	#DIV/0!	0	0	0	0	0	#DIV/0!	0	#DIV/0!	0	#DIV/0!	0	0	0	0	0	#DIV/0!
Thermococcus barophilus (strain DSM 11836 / MP)	TERMP_00868		42.7128	UDP-N-acetylglucosamine 2-epimerase		Amino sugar and nucleotide sugar metabolism - Two-component system	1	0	0	0	0	2	3	2.5	3.31382	3.31382	0	0	0	0	0	0	#DIV/0!	-3.31382	-1	9	8	8.5	6.70906	6.70906	0	3.39524	0.976019	4	4	4	3.01892	3.01892	0	-0.294896	-11.2372	-3.69013	-1.81811	0	0	0	0	0	#DIV/0!
Thermococcus barophilus (strain DSM 11836 / MP)	TERMP_00869		47.9532	UDP-N-acetyl-D-mannosaminuronic acid dehydrogenase	polysaccharide biosynthetic process	Amino sugar and nucleotide sugar metabolism - Two-component system	1	2	0	1	1.07297	8	8	8	10.6042	9.53124	0.112574	0	0	0	0	-1.07297	-1	-10.6042	-1	10	10	10	7.89301	6.82003	0.157327	-2.71121	-3.91125	8	8	8	6.03784	4.96487	0.216113	-4.56637	-2.32224	-1.85516	-4.25462	2	2	2	2.69938	1.6264	0.659721
Thermococcus barophilus (strain DSM 11836 / MP)	TERMP_00870		40.2282	Uncharacterized protein		Function unknown	1	0	0	0	0	0	0	0	0	0	#DIV/0!	0	0	0	0	0	#DIV/0!	0	#DIV/0!	0	0	0	0	0	#DIV/0!	0	#DIV/0!	0	2	1	0.754731	0.754731	0	0.754731	0	0.754731	0	0	0	0	0	0	#DIV/0!
Thermococcus barophilus (strain DSM 11836 / MP)	TERMP_00873		74.7947	Arginine--tRNA ligase	arginyl-tRNA aminoacylation	Aminoacyl-tRNA biosynthesis - Amino acid related enzymes - Transfer RNA biogenesis - Mitochondrial biogenesis	1	2	2	2	2.14595	2	0	1	1.32553	-0.82042	-2.61567	5	2	3.5	2.57934	0.433398	4.95145	1.25382	1.05719	9	6	7.5	5.91976	3.77381	0.568642	4.59423	0.28852	5	9	7	5.28311	3.13717	0.68404	3.95759	0.334933	-0.636642	-9.2984	4	3	3.5	4.72391	2.57796	0.832419
Thermococcus barophilus (strain DSM 11836 / MP)	TERMP_00875		32.8813	Dihydrodipicolinate synthase		Lysine biosynthesis - K01714 dapA; 4-hydroxy-tetrahydrodipicolinate synthase	1	0	0	0	0	0	0	0	0	0	#DIV/0!	3	2	2.5	1.84239	1.84239	0	1.84239	0	0	0	0	0	0	#DIV/0!	0	#DIV/0!	0	0	0	0	0	#DIV/0!	0	#DIV/0!	0	#DIV/0!	0	0	0	0	0	#DIV/0!
Thermococcus barophilus (strain DSM 11836 / MP)	TERMP_00876		47.363	Peptide chain release factor subunit 1		Messenger RNA biogenesis - Translation factors		0	0	0	0	0	0	0	0	0	#DIV/0!	0	0	0	0	0	#DIV/0!	0	#DIV/0!	0	0	0	0	0	#DIV/0!	0	#DIV/0!	0	0	0	0	0	#DIV/0!	0	#DIV/0!	0	#DIV/0!	0	0	0	0	0	#DIV/0!
Thermococcus barophilus (strain DSM 11836 / MP)	TERMP_00893		42.5752	DUF521 domain-containing protein			1	6	5	5.5	5.90135	5	3	4	5.30211	-0.599245	-9.84798	7	9	8	5.89564	-0.00570956	-1033.59	0.593535	8.9331	5	8	6.5	5.13046	-0.770899	-7.65516	-0.171654	-30.8883	7	7	7	5.28311	-0.61824	-9.54541	-0.0189953	-279.127	0.152659	33.6074	4	2	3	4.04907	-1.85229	-3.18598
Thermococcus barophilus (strain DSM 11836 / MP)	TERMP_00896		17.6328	30S ribosomal protein S15	translation	Ribosome - Ribosome	1	3	2	2.5	2.68243	0	0	0	0	-2.68243	-1	5	4	4.5	3.3163	0.633866	4.23186	3.3163	0	2	2	2	1.5786	-1.10383	-2.43011	1.5786	0	2	3	2.5	1.88683	-0.795607	-3.37155	1.88683	0	0.308225	5.12159	0	0	0	0	-2.68243	-1
Thermococcus barophilus (strain DSM 11836 / MP)	TERMP_00899		23.1827	30S ribosomal protein S3Ae	translation	Ribosome - Ribosome	1	6	5	5.5	5.90135	6	4	5	6.62764	0.726282	8.12543	9	11	10	7.36956	1.4682	4.01944	0.741919	8.9331	8	9	8.5	6.70906	0.807703	7.30634	0.0814203	81.4003	11	9	10	7.54731	1.64595	3.58538	0.919669	7.20655	0.838249	8.00366	7	5	6	8.09813	2.19678	2.68637
Thermococcus barophilus (strain DSM 11836 / MP)	TERMP_00900		40.1153	THUMP domain-containing protein		Transfer RNA biogenesis	1	0	0	0	0	0	0	0	0	0	#DIV/0!	0	0	0	0	0	#DIV/0!	0	#DIV/0!	0	0	0	0	0	#DIV/0!	0	#DIV/0!	0	2	1	0.754731	0.754731	0	0.754731	0	0.754731	0	0	0	0	0	0	#DIV/0!
Thermococcus barophilus (strain DSM 11836 / MP)	TERMP_00902		17.3107	Transcriptional regulator			1	0	0	0	0	0	0	0	0	0	#DIV/0!	0	0	0	0	0	#DIV/0!	0	#DIV/0!	3	0	1.5	1.18395	1.18395	0	1.18395	0	0	2	1	0.754731	0.754731	0	0.754731	0	-0.429221	-2.75837	0	0	0	0	0	#DIV/0!
Thermococcus barophilus (strain DSM 11836 / MP)	TERMP_00904		15.13	HTH arsR-type domain-containing protein				0	0	0	0	0	0	0	0	0	#DIV/0!	0	0	0	0	0	#DIV/0!	0	#DIV/0!	0	0	0	0	0	#DIV/0!	0	#DIV/0!	0	0	0	0	0	#DIV/0!	0	#DIV/0!	0	#DIV/0!	0	0	0	0	0	#DIV/0!
Thermococcus barophilus (strain DSM 11836 / MP)	TERMP_00908		14.3235	Endoribonuclease		Enzymes with EC numbers	1	0	2	1	1.07297	0	0	0	0	-1.07297	-1	0	2	1	0.736956	-0.336018	-3.1932	0.736956	0	0	0	0	0	-1.07297	-1	0	#DIV/0!	0	0	0	0	-1.07297	-1	0	#DIV/0!	0	#DIV/0!	0	0	0	0	-1.07297	-1
Thermococcus barophilus (strain DSM 11836 / MP)	TERMP_00909		30.2734	Uncharacterized protein			1	0	0	0	0	0	0	0	0	0	#DIV/0!	2	0	1	0.736956	0.736956	0	0.736956	0	0	4	2	1.5786	1.5786	0	1.5786	0	0	0	0	0	0	#DIV/0!	0	#DIV/0!	-1.5786	-1	0	0	0	0	0	#DIV/0!
Thermococcus barophilus (strain DSM 11836 / MP)	TERMP_00914		66.0728	tRNA-guanine(15) transglycosylase	tRNA modification	Transfer RNA biogenesis	1	0	2	1	1.07297	0	2	1	1.32553	0.252554	4.24849	0	0	0	0	-1.07297	-1	-1.32553	-1	3	3	3	2.3679	1.29493	0.828596	1.04238	1.27164	2	0	1	0.754731	-0.318243	-3.37155	-0.570797	-2.32224	-1.61317	-1.46786	0	0	0	0	-1.07297	-1
Thermococcus barophilus (strain DSM 11836 / MP)	TERMP_00915		50.8268	Single-stranded exonuclease			1	0	0	0	0	0	0	0	0	0	#DIV/0!	0	0	0	0	0	#DIV/0!	0	#DIV/0!	4	2	3	2.3679	2.3679	0	2.3679	0	2	2	2	1.50946	1.50946	0	1.50946	0	-0.858441	-2.75837	0	0	0	0	0	#DIV/0!
Thermococcus barophilus (strain DSM 11836 / MP)	TERMP_00918		64.9466	Bipolar DNA helicase		Function unknown	1	11	8	9.5	10.1932	6	6	6	7.95316	-2.24008	-4.55039	16	15	15.5	11.4228	1.22956	8.29014	3.46965	2.29221	13	13	13	10.2609	0.0676624	150.649	2.30775	3.44629	15	18	16.5	12.4531	2.25981	4.51067	4.49989	1.76741	2.19214	4.68077	6	4	5	6.74844	-3.4448	-2.95902
Thermococcus barophilus (strain DSM 11836 / MP)	TERMP_00923		43.9349	8-amino-7-ketopelargonate synthase	biotin biosynthetic process	Glycine, serine and threonine metabolism - Amino acid related enzymes	1	25	18	21.5	23.0689	17	18	17.5	23.1967	0.127798	180.51	26	29	27.5	20.2663	-2.80265	-8.23111	-2.93045	-7.91576	29	23	26	20.5218	-2.54711	-9.05691	-2.67491	-8.67198	25	27	26	19.623	-3.44594	-6.69453	-3.57373	-6.49089	-0.898826	-22.8318	18	12	15	20.2453	-2.8236	-8.17004
Thermococcus barophilus (strain DSM 11836 / MP)	TERMP_00925		37.1967	Replication factor C small subunit	DNA replication	DNA replication - DNA replication proteins	1	0	0	0	0	0	0	0	0	0	#DIV/0!	2	0	1	0.736956	0.736956	0	0.736956	0	3	0	1.5	1.18395	1.18395	0	1.18395	0	0	0	0	0	0	#DIV/0!	0	#DIV/0!	-1.18395	-1	0	0	0	0	0	#DIV/0!
Thermococcus barophilus (strain DSM 11836 / MP)	TERMP_00932		54.2648	Probable ribonuclease FAU-1	rRNA processing	Ribosome biogenesis	1	2	4	3	3.21892	3	4	3.5	4.63935	1.42043	2.26617	8	7	7.5	5.52717	2.30825	1.39453	0.887821	5.22554	6	5	5.5	4.34115	1.12223	2.86831	-0.298191	-15.5583	5	2	3.5	2.64156	-0.577363	-5.57521	-1.99779	-2.32224	-1.6996	-2.55423	2	2	2	2.69938	-0.519543	-6.19568
Thermococcus barophilus (strain DSM 11836 / MP)	TERMP_00937		31.533	Ribose-phosphate pyrophosphokinase	5-phosphoribose 1-diphosphate biosynthetic process - nucleoside metabolic process - nucleotide biosynthetic process - ribonucleoside monophosphate biosynthetic process	Pentose phosphate pathway - Purine metabolism	1	3	3	3	3.21892	4	4	4	5.30211	2.08319	1.54519	2	3	2.5	1.84239	-1.37653	-2.33843	-3.45972	-1.53253	4	4	4	3.1572	-0.0617172	-52.156	-2.14491	-2.47195	2	2	2	1.50946	-1.70946	-1.88301	-3.79265	-1.398	-1.64774	-1.91608	2	2	2	2.69938	-0.519543	-6.19568
Thermococcus barophilus (strain DSM 11836 / MP)	TERMP_00939		21.2513	Uncharacterized protein		Function unknown	1	0	0	0	0	2	2	2	2.65105	2.65105	0	0	2	1	0.736956	0.736956	0	-1.9141	-1.38501	0	2	1	0.789301	0.789301	0	-1.86175	-1.42396	4	3	3.5	2.64156	2.64156	0	-0.00949767	-279.127	1.85226	0.426129	2	0	1	1.34969	1.34969	0
Thermococcus barophilus (strain DSM 11836 / MP)	TERMP_00942		61.4589	Lysine--tRNA ligase	lysyl-tRNA aminoacylation	Aminoacyl-tRNA biosynthesis - Amino acid related enzymes - Transfer RNA biogenesis	1	0	0	0	0	3	0	1.5	1.98829	1.98829	0	7	6	6.5	4.79021	4.79021	0	2.80192	0.709617	3	4	3.5	2.76255	2.76255	0	0.774262	2.56798	3	3	3	2.26419	2.26419	0	0.275901	7.20655	-0.498361	-5.54327	0	0	0	0	0	#DIV/0!
Thermococcus barophilus (strain DSM 11836 / MP)	TERMP_00943		21.6565	Indolepyruvate oxidoreductase subunit		Enzymes with EC numbers	1	0	2	1	1.07297	2	0	1	1.32553	0.252554	4.24849	3	3	3	2.21087	1.13789	0.942947	0.885339	1.4972	2	3	2.5	1.97325	0.900279	1.19182	0.647725	2.04644	2	2	2	1.50946	0.436488	2.4582	0.183934	7.20655	-0.463791	-4.25462	2	2	2	2.69938	1.6264	0.659721
Thermococcus barophilus (strain DSM 11836 / MP)	TERMP_00945		32.8043	Isoaspartyl aminopeptidase		Alanine, aspartate and glutamate metabolism - Cyanoamino acid metabolism - Peptidases and inhibitors	1	2	2	2	2.14595	0	0	0	0	-2.14595	-1	8	5	6.5	4.79021	2.64426	0.811548	4.79021	0	4	5	4.5	3.55185	1.40591	1.52638	3.55185	0	2	3	2.5	1.88683	-0.259121	-8.28165	1.88683	0	-1.66503	-2.13321	4	3	3.5	4.72391	2.57796	0.832419
Thermococcus barophilus (strain DSM 11836 / MP)	TERMP_00947		36.5222	Elp3 domain-containing protein		Lipoic acid metabolism	1	0	0	0	0	0	0	0	0	0	#DIV/0!	0	0	0	0	0	#DIV/0!	0	#DIV/0!	2	2	2	1.5786	1.5786	0	1.5786	0	0	2	1	0.754731	0.754731	0	0.754731	0	-0.823871	-1.91608	0	0	0	0	0	#DIV/0!
Thermococcus barophilus (strain DSM 11836 / MP)	TERMP_00951		45.0961	Proteasome-activating nucleotidase	proteasomal protein catabolic process - protein unfolding	Proteasome - Proteasome	1	0	0	0	0	0	0	0	0	0	#DIV/0!	0	0	0	0	0	#DIV/0!	0	#DIV/0!	2	0	1	0.789301	0.789301	0	0.789301	0	0	2	1	0.754731	0.754731	0	0.754731	0	-0.0345702	-22.8318	0	0	0	0	0	#DIV/0!
Thermococcus barophilus (strain DSM 11836 / MP)	TERMP_00959		24.8093	Uridylate kinase	de novo' CTP biosynthetic process	Pyrimidine metabolism	1	0	0	0	0	0	0	0	0	0	#DIV/0!	0	0	0	0	0	#DIV/0!	0	#DIV/0!	0	0	0	0	0	#DIV/0!	0	#DIV/0!	0	2	1	0.754731	0.754731	0	0.754731	0	0.754731	0	3	2	2.5	3.37422	3.37422	0
Thermococcus barophilus (strain DSM 11836 / MP)	TERMP_00960		48.11	NADH oxidase	cell redox homeostasis	Enzymes with EC numbers	1	14	11	12.5	13.4122	8	9	8.5	11.267	-2.14519	-6.25222	28	22	25	18.4239	5.01172	2.67616	7.15691	1.57428	18	16	17	13.4181	0.00594524	2255.95	2.15113	5.2377	17	17	17	12.8304	-0.581749	-23.0549	1.56344	7.20655	-0.587694	-22.8318	11	11	11	14.8466	1.43441	9.35032
Thermococcus barophilus (strain DSM 11836 / MP)	TERMP_00972		43.3775	Sarcosine oxidase beta subunit		Glycine, serine and threonine metabolism	1	4	4	4	4.29189	3	3	3	3.97658	-0.315312	-13.6116	3	2	2.5	1.84239	-2.4495	-1.75215	-2.13419	-1.86327	0	3	1.5	1.18395	-3.10794	-1.38094	-2.79263	-1.42396	3	3	3	2.26419	-2.0277	-2.11663	-1.71239	-2.32224	1.08024	1.09601	6	3	4.5	6.0736	1.78171	2.40887
Thermococcus barophilus (strain DSM 11836 / MP)	TERMP_00974		18.7418	Putative polyferredoxin			1	0	0	0	0	0	0	0	0	0	#DIV/0!	3	3	3	2.21087	2.21087	0	2.21087	0	0	0	0	0	0	#DIV/0!	0	#DIV/0!	0	0	0	0	0	#DIV/0!	0	#DIV/0!	0	#DIV/0!	0	0	0	0	0	#DIV/0!
Thermococcus barophilus (strain DSM 11836 / MP)	TERMP_00975		52.086	Sarcosine oxidase alpha subunit		Glycine, serine and threonine metabolism	1	4	0	2	2.14595	0	0	0	0	-2.14595	-1	0	0	0	0	-2.14595	-1	0	#DIV/0!	0	0	0	0	-2.14595	-1	0	#DIV/0!	0	0	0	0	-2.14595	-1	0	#DIV/0!	0	#DIV/0!	3	3	3	4.04907	1.90312	1.12759
Thermococcus barophilus (strain DSM 11836 / MP)	TERMP_00976		42.2071	Sarcosine oxidase beta subunit		Glycine, serine and threonine metabolism	1	7	7	7	7.51081	8	8	8	10.6042	3.0934	2.42801	9	9	9	6.6326	-0.878214	-8.55237	-3.97162	-2.67	8	9	8.5	6.70906	-0.801757	-9.36794	-3.89516	-2.72241	9	10	9.5	7.16994	-0.340874	-22.034	-3.43428	-3.08776	0.460883	14.5569	6	5	5.5	7.42329	-0.0875264	-85.8119
Thermococcus barophilus (strain DSM 11836 / MP)	TERMP_00978		45.3528	Sarcosine oxidase		Glycine, serine and threonine metabolism	1	9	6	7.5	8.0473	7	7	7	9.27869	1.23139	6.53514	17	17	17	12.5282	4.48094	1.79589	3.24955	2.85537	11	10	10.5	8.28766	0.240357	33.4806	-0.991033	-9.36265	12	16	14	10.5662	2.51893	3.19473	1.28754	7.20655	2.27857	3.63722	4	5	4.5	6.0736	-1.9737	-4.07726
Thermococcus barophilus (strain DSM 11836 / MP)	TERMP_00983		17.0643	Transcriptional regulator		Transcription factors	1	0	0	0	0	0	0	0	0	0	#DIV/0!	2	3	2.5	1.84239	1.84239	0	1.84239	0	0	0	0	0	0	#DIV/0!	0	#DIV/0!	2	0	1	0.754731	0.754731	0	0.754731	0	0.754731	0	0	0	0	0	0	#DIV/0!
Thermococcus barophilus (strain DSM 11836 / MP)	TERMP_00984		18.5928	Intracellular protease		Peptidases and inhibitors	1	0	0	0	0	0	0	0	0	0	#DIV/0!	8	5	6.5	4.79021	4.79021	0	4.79021	0	0	0	0	0	0	#DIV/0!	0	#DIV/0!	0	0	0	0	0	#DIV/0!	0	#DIV/0!	0	#DIV/0!	0	0	0	0	0	#DIV/0!
Thermococcus barophilus (strain DSM 11836 / MP)	TERMP_00986		32.1099	Uncharacterized protein			1	2	2	2	2.14595	2	3	2.5	3.31382	1.16787	1.83749	3	4	3.5	2.57934	0.433398	4.95145	-0.734474	-4.51183	0	4	2	1.5786	-0.567345	-3.78244	-1.73522	-1.90974	2	0	1	0.754731	-1.39122	-1.5425	-2.55909	-1.29492	-0.823871	-1.91608	2	3	2.5	3.37422	1.22827	1.74712
Thermococcus barophilus (strain DSM 11836 / MP)	TERMP_00991		31.7137	Predicted glutamine amidotransferase class I	glutamine metabolic process	Peptidases and inhibitors	1	0	0	0	0	2	2	2	2.65105	2.65105	0	4	3	3.5	2.57934	2.57934	0	-0.0717101	-36.969	0	2	1	0.789301	0.789301	0	-1.86175	-1.42396	3	2	2.5	1.88683	1.88683	0	-0.764228	-3.46893	1.09753	0.719164	0	0	0	0	0	#DIV/0!
Thermococcus barophilus (strain DSM 11836 / MP)	TERMP_00992		50.9977	Uncharacterized protein			1	23	20	21.5	23.0689	22	17	19.5	25.8478	2.77885	8.3016	32	30	31	22.8456	-0.223307	-103.306	-3.00216	-8.60973	29	23	26	20.5218	-2.54711	-9.05691	-5.32596	-4.85317	23	28	25.5	19.2456	-3.8233	-6.03377	-6.60215	-3.91505	-1.27619	-16.0805	15	16	15.5	20.9202	-2.14875	-10.736
Thermococcus barophilus (strain DSM 11836 / MP)	TERMP_00993		17.5225	Alanyl-tRNA synthetase domain protein		Aminoacyl-tRNA biosynthesis - Amino acid related enzymes - Transfer RNA biogenesis	1	0	0	0	0	0	0	0	0	0	#DIV/0!	0	0	0	0	0	#DIV/0!	0	#DIV/0!	0	0	0	0	0	#DIV/0!	0	#DIV/0!	0	0	0	0	0	#DIV/0!	0	#DIV/0!	0	#DIV/0!	0	0	0	0	0	#DIV/0!
Thermococcus barophilus (strain DSM 11836 / MP)	TERMP_00997		59.4537	Acetyl-CoA:acetoacetyl-CoA transferase	ketone body catabolic process	Pyruvate metabolism - Propanoate metabolism - Styrene degradation	1	2	2	2	2.14595	0	0	0	0	-2.14595	-1	0	0	0	0	-2.14595	-1	0	#DIV/0!	3	4	3.5	2.76255	0.616606	3.48026	2.76255	0	2	2	2	1.50946	-0.636486	-3.37155	1.50946	0	-1.25309	-2.20459	0	0	0	0	-2.14595	-1
Thermococcus barophilus (strain DSM 11836 / MP)	TERMP_00998		22.0255	Proteasome subunit beta	proteasomal protein catabolic process	Proteasome - Peptidases and inhibitors - Proteasome	1	0	0	0	0	2	0	1	1.32553	1.32553	0	0	0	0	0	0	#DIV/0!	-1.32553	-1	2	2	2	1.5786	1.5786	0	0.253074	5.2377	0	2	1	0.754731	0.754731	0	-0.570797	-2.32224	-0.823871	-1.91608	2	2	2	2.69938	2.69938	0
Thermococcus barophilus (strain DSM 11836 / MP)	TERMP_00999		20.0915	Inosine-5'-monophosphate dehydrogenase like protein			1	0	0	0	0	2	0	1	1.32553	1.32553	0	0	0	0	0	0	#DIV/0!	-1.32553	-1	2	0	1	0.789301	0.789301	0	-0.536227	-2.47195	0	3	1.5	1.1321	1.1321	0	-0.193431	-6.8527	0.342795	2.30254	0	0	0	0	0	#DIV/0!
Thermococcus barophilus (strain DSM 11836 / MP)	TERMP_01001		10.1135	DNA/RNA-binding protein Alba		Transcription	1	7	7	7	7.51081	7	10	8.5	11.267	3.75617	1.99959	9	10	9.5	7.00108	-0.509736	-14.7347	-4.2659	-2.64117	11	11	11	8.68231	1.17149	6.41131	-2.58467	-4.35915	9	14	11.5	8.6794	1.16859	6.42726	-2.58758	-4.35425	-0.00290741	-2986.27	11	8	9.5	12.822	5.31123	1.41414
Thermococcus barophilus (strain DSM 11836 / MP)	TERMP_01002		51.6004	Adenylosuccinate lyase	de novo' AMP biosynthetic process - 'de novo' IMP biosynthetic process	Purine metabolism - Alanine, aspartate and glutamate metabolism	1	7	8	7.5	8.0473	6	5	5.5	7.2904	-0.756901	-10.6319	13	13	13	9.58042	1.53312	5.24897	2.29002	3.18355	14	12	13	10.2609	2.21361	3.63538	2.97051	2.45426	10	10	10	7.54731	-0.499995	-16.0947	0.256905	28.3778	-2.7136	-3.78128	4	2	3	4.04907	-3.99823	-2.01271
Thermococcus barophilus (strain DSM 11836 / MP)	TERMP_01005		31.3903	MinD-like P-loop ATPase			1	5	2	3.5	3.75541	6	7	6.5	8.61593	4.86052	0.772635	4	5	4.5	3.3163	-0.439107	-8.55237	-5.29963	-1.62576	9	9	9	7.10371	3.3483	1.12159	-1.51222	-5.69753	8	8	8	6.03784	2.28244	1.64535	-2.57808	-3.34199	-1.06586	-6.66475	5	4	4.5	6.0736	2.31819	1.61997
Thermococcus barophilus (strain DSM 11836 / MP)	TERMP_01006		32.2587	MinD-like P-loop ATPase			1	0	0	0	0	3	4	3.5	4.63935	4.63935	0	5	5	5	3.68478	3.68478	0	-0.954568	-4.86015	7	7	7	5.52511	5.52511	0	0.88576	5.2377	6	8	7	5.28311	5.28311	0	0.643768	7.20655	-0.241992	-22.8318	0	3	1.5	2.02453	2.02453	0
Thermococcus barophilus (strain DSM 11836 / MP)	TERMP_01012		15.6733	PPC domain-containing protein		Function unknown	1	2	0	1	1.07297	2	0	1	1.32553	0.252554	4.24849	3	3	3	2.21087	1.13789	0.942947	0.885339	1.4972	3	2	2.5	1.97325	0.900279	1.19182	0.647725	2.04644	2	0	1	0.754731	-0.318243	-3.37155	-0.570797	-2.32224	-1.21852	-1.61938	0	0	0	0	-1.07297	-1
Thermococcus barophilus (strain DSM 11836 / MP)	TERMP_01014		14.9627	Nitro_FeMo-Co domain-containing protein			1	3	0	1.5	1.60946	2	0	1	1.32553	-0.283933	-5.66845	0	2	1	0.736956	-0.872505	-1.84464	-0.588572	-2.25211	2	2	2	1.5786	-0.0308586	-52.156	0.253074	5.2377	0	3	1.5	1.1321	-0.477364	-3.37155	-0.193431	-6.8527	-0.446506	-3.53546	2	2	2	2.69938	1.08992	1.47668
Thermococcus barophilus (strain DSM 11836 / MP)	TERMP_01016		21.1039	Nitro_FeMo-Co domain-containing protein			1	0	0	0	0	0	0	0	0	0	#DIV/0!	0	0	0	0	0	#DIV/0!	0	#DIV/0!	3	0	1.5	1.18395	1.18395	0	1.18395	0	4	3	3.5	2.64156	2.64156	0	2.64156	0	1.45761	0.812258	2	0	1	1.34969	1.34969	0
Thermococcus barophilus (strain DSM 11836 / MP)	TERMP_01019		31.0845	D-aminopeptidase		Peptidases and inhibitors	1	10	10	10	10.7297	7	7	7	9.27869	-1.45104	-7.3945	13	11	12	8.84347	-1.88627	-5.68834	-0.435224	-21.3193	7	8	7.5	5.91976	-4.80998	-2.23072	-3.35894	-2.76239	10	11	10.5	7.92467	-2.80506	-3.82513	-1.35402	-6.8527	2.00491	2.95262	5	0	2.5	3.37422	-7.35551	-1.45873
Thermococcus barophilus (strain DSM 11836 / MP)	TERMP_01020		27.2604	Geranylgeranylglyceryl phosphate synthase	glycerophospholipid biosynthetic process	Glycerophospholipid metabolism	1	3	4	3.5	3.75541	0	0	0	0	-3.75541	-1	7	3	5	3.68478	-0.0706293	-53.1707	3.68478	0	2	4	3	2.3679	-1.3875	-2.70659	2.3679	0	2	3	2.5	1.88683	-1.86858	-2.00976	1.88683	0	-0.481076	-4.9221	0	0	0	0	-3.75541	-1
Thermococcus barophilus (strain DSM 11836 / MP)	TERMP_01023		55.4775	AMP phosphorylase	AMP catabolic process - pyrimidine deoxyribonucleoside metabolic process - pyrimidine nucleobase metabolic process	Enzymes with EC numbers	1	5	4	4.5	4.82838	6	8	7	9.27869	4.45031	1.08495	13	10	11.5	8.47499	3.64661	1.32407	-0.803702	-11.5449	14	14	14	11.0502	6.22183	0.776039	1.77152	5.2377	11	12	11.5	8.6794	3.85102	1.25379	-0.59929	-15.4828	-2.37081	-4.66094	4	3	3.5	4.72391	-0.10447	-46.2178
Thermococcus barophilus (strain DSM 11836 / MP)	TERMP_01026		27.7535	Septum site-determining protein MinD		Chromosome and associated proteins - Cytoskeleton proteins	1	0	0	0	0	6	5	5.5	7.2904	7.2904	0	0	0	0	0	0	#DIV/0!	-7.2904	-1	10	8	9	7.10371	7.10371	0	-0.186693	-39.0502	3	5	4	3.01892	3.01892	0	-4.27148	-1.70676	-4.08478	-1.73907	5	5	5	6.74844	6.74844	0
Thermococcus barophilus (strain DSM 11836 / MP)	TERMP_01027		30.7828	Stomatin/prohibitin-family membrane protease subunit			1	0	0	0	0	0	0	0	0	0	#DIV/0!	3	3	3	2.21087	2.21087	0	2.21087	0	3	4	3.5	2.76255	2.76255	0	2.76255	0	2	5	3.5	2.64156	2.64156	0	2.64156	0	-0.120996	-22.8318	0	0	0	0	0	#DIV/0!
Thermococcus barophilus (strain DSM 11836 / MP)	TERMP_01028	SP(Sec/SPI)	48.738	Membrane-bound ClpP-class protease		Protein processing		0	0	0	0	0	0	0	0	0	#DIV/0!	0	0	0	0	0	#DIV/0!	0	#DIV/0!	0	0	0	0	0	#DIV/0!	0	#DIV/0!	0	0	0	0	0	#DIV/0!	0	#DIV/0!	0	#DIV/0!	0	0	0	0	0	#DIV/0!
Thermococcus barophilus (strain DSM 11836 / MP)	TERMP_01038		28.7481	5-oxoprolinase subunit A	carbohydrate metabolic process	Glutathione metabolism	1	3	3	3	3.21892	0	2	1	1.32553	-1.89339	-1.70008	8	7	7.5	5.52717	2.30825	1.39453	4.20164	0.315479	2	2	2	1.5786	-1.64032	-1.96237	0.253074	5.2377	3	4	3.5	2.64156	-0.577363	-5.57521	1.31603	1.00722	1.06296	1.48511	0	0	0	0	-3.21892	-1
Thermococcus barophilus (strain DSM 11836 / MP)	TERMP_01046		27.3487	Inositol-1-monophosphatase	inositol phosphate dephosphorylation	Inositol phosphate metabolism - K01092 E3.1.3.25; myo-inositol-1(or 4)-monophosphatase	1	0	0	0	0	0	0	0	0	0	#DIV/0!	4	5	4.5	3.3163	3.3163	0	3.3163	0	2	0	1	0.789301	0.789301	0	0.789301	0	0	0	0	0	0	#DIV/0!	0	#DIV/0!	-0.789301	-1	0	0	0	0	0	#DIV/0!
Thermococcus barophilus (strain DSM 11836 / MP)	TERMP_01055		125.998	Chromosome partition protein Smc	chromosome condensation - DNA replication - sister chromatid cohesion	Chromosome and associated proteins		0	0	0	0	0	0	0	0	0	#DIV/0!	0	0	0	0	0	#DIV/0!	0	#DIV/0!	0	0	0	0	0	#DIV/0!	0	#DIV/0!	0	0	0	0	0	#DIV/0!	0	#DIV/0!	0	#DIV/0!	0	0	0	0	0	#DIV/0!
Thermococcus barophilus (strain DSM 11836 / MP)	TERMP_01057		14.759	Methylmalonyl-CoA epimerase		Glyoxylate and dicarboxylate metabolism - Propanoate metabolism - Carbon fixation pathways in prokaryotes - Valine, leucine and isoleucine degradation	1	11	8	9.5	10.1932	5	5	5	6.62764	-3.56561	-2.85877	15	15	15	11.0543	0.861086	11.8377	4.4267	1.4972	7	8	7.5	5.91976	-4.27349	-2.38523	-0.707881	-9.36265	9	11	10	7.54731	-2.64594	-3.85241	0.919669	7.20655	1.62755	3.63722	5	5	5	6.74844	-3.4448	-2.95902
Thermococcus barophilus (strain DSM 11836 / MP)	TERMP_01058		35.2492	ArgK-like periplasmic protein kinase		Enzymes with EC numbers	1	0	0	0	0	2	2	2	2.65105	2.65105	0	2	0	1	0.736956	0.736956	0	-1.9141	-1.38501	7	6	6.5	5.13046	5.13046	0	2.4794	1.06923	6	5	5.5	4.15102	4.15102	0	1.49996	1.76741	-0.979437	-5.23817	3	3	3	4.04907	4.04907	0
Thermococcus barophilus (strain DSM 11836 / MP)	TERMP_01061		21.1653	dTTP/UTP pyrophosphatase	nucleotide metabolic process	Pyrimidine metabolism	1	0	0	0	0	0	0	0	0	0	#DIV/0!	2	0	1	0.736956	0.736956	0	0.736956	0	0	0	0	0	0	#DIV/0!	0	#DIV/0!	0	2	1	0.754731	0.754731	0	0.754731	0	0.754731	0	0	0	0	0	0	#DIV/0!
Thermococcus barophilus (strain DSM 11836 / MP)	TERMP_01063		68.12	Uncharacterized protein		General function prediction only		0	0	0	0	0	0	0	0	0	#DIV/0!	0	0	0	0	0	#DIV/0!	0	#DIV/0!	0	0	0	0	0	#DIV/0!	0	#DIV/0!	0	0	0	0	0	#DIV/0!	0	#DIV/0!	0	#DIV/0!	0	0	0	0	0	#DIV/0!
Thermococcus barophilus (strain DSM 11836 / MP)	TERMP_01064		26.3057	Septum site-determining MinD-like protein		Chromosome and associated proteins - Cytoskeleton proteins	1	6	2	4	4.29189	0	2	1	1.32553	-2.96637	-1.44685	4	3	3.5	2.57934	-1.71255	-2.50614	1.25382	1.05719	3	2	2.5	1.97325	-2.31864	-1.85104	0.647725	2.04644	5	4	4.5	3.39629	-0.895606	-4.79217	2.07076	0.640116	1.42304	1.38665	3	2	2.5	3.37422	-0.917672	-4.67694
Thermococcus barophilus (strain DSM 11836 / MP)	TERMP_01071		45.676	Uncharacterized protein				0	0	0	0	0	0	0	0	0	#DIV/0!	0	0	0	0	0	#DIV/0!	0	#DIV/0!	0	0	0	0	0	#DIV/0!	0	#DIV/0!	0	0	0	0	0	#DIV/0!	0	#DIV/0!	0	#DIV/0!	0	0	0	0	0	#DIV/0!
Thermococcus barophilus (strain DSM 11836 / MP)	TERMP_01072		15.8547	Uncharacterized protein			1	9	5	7	7.51081	2	2	2	2.65105	-4.85976	-1.54551	10	10	10	7.36956	-0.141259	-53.1707	4.7185	0.561843	8	7	7.5	5.91976	-1.59106	-4.72064	3.2687	0.811042	5	9	7	5.28311	-2.2277	-3.37155	2.63206	1.00722	-0.636642	-9.2984	6	4	5	6.74844	-0.762371	-9.85192
Thermococcus barophilus (strain DSM 11836 / MP)	TERMP_01075		46.8643	Adenosylhomocysteinase	one-carbon metabolic process	Cysteine and methionine metabolism - Protein phosphatases and associated proteins - Exosome	1	10	6	8	8.58379	6	7	6.5	8.61593	0.0321398	267.077	11	11	11	8.10651	-0.477277	-17.9849	-0.509416	-16.9133	8	9	8.5	6.70906	-1.87473	-4.57868	-1.90687	-4.51836	10	13	11.5	8.6794	0.0956136	89.7758	0.0634739	135.74	1.97034	3.40502	4	4	4	5.39875	-3.18503	-2.69504
Thermococcus barophilus (strain DSM 11836 / MP)	TERMP_01084		37.3331	Adenylosuccinate synthetase	de novo' AMP biosynthetic process	Purine metabolism - Alanine, aspartate and glutamate metabolism	1	0	0	0	0	2	3	2.5	3.31382	3.31382	0	3	0	1.5	1.10543	1.10543	0	-2.20838	-1.50056	8	7	7.5	5.91976	5.91976	0	2.60594	1.27164	8	6	7	5.28311	5.28311	0	1.9693	1.68274	-0.636642	-9.2984	6	7	6.5	8.77298	8.77298	0
Thermococcus barophilus (strain DSM 11836 / MP)	TERMP_01085	SP(Sec/SPI)	62.877	S_layer_C domain-containing protein			1	0	2	1	1.07297	0	0	0	0	-1.07297	-1	3	4	3.5	2.57934	1.50637	0.71229	2.57934	0	0	0	0	0	-1.07297	-1	0	#DIV/0!	0	2	1	0.754731	-0.318243	-3.37155	0.754731	0	0.754731	0	0	0	0	0	-1.07297	-1
Thermococcus barophilus (strain DSM 11836 / MP)	TERMP_01086		34.2991	UDP-glucose 4-epimerase		Galactose metabolism - Amino sugar and nucleotide sugar metabolism	1	0	0	0	0	0	0	0	0	0	#DIV/0!	2	3	2.5	1.84239	1.84239	0	1.84239	0	2	2	2	1.5786	1.5786	0	1.5786	0	0	2	1	0.754731	0.754731	0	0.754731	0	-0.823871	-1.91608	0	0	0	0	0	#DIV/0!
Thermococcus barophilus (strain DSM 11836 / MP)	TERMP_01088		16.7788	Prefoldin subunit alpha	protein folding	Chaperones and folding catalysts	1	0	0	0	0	0	0	0	0	0	#DIV/0!	0	0	0	0	0	#DIV/0!	0	#DIV/0!	2	0	1	0.789301	0.789301	0	0.789301	0	2	2	2	1.50946	1.50946	0	1.50946	0	0.72016	1.09601	0	0	0	0	0	#DIV/0!
Thermococcus barophilus (strain DSM 11836 / MP)	TERMP_01089		9.29414	50S ribosomal protein L18Ae	translation	Ribosome - Ribosome	1	4	0	2	2.14595	0	0	0	0	-2.14595	-1	5	4	4.5	3.3163	1.17035	1.83359	3.3163	0	4	0	2	1.5786	-0.567345	-3.78244	1.5786	0	0	0	0	0	-2.14595	-1	0	#DIV/0!	-1.5786	-1	0	0	0	0	-2.14595	-1
Thermococcus barophilus (strain DSM 11836 / MP)	TERMP_01090		25.0764	Translation initiation factor 6	mature ribosome assembly	Ribosome biogenesis - Translation factors	1	0	0	0	0	0	0	0	0	0	#DIV/0!	2	0	1	0.736956	0.736956	0	0.736956	0	0	0	0	0	0	#DIV/0!	0	#DIV/0!	0	0	0	0	0	#DIV/0!	0	#DIV/0!	0	#DIV/0!	0	0	0	0	0	#DIV/0!
Thermococcus barophilus (strain DSM 11836 / MP)	TERMP_01091		14.328	50S ribosomal protein L31e	translation	Ribosome - Ribosome	1	9	6	7.5	8.0473	4	5	4.5	5.96487	-2.08243	-3.86438	10	13	11.5	8.47499	0.427688	18.8158	2.51012	2.37633	11	10	10.5	8.28766	0.240357	33.4806	2.32279	2.56798	10	9	9.5	7.16994	-0.877361	-9.17217	1.20507	4.94983	-1.11772	-7.4148	5	4	4.5	6.0736	-1.9737	-4.07726
Thermococcus barophilus (strain DSM 11836 / MP)	TERMP_01092		6.30678	50S ribosomal protein L39e	translation	Ribosome - Ribosome	1	2	0	1	1.07297	0	0	0	0	-1.07297	-1	2	0	1	0.736956	-0.336018	-3.1932	0.736956	0	2	2	2	1.5786	0.505628	2.12206	1.5786	0	2	0	1	0.754731	-0.318243	-3.37155	0.754731	0	-0.823871	-1.91608	0	0	0	0	-1.07297	-1
Thermococcus barophilus (strain DSM 11836 / MP)	TERMP_01095		17.3264	30S ribosomal protein S19e	translation	Ribosome - Ribosome	1	9	6	7.5	8.0473	3	2	2.5	3.31382	-4.73348	-1.70008	12	13	12.5	9.21194	1.16464	6.90967	5.89813	0.561843	8	8	8	6.31441	-1.73289	-4.64385	3.00059	1.10439	6	7	6.5	4.90575	-3.14155	-2.56157	1.59193	2.08164	-1.40866	-4.48257	7	3	5	6.74844	-1.29886	-6.19568
Thermococcus barophilus (strain DSM 11836 / MP)	TERMP_01099		33.9571	Transcription initiation factor IIB	transcription preinitiation complex assembly	Basal transcription factors - Transcription machinery	1	0	0	0	0	2	0	1	1.32553	1.32553	0	0	0	0	0	0	#DIV/0!	-1.32553	-1	0	0	0	0	0	#DIV/0!	-1.32553	-1	2	3	2.5	1.88683	1.88683	0	0.561299	2.36153	1.88683	0	0	0	0	0	0	#DIV/0!
Thermococcus barophilus (strain DSM 11836 / MP)	TERMP_01100		39.058	Flap endonuclease 1	DNA repair - DNA replication - DNA replication, removal of RNA primer	DNA replication - Base excision repair - Non-homologous end-joining - DNA replication proteins - DNA repair and recombination proteins - Exosome		0	0	0	0	0	0	0	0	0	#DIV/0!	0	0	0	0	0	#DIV/0!	0	#DIV/0!	0	0	0	0	0	#DIV/0!	0	#DIV/0!	0	0	0	0	0	#DIV/0!	0	#DIV/0!	0	#DIV/0!	0	0	0	0	0	#DIV/0!
Thermococcus barophilus (strain DSM 11836 / MP)	TERMP_01102		49.6272	Acetyl-CoA synthetase (ADP-forming) alpha chain		Glycolysis / Gluconeogenesis - Pyruvate metabolism - Propanoate metabolism - Lipid biosynthesis proteins	1	23	24	23.5	25.2149	26	22	24	31.8127	6.59778	3.82172	24	25	24.5	18.0554	-7.15947	-3.52189	-13.7572	-2.31243	27	28	27.5	21.7058	-3.5091	-7.18556	-10.1069	-3.14762	28	33	30.5	23.0193	-2.19559	-11.4843	-8.79337	-3.6178	1.31351	16.525	20	21	20.5	27.6686	2.45374	10.2761
Thermococcus barophilus (strain DSM 11836 / MP)	TERMP_01106	SP(Sec/SPI)	47.2606	PEGA domain-containing protein			1	2	0	1	1.07297	0	0	0	0	-1.07297	-1	3	0	1.5	1.10543	0.0324599	33.0554	1.10543	0	0	0	0	0	-1.07297	-1	0	#DIV/0!	0	0	0	0	-1.07297	-1	0	#DIV/0!	0	#DIV/0!	0	0	0	0	-1.07297	-1
Thermococcus barophilus (strain DSM 11836 / MP)	TERMP_01111		11.2711	PRC domain-containing protein			1	2	0	1	1.07297	0	0	0	0	-1.07297	-1	0	0	0	0	-1.07297	-1	0	#DIV/0!	0	0	0	0	-1.07297	-1	0	#DIV/0!	0	0	0	0	-1.07297	-1	0	#DIV/0!	0	#DIV/0!	0	0	0	0	-1.07297	-1
Thermococcus barophilus (strain DSM 11836 / MP)	TERMP_01112		94.38	Cell division protein FtsH	cell division	Messenger RNA biogenesis - Ribosome biogenesis - Membrane trafficking - Exosome		0	0	0	0	0	0	0	0	0	#DIV/0!	0	0	0	0	0	#DIV/0!	0	#DIV/0!	0	0	0	0	0	#DIV/0!	0	#DIV/0!	0	0	0	0	0	#DIV/0!	0	#DIV/0!	0	#DIV/0!	0	0	0	0	0	#DIV/0!
Thermococcus barophilus (strain DSM 11836 / MP)	TERMP_01114		43.4345	Molybdopterin biosynthesis MoeA-like protein	molybdopterin cofactor biosynthetic process - Mo-molybdopterin cofactor biosynthetic process	Folate biosynthesis	1	2	0	1	1.07297	3	3	3	3.97658	2.90361	0.369531	7	6	6.5	4.79021	3.71724	0.288648	0.813629	4.88746	6	3	4.5	3.55185	2.47888	0.432846	-0.424728	-9.36265	3	0	1.5	1.1321	0.0591224	18.1484	-2.84449	-1.398	-2.41976	-1.46786	0	0	0	0	-1.07297	-1
Thermococcus barophilus (strain DSM 11836 / MP)	TERMP_01115		53.185	Serine--tRNA ligase	selenocysteine biosynthetic process - selenocysteinyl-tRNA(Sec) biosynthetic process - seryl-tRNA aminoacylation	Aminoacyl-tRNA biosynthesis - Amino acid related enzymes - Transfer RNA biogenesis	1	7	5	6	6.43784	4	5	4.5	5.96487	-0.472968	-13.6116	9	5	7	5.15869	-1.27915	-5.0329	-0.806184	-7.3989	11	9	10	7.89301	1.45517	4.42412	1.92814	3.0936	10	10	10	7.54731	1.10946	5.80265	1.58243	3.76943	-0.345702	-22.8318	5	4	4.5	6.0736	-0.364242	-17.6746
Thermococcus barophilus (strain DSM 11836 / MP)	TERMP_01118		14.5927	50S ribosomal protein L7Ae	ribosome biogenesis - translation - tRNA 5'-leader removal	Ribosome - Ribosome - Ribosome biogenesis	1	5	3	4	4.29189	3	4	3.5	4.63935	0.347452	12.3525	10	14	12	8.84347	4.55157	0.942947	4.20412	1.10352	0	2	1	0.789301	-3.50259	-1.22535	-3.85004	-1.20501	2	3	2.5	1.88683	-2.40507	-1.78452	-2.75252	-1.68549	1.09753	0.719164	3	2	2.5	3.37422	-0.917672	-4.67694
Thermococcus barophilus (strain DSM 11836 / MP)	TERMP_01119		7.65426	30S ribosomal protein S28e	translation	Ribosome - Ribosome	1	2	3	2.5	2.68243	0	0	0	0	-2.68243	-1	5	3	4	2.94782	0.265389	10.1076	2.94782	0	2	3	2.5	1.97325	-0.709182	-3.78244	1.97325	0	3	3	3	2.26419	-0.418242	-6.41359	2.26419	0	0.29094	6.78234	3	3	3	4.04907	1.36663	1.96281
Thermococcus barophilus (strain DSM 11836 / MP)	TERMP_01120		8.3442	50S ribosomal protein L24e	translation	Ribosome - Ribosome	1	0	0	0	0	0	0	0	0	0	#DIV/0!	0	0	0	0	0	#DIV/0!	0	#DIV/0!	0	2	1	0.789301	0.789301	0	0.789301	0	0	0	0	0	0	#DIV/0!	0	#DIV/0!	-0.789301	-1	0	0	0	0	0	#DIV/0!
Thermococcus barophilus (strain DSM 11836 / MP)	TERMP_01122		19.1279	Nucleoside diphosphate kinase	CTP biosynthetic process - GTP biosynthetic process - UTP biosynthetic process	Purine metabolism - Pyrimidine metabolism - Membrane trafficking	1	10	6	8	8.58379	7	7	7	9.27869	0.694903	12.3525	20	11	15.5	11.4228	2.83902	3.0235	2.14412	4.32751	9	7	8	6.31441	-2.26938	-3.78244	-2.96428	-3.13016	8	12	10	7.54731	-1.03648	-8.28165	-1.73139	-5.35911	1.2329	5.12159	9	8	8.5	11.4724	2.88857	2.97164
Thermococcus barophilus (strain DSM 11836 / MP)	TERMP_01123		130.231	Probable translation initiation factor IF-2	intein-mediated protein splicing	Translation factors	1	0	0	0	0	4	4	4	5.30211	5.30211	0	3	0	1.5	1.10543	1.10543	0	-4.19668	-1.26341	14	14	14	11.0502	11.0502	0	5.7481	0.92241	6	8	7	5.28311	5.28311	0	-0.0189953	-279.127	-5.7671	-1.91608	3	2	2.5	3.37422	3.37422	0
Thermococcus barophilus (strain DSM 11836 / MP)	TERMP_01126		45.2118	Transcriptional regulator	biosynthetic process	Lysine biosynthesis	1	2	2	2	2.14595	2	2	2	2.65105	0.505108	4.24849	2	2	2	1.47391	-0.672036	-3.1932	-1.17714	-2.25211	2	0	1	0.789301	-1.35665	-1.5818	-1.86175	-1.42396	0	0	0	0	-2.14595	-1	-2.65105	-1	-0.789301	-1	0	0	0	0	-2.14595	-1
Thermococcus barophilus (strain DSM 11836 / MP)	TERMP_01134	Lipo(Sec/SPII)	60.9626	Putative perplasmic sugar binding protein		ABC transporters - Transporters	1	3	3	3	3.21892	0	0	0	0	-3.21892	-1	3	5	4	2.94782	-0.271098	-11.8736	2.94782	0	0	0	0	0	-3.21892	-1	0	#DIV/0!	0	2	1	0.754731	-2.46419	-1.30628	0.754731	0	0.754731	0	0	0	0	0	-3.21892	-1
Thermococcus barophilus (strain DSM 11836 / MP)	TERMP_01135		42.6796	Inositol-1-phosphate synthase	inositol biosynthetic process - phospholipid biosynthetic process	Inositol phosphate metabolism - K01858 INO1; myo-inositol-1-phosphate synthase	1	18	15	16.5	17.7041	16	14	15	19.8829	2.17885	8.12543	24	20	22	16.213	-1.49104	-11.8736	-3.66989	-5.41785	25	19	22	17.3646	-0.339445	-52.156	-2.51829	-7.89539	25	25	25	18.8683	1.1642	15.207	-1.01465	-19.5959	1.50365	11.5483	13	13	13	17.546	-0.158109	-111.974
Thermococcus barophilus (strain DSM 11836 / MP)	TERMP_01138		38.4072	Deblocking aminopeptidase		Peptidases and inhibitors	1	20	23	21.5	23.0689	16	14	15	19.8829	-3.18602	-7.24067	32	23	27.5	20.2663	-2.80265	-8.23111	0.383368	51.8637	22	21	21.5	16.97	-6.09896	-3.78244	-2.91294	-6.82571	25	24	24.5	18.4909	-4.57803	-5.03905	-1.39201	-14.2836	1.52093	11.1576	12	12	12	16.1963	-6.87267	-3.35662
Thermococcus barophilus (strain DSM 11836 / MP)	TERMP_01158		32.7544	Toprim domain-containing protein			1	4	2	3	3.21892	4	0	2	2.65105	-0.567866	-5.66845	2	3	2.5	1.84239	-1.37653	-2.33843	-0.808666	-3.27831	3	5	4	3.1572	-0.0617172	-52.156	0.506149	5.2377	7	7	7	5.28311	2.06419	1.55941	2.63206	1.00722	2.12591	1.48511	7	4	5.5	7.42329	4.20437	0.765613
Thermococcus barophilus (strain DSM 11836 / MP)	TERMP_01160		53.0946	ADP-specific phosphofructokinase	fructose metabolic process - glycolytic process	Glycolysis / Gluconeogenesis - Pentose phosphate pathway - Methane metabolism	1	2	0	1	1.07297	0	0	0	0	-1.07297	-1	2	3	2.5	1.84239	0.769415	1.39453	1.84239	0	5	4	4.5	3.55185	2.47888	0.432846	3.55185	0	2	3	2.5	1.88683	0.813853	1.31839	1.88683	0	-1.66503	-2.13321	0	0	0	0	-1.07297	-1
Thermococcus barophilus (strain DSM 11836 / MP)	TERMP_01161		26.7257	Arylmalonate decarboxylase		Butanoate metabolism - Nicotinate and nicotinamide metabolism	1	4	3	3.5	3.75541	3	3	3	3.97658	0.221175	16.9794	6	0	3	2.21087	-1.54454	-2.43141	-1.76572	-2.25211	4	4	4	3.1572	-0.598204	-6.2778	-0.819379	-4.85317	3	3	3	2.26419	-1.49122	-2.51835	-1.71239	-2.32224	-0.893012	-3.53546	0	2	1	1.34969	-2.40572	-1.56103
Thermococcus barophilus (strain DSM 11836 / MP)	TERMP_01162		23.1942	NAD(P)H-flavin oxidoreductase			1	0	0	0	0	0	0	0	0	0	#DIV/0!	4	4	4	2.94782	2.94782	0	2.94782	0	0	0	0	0	0	#DIV/0!	0	#DIV/0!	0	2	1	0.754731	0.754731	0	0.754731	0	0.754731	0	3	3	3	4.04907	4.04907	0
Thermococcus barophilus (strain DSM 11836 / MP)	TERMP_01173		26.4063	Archaeal succinyl-CoA ligase (ADP-forming), beta chain		Glycolysis / Gluconeogenesis - Pyruvate metabolism - Propanoate metabolism - Lipid biosynthesis proteins	1	12	11	11.5	12.3392	7	5	6	7.95316	-4.38603	-2.81329	17	11	14	10.3174	-2.02182	-6.10302	2.36421	3.36398	10	8	9	7.10371	-5.23549	-2.35684	-0.849457	-9.36265	11	12	11.5	8.6794	-3.65979	-3.37155	0.726238	10.9512	1.57569	4.5083	12	9	10.5	14.1717	1.83254	6.7334
Thermococcus barophilus (strain DSM 11836 / MP)	TERMP_01174		51.4581	Acetyl-CoA synthetase (ADP-forming), alpha chain			1	18	17	17.5	18.777	15	11	13	17.2319	-1.54518	-12.152	20	17	18.5	13.6337	-5.14336	-3.65073	-3.59818	-4.78905	14	13	13.5	10.6556	-8.12147	-2.31202	-6.57629	-2.6203	21	24	22.5	16.9814	-1.7956	-10.4573	-0.250418	-68.8125	6.32588	1.68444	15	18	16.5	22.2699	3.49283	5.37588
Thermococcus barophilus (strain DSM 11836 / MP)	TERMP_01178		27.1684	Endonuclease III	base-excision repair	Base excision repair - DNA repair and recombination proteins	1	0	0	0	0	0	0	0	0	0	#DIV/0!	2	0	1	0.736956	0.736956	0	0.736956	0	0	0	0	0	0	#DIV/0!	0	#DIV/0!	0	0	0	0	0	#DIV/0!	0	#DIV/0!	0	#DIV/0!	0	0	0	0	0	#DIV/0!
Thermococcus barophilus (strain DSM 11836 / MP)	TERMP_01185		46.902	Phosphoglycerate kinase	glycolytic process	Glycolysis / Gluconeogenesis - Exosome	1	0	0	0	0	0	0	0	0	0	#DIV/0!	2	0	1	0.736956	0.736956	0	0.736956	0	0	0	0	0	0	#DIV/0!	0	#DIV/0!	0	0	0	0	0	#DIV/0!	0	#DIV/0!	0	#DIV/0!	0	0	0	0	0	#DIV/0!
Thermococcus barophilus (strain DSM 11836 / MP)	TERMP_01187	SP(Sec/SPI)	72.3418	Metallophosphoesterase			1	5	4	4.5	4.82838	0	0	0	0	-4.82838	-1	11	8	9.5	7.00108	2.1727	2.2223	7.00108	0	0	0	0	0	-4.82838	-1	0	#DIV/0!	5	5	5	3.77365	-1.05473	-4.57785	3.77365	0	3.77365	0	4	3	3.5	4.72391	-0.10447	-46.2178
Thermococcus barophilus (strain DSM 11836 / MP)	TERMP_01189		40.0174	Putrescine transport ATP-binding PotA-like protein		ABC transporters - Transporters	1	2	0	1	1.07297	0	2	1	1.32553	0.252554	4.24849	2	2	2	1.47391	0.400938	2.67616	0.148384	8.9331	4	3	3.5	2.76255	1.68958	0.635054	1.43703	0.92241	5	5	5	3.77365	2.70068	0.397298	2.44813	0.541446	1.0111	2.73223	2	2	2	2.69938	1.6264	0.659721
Thermococcus barophilus (strain DSM 11836 / MP)	TERMP_01191	Lipo(Sec/SPII)	51.7472	Phosphoglycerate transport regulatory PgtC-like protein		ABC transporters - Transporters	1	4	3	3.5	3.75541	0	0	0	0	-3.75541	-1	10	9	9.5	7.00108	3.24567	1.15705	7.00108	0	0	0	0	0	-3.75541	-1	0	#DIV/0!	0	2	1	0.754731	-3.00068	-1.25152	0.754731	0	0.754731	0	2	2	2	2.69938	-1.05603	-3.55616
Thermococcus barophilus (strain DSM 11836 / MP)	TERMP_01192	SP(Sec/SPI)	40.0545	Uncharacterized protein			1	7	8	7.5	8.0473	3	2	2.5	3.31382	-4.73348	-1.70008	13	11	12	8.84347	0.796166	10.1076	5.52965	0.599282	2	0	1	0.789301	-7.258	-1.10875	-2.52452	-1.31265	4	5	4.5	3.39629	-4.65101	-1.73023	0.0824692	40.1825	2.60699	0.302764	3	0	1.5	2.02453	-6.02277	-1.33615
Thermococcus barophilus (strain DSM 11836 / MP)	TERMP_01193		43.2298	Tyrosine--tRNA ligase	tyrosyl-tRNA aminoacylation	Aminoacyl-tRNA biosynthesis - Amino acid related enzymes - Transfer RNA biogenesis - Mitochondrial biogenesis	1	4	0	2	2.14595	3	5	4	5.30211	3.15616	0.679923	9	7	8	5.89564	3.7497	0.572299	0.593535	8.9331	5	6	5.5	4.34115	2.19521	0.97756	-0.960955	-5.51754	6	6	6	4.52838	2.38244	0.900736	-0.773726	-6.8527	0.187229	23.1863	0	0	0	0	-2.14595	-1
Thermococcus barophilus (strain DSM 11836 / MP)	TERMP_01200		49.9708	Asparaginyl-tRNA synthetase	asparaginyl-tRNA aminoacylation	Aminoacyl-tRNA biosynthesis - Amino acid related enzymes - Transfer RNA biogenesis	1	9	6	7.5	8.0473	4	4	4	5.30211	-2.74519	-2.93142	10	9	9.5	7.00108	-1.04622	-7.69176	1.69897	3.12078	7	7	7	5.52511	-2.5222	-3.19059	0.222996	23.7767	9	8	8.5	6.41521	-1.63209	-4.93067	1.1131	4.76337	0.890104	6.20726	6	6	6	8.09813	0.0508312	158.314
Thermococcus barophilus (strain DSM 11836 / MP)	TERMP_01201		45.7771	S-adenosylhomocysteine deaminase		Cysteine and methionine metabolism	1	0	0	0	0	0	0	0	0	0	#DIV/0!	0	0	0	0	0	#DIV/0!	0	#DIV/0!	0	3	1.5	1.18395	1.18395	0	1.18395	0	0	0	0	0	0	#DIV/0!	0	#DIV/0!	-1.18395	-1	0	0	0	0	0	#DIV/0!
Thermococcus barophilus (strain DSM 11836 / MP)	TERMP_01204	SP(Sec/SPI)	22.837	Flagellin	archaeal or bacterial-type flagellum-dependent cell motility	Secretion system - Bacterial motility proteins	1	6	8	7	7.51081	5	4	4.5	5.96487	-1.54594	-4.85841	11	10	10.5	7.73803	0.227219	33.0554	1.77316	3.36398	10	7	8.5	6.70906	-0.801757	-9.36794	0.744184	8.01532	5	7	6	4.52838	-2.98243	-2.51835	-1.43649	-4.1524	-2.18067	-3.0766	11	12	11.5	15.5214	8.01061	0.937609
Thermococcus barophilus (strain DSM 11836 / MP)	TERMP_01213		72.9693	PUA-PAPS reductase like fusion		Sulfur metabolism	1	0	0	0	0	0	0	0	0	0	#DIV/0!	0	0	0	0	0	#DIV/0!	0	#DIV/0!	0	3	1.5	1.18395	1.18395	0	1.18395	0	0	0	0	0	0	#DIV/0!	0	#DIV/0!	-1.18395	-1	0	0	0	0	0	#DIV/0!
Thermococcus barophilus (strain DSM 11836 / MP)	TERMP_01215		23.0003	Uncharacterized protein			1	0	0	0	0	0	0	0	0	0	#DIV/0!	0	0	0	0	0	#DIV/0!	0	#DIV/0!	2	0	1	0.789301	0.789301	0	0.789301	0	0	0	0	0	0	#DIV/0!	0	#DIV/0!	-0.789301	-1	0	0	0	0	0	#DIV/0!
Thermococcus barophilus (strain DSM 11836 / MP)	TERMP_01217		24.3095	Phosphoserine phosphatase		Methane metabolism - Glycine, serine and threonine metabolism - Protein phosphatases and associated proteins	1	0	0	0	0	0	0	0	0	0	#DIV/0!	2	2	2	1.47391	1.47391	0	1.47391	0	0	0	0	0	0	#DIV/0!	0	#DIV/0!	0	0	0	0	0	#DIV/0!	0	#DIV/0!	0	#DIV/0!	0	0	0	0	0	#DIV/0!
Thermococcus barophilus (strain DSM 11836 / MP)	TERMP_01225		26.6509	2-haloalkanoic acid dehalogenase		K01560 E3.8.1.2; 2-haloacid dehalogenase - K01560 E3.8.1.2; 2-haloacid dehalogenase	1	2	0	1	1.07297	0	0	0	0	-1.07297	-1	7	5	6	4.42173	3.34876	0.320409	4.42173	0	4	0	2	1.5786	0.505628	2.12206	1.5786	0	5	6	5.5	4.15102	3.07804	0.348589	4.15102	0	2.57242	0.613665	0	0	0	0	-1.07297	-1
Thermococcus barophilus (strain DSM 11836 / MP)	TERMP_01229		16.114	Uncharacterized protein				0	0	0	0	0	0	0	0	0	#DIV/0!	0	0	0	0	0	#DIV/0!	0	#DIV/0!	0	0	0	0	0	#DIV/0!	0	#DIV/0!	0	0	0	0	0	#DIV/0!	0	#DIV/0!	0	#DIV/0!	0	0	0	0	0	#DIV/0!
Thermococcus barophilus (strain DSM 11836 / MP)	TERMP_01230		28.2251	Uncharacterized protein		Enzymes with EC numbers	1	0	0	0	0	0	0	0	0	0	#DIV/0!	2	3	2.5	1.84239	1.84239	0	1.84239	0	0	0	0	0	0	#DIV/0!	0	#DIV/0!	2	2	2	1.50946	1.50946	0	1.50946	0	1.50946	0	0	0	0	0	0	#DIV/0!
Thermococcus barophilus (strain DSM 11836 / MP)	TERMP_01250		27.1302	UbiE/COQ5 methyltransferase	methylation	Ubiquinone and other terpenoid-quinone biosynthesis	1	0	0	0	0	0	0	0	0	0	#DIV/0!	0	2	1	0.736956	0.736956	0	0.736956	0	0	0	0	0	0	#DIV/0!	0	#DIV/0!	0	0	0	0	0	#DIV/0!	0	#DIV/0!	0	#DIV/0!	0	0	0	0	0	#DIV/0!
Thermococcus barophilus (strain DSM 11836 / MP)	TERMP_01252		25.2498	Uncharacterized protein			1	0	0	0	0	0	0	0	0	0	#DIV/0!	2	3	2.5	1.84239	1.84239	0	1.84239	0	5	4	4.5	3.55185	3.55185	0	3.55185	0	3	2	2.5	1.88683	1.88683	0	1.88683	0	-1.66503	-2.13321	0	0	0	0	0	#DIV/0!
Thermococcus barophilus (strain DSM 11836 / MP)	TERMP_01260	Lipo(Sec/SPII)	26.9129	DUF2202 domain-containing protein			1	2	0	1	1.07297	0	0	0	0	-1.07297	-1	3	2	2.5	1.84239	0.769415	1.39453	1.84239	0	0	0	0	0	-1.07297	-1	0	#DIV/0!	0	0	0	0	-1.07297	-1	0	#DIV/0!	0	#DIV/0!	0	3	1.5	2.02453	0.95156	1.12759
Thermococcus barophilus (strain DSM 11836 / MP)	TERMP_01263		27.6576	Metal-dependent hydrolase		Phosphonate and phosphinate metabolism	1	0	0	0	0	0	0	0	0	0	#DIV/0!	0	0	0	0	0	#DIV/0!	0	#DIV/0!	3	2	2.5	1.97325	1.97325	0	1.97325	0	0	2	1	0.754731	0.754731	0	0.754731	0	-1.21852	-1.61938	0	0	0	0	0	#DIV/0!
Thermococcus barophilus (strain DSM 11836 / MP)	TERMP_01267		32.0042	Uncharacterized protein			1	2	2	2	2.14595	3	2	2.5	3.31382	1.16787	1.83749	0	2	1	0.736956	-1.40899	-1.52304	-2.57686	-1.28599	4	2	3	2.3679	0.221955	9.66837	-0.945916	-3.50329	0	3	1.5	1.1321	-1.01385	-2.11663	-2.18172	-1.5189	-1.23581	-1.91608	2	2	2	2.69938	0.55343	3.87754
Thermococcus barophilus (strain DSM 11836 / MP)	TERMP_01269		27.0262	Molybdopterin-guanine dinucleotide biosynthesis protein B	Mo-molybdopterin cofactor biosynthetic process	Cofactor metabolism	1	0	0	0	0	0	0	0	0	0	#DIV/0!	0	0	0	0	0	#DIV/0!	0	#DIV/0!	0	0	0	0	0	#DIV/0!	0	#DIV/0!	0	0	0	0	0	#DIV/0!	0	#DIV/0!	0	#DIV/0!	0	0	0	0	0	#DIV/0!
Thermococcus barophilus (strain DSM 11836 / MP)	TERMP_01278		49.4952	4-aminobutyrate aminotransferase		Propanoate metabolism - Butanoate metabolism - Alanine, aspartate and glutamate metabolism - beta-Alanine metabolism - Amino acid related enzymes	1	0	2	1	1.07297	0	0	0	0	-1.07297	-1	3	3	3	2.21087	1.13789	0.942947	2.21087	0	0	0	0	0	-1.07297	-1	0	#DIV/0!	2	2	2	1.50946	0.436488	2.4582	1.50946	0	1.50946	0	0	0	0	0	-1.07297	-1
Thermococcus barophilus (strain DSM 11836 / MP)	TERMP_01282		44.6779	Aminotransferase	biosynthetic process	Alanine, aspartate and glutamate metabolism - Cysteine and methionine metabolism - Arginine biosynthesis - Arginine and proline metabolism - Tyrosine metabolism - Phenylalanine metabolism - Phenylalanine, tyrosine and tryptophan biosynthesis - K00812 aspB; aspartate aminotransferase - TERMP_01282	1	7	9	8	8.58379	7	7	7	9.27869	0.694903	12.3525	15	12	13.5	9.9489	1.36511	6.28797	0.670209	13.8445	8	10	9	7.10371	-1.48008	-5.79954	-2.17498	-4.2661	7	9	8	6.03784	-2.54594	-3.37155	-3.24085	-2.86305	-1.06586	-6.66475	7	7	7	9.44782	0.864033	9.93456
Thermococcus barophilus (strain DSM 11836 / MP)	TERMP_01285		39.8672	Cell division protein FtsZ	division septum assembly - FtsZ-dependent cytokinesis - protein polymerization	Chromosome and associated proteins - Cytoskeleton proteins - Prokaryotic defense system	1	0	0	0	0	10	9	9.5	12.5925	12.5925	0	0	0	0	0	0	#DIV/0!	-12.5925	-1	13	12	12.5	9.86626	9.86626	0	-2.72625	-4.61899	12	11	11.5	8.6794	8.6794	0	-3.91311	-3.21803	-1.18686	-8.31292	7	11	9	12.1472	12.1472	0
Thermococcus barophilus (strain DSM 11836 / MP)	TERMP_01286		28.8704	AAA_31 domain-containing protein		Chromosome and associated proteins - Cytoskeleton proteins	1	0	0	0	0	0	2	1	1.32553	1.32553	0	0	0	0	0	0	#DIV/0!	-1.32553	-1	0	0	0	0	0	#DIV/0!	-1.32553	-1	0	0	0	0	0	#DIV/0!	-1.32553	-1	0	#DIV/0!	0	0	0	0	0	#DIV/0!
Thermococcus barophilus (strain DSM 11836 / MP)	TERMP_01290		22.9823	Orotidine 5'-phosphate decarboxylase	de novo' pyrimidine nucleobase biosynthetic process - 'de novo' UMP biosynthetic process	Pyrimidine metabolism	1	2	0	1	1.07297	0	0	0	0	-1.07297	-1	0	0	0	0	-1.07297	-1	0	#DIV/0!	2	2	2	1.5786	0.505628	2.12206	1.5786	0	0	0	0	0	-1.07297	-1	0	#DIV/0!	-1.5786	-1	0	2	1	1.34969	0.276715	3.87754
Thermococcus barophilus (strain DSM 11836 / MP)	TERMP_01292		64.308	Methylmalonyl-CoA mutase		Glyoxylate and dicarboxylate metabolism - Propanoate metabolism - Carbon fixation pathways in prokaryotes - Valine, leucine and isoleucine degradation	1	13	8	10.5	11.2662	5	5	5	6.62764	-4.63858	-2.42881	18	12	15	11.0543	-0.211888	-53.1707	4.4267	1.4972	14	10	12	9.47161	-1.79461	-6.2778	2.84397	2.33041	9	12	10.5	7.92467	-3.34155	-3.37155	1.29703	5.10984	-1.54694	-6.12281	6	4	5	6.74844	-4.51778	-2.49375
Thermococcus barophilus (strain DSM 11836 / MP)	TERMP_01295		51.2153	Circadian clock KaiC-like protein	DNA repair	Signaling proteins	1	10	3	6.5	6.97433	0	0	0	0	-6.97433	-1	13	7	10	7.36956	0.395228	17.6463	7.36956	0	11	12	11.5	9.07696	2.10263	3.31695	9.07696	0	7	11	9	6.79257	-0.181753	-38.3727	6.79257	0	-2.28438	-3.97348	3	2	2.5	3.37422	-3.60011	-1.93726
Thermococcus barophilus (strain DSM 11836 / MP)	TERMP_01297		27.3188	Uncharacterized protein			1	0	0	0	0	0	0	0	0	0	#DIV/0!	2	2	2	1.47391	1.47391	0	1.47391	0	0	0	0	0	0	#DIV/0!	0	#DIV/0!	0	0	0	0	0	#DIV/0!	0	#DIV/0!	0	#DIV/0!	0	0	0	0	0	#DIV/0!
Thermococcus barophilus (strain DSM 11836 / MP)	TERMP_01298		36.951	Deoxyhypusine synthase	peptidyl-lysine modification to peptidyl-hypusine	Enzymes with EC numbers	1	5	3	4	4.29189	5	4	4.5	5.96487	1.67298	2.56542	8	4	6	4.42173	0.12984	33.0554	-1.54314	-3.86541	7	5	6	4.7358	0.443911	9.66837	-1.22907	-4.85317	8	7	7.5	5.66048	1.36859	3.13601	-0.304394	-19.5959	0.924674	5.12159	2	2	2	2.69938	-1.59252	-2.69504
Thermococcus barophilus (strain DSM 11836 / MP)	TERMP_01299		47.4419	Aspartate aminotransferase	biosynthetic process	Lysine biosynthesis	1	29	30	29.5	31.6527	26	22	24	31.8127	0.159938	197.906	34	33	33.5	24.688	-6.96471	-4.54473	-7.12464	-4.46516	29	27	28	22.1004	-9.55229	-3.31362	-9.71223	-3.27552	28	33	30.5	23.0193	-8.63344	-3.66629	-8.79337	-3.6178	0.91886	24.052	22	25	23.5	31.7177	0.0649671	487.212
Thermococcus barophilus (strain DSM 11836 / MP)	TERMP_01301		36.3941	Ribose-1/5-bisphosphate isomerase	cellular biosynthetic process - pentose catabolic process	Enzymes with EC numbers	1	5	5	5	5.36487	6	5	5.5	7.2904	1.92553	2.78617	10	9	9.5	7.00108	1.63621	3.27884	-0.289322	-25.1982	12	17	14.5	11.4449	6.07999	0.88238	4.15446	1.75484	15	21	18	13.5851	8.22028	0.652638	6.29475	1.15817	2.14029	5.34735	6	6	6	8.09813	2.73326	1.96281
Thermococcus barophilus (strain DSM 11836 / MP)	TERMP_01302		25.6628	Fibrillarin-like rRNA/tRNA 2'-O-methyltransferase	methylation - rRNA processing - tRNA processing	Ribosome biogenesis	1	0	0	0	0	0	0	0	0	0	#DIV/0!	0	0	0	0	0	#DIV/0!	0	#DIV/0!	0	4	2	1.5786	1.5786	0	1.5786	0	0	2	1	0.754731	0.754731	0	0.754731	0	-0.823871	-1.91608	0	2	1	1.34969	1.34969	0
Thermococcus barophilus (strain DSM 11836 / MP)	TERMP_01303		47.7088	rRNA biogenesis Nop5/Nop56-like protein		Ribosome biogenesis	1	0	0	0	0	0	0	0	0	0	#DIV/0!	0	0	0	0	0	#DIV/0!	0	#DIV/0!	3	3	3	2.3679	2.3679	0	2.3679	0	0	0	0	0	0	#DIV/0!	0	#DIV/0!	-2.3679	-1	0	0	0	0	0	#DIV/0!
Thermococcus barophilus (strain DSM 11836 / MP)	TERMP_01304		15.301	Uncharacterized protein			1	2	2	2	2.14595	0	0	0	0	-2.14595	-1	4	3	3.5	2.57934	0.433398	4.95145	2.57934	0	0	2	1	0.789301	-1.35665	-1.5818	0.789301	0	0	2	1	0.754731	-1.39122	-1.5425	0.754731	0	-0.0345702	-22.8318	2	2	2	2.69938	0.55343	3.87754
Thermococcus barophilus (strain DSM 11836 / MP)	TERMP_01305		24.278	Uncharacterized protein				0	0	0	0	0	0	0	0	0	#DIV/0!	0	0	0	0	0	#DIV/0!	0	#DIV/0!	0	0	0	0	0	#DIV/0!	0	#DIV/0!	0	0	0	0	0	#DIV/0!	0	#DIV/0!	0	#DIV/0!	0	0	0	0	0	#DIV/0!
Thermococcus barophilus (strain DSM 11836 / MP)	TERMP_01306		37.9566	UPF0219 protein TERMP_01306		Butanoate metabolism - Valine, leucine and isoleucine degradation - Terpenoid backbone biosynthesis	1	12	11	11.5	12.3392	7	7	7	9.27869	-3.0605	-4.03175	13	16	14.5	10.6859	-1.65334	-7.4632	1.40716	6.59389	9	10	9.5	7.49836	-4.84084	-2.54898	-1.78033	-5.21177	7	7	7	5.28311	-7.05608	-1.74873	-3.99558	-2.32224	-2.21524	-3.38489	4	6	5	6.74844	-5.59075	-2.20707
Thermococcus barophilus (strain DSM 11836 / MP)	TERMP_01307		41.0271	Nonspecific lipid-transfer protein, acethyl CoA synthetase		Pyruvate metabolism - Glyoxylate and dicarboxylate metabolism - Butanoate metabolism - Carbon fixation pathways in prokaryotes - Fatty acid degradation - Valine, leucine and isoleucine degradation - Lysine degradation - Tryptophan metabolism - TERMP_01307 - TERMP_01307 - TERMP_01307 - TERMP_01307	1	19	18	18.5	19.85	14	16	15	19.8829	0.0329005	603.335	22	26	24	17.6869	-2.16308	-9.17675	-2.19598	-9.05425	19	18	18.5	14.6021	-5.24794	-3.78244	-5.28084	-3.7651	18	17	17.5	13.2078	-6.64222	-2.98846	-6.67512	-2.97866	-1.39428	-10.4728	11	10	10.5	14.1717	-5.67828	-3.49578
Thermococcus barophilus (strain DSM 11836 / MP)	TERMP_01308		15.7911	Uncharacterized protein		Function unknown	1	4	5	4.5	4.82838	3	3	3	3.97658	-0.851799	-5.66845	9	6	7.5	5.52717	0.698786	6.90967	1.55058	2.56457	4	5	4.5	3.55185	-1.27653	-3.78244	-0.424728	-9.36265	2	3	2.5	1.88683	-2.94155	-1.64144	-2.08976	-1.90289	-1.66503	-2.13321	4	5	4.5	6.0736	1.24522	3.87754
Thermococcus barophilus (strain DSM 11836 / MP)	TERMP_01311		15.4085	Uncharacterized protein		Function unknown	1	2	0	1	1.07297	0	0	0	0	-1.07297	-1	2	0	1	0.736956	-0.336018	-3.1932	0.736956	0	2	2	2	1.5786	0.505628	2.12206	1.5786	0	2	2	2	1.50946	0.436488	2.4582	1.50946	0	-0.0691405	-22.8318	0	0	0	0	-1.07297	-1
Thermococcus barophilus (strain DSM 11836 / MP)	TERMP_01312		21.4011	TATA-box-binding protein	DNA-templated transcription, initiation	Basal transcription factors - Transcription factors - Transcription machinery	1	5	4	4.5	4.82838	2	3	2.5	3.31382	-1.51456	-3.18797	6	6	6	4.42173	-0.406647	-11.8736	1.10792	2.99104	4	6	5	3.9465	-0.881877	-5.47512	0.632686	5.2377	7	6	6.5	4.90575	0.077368	62.408	1.59193	2.08164	0.959245	4.11418	5	5	5	6.74844	1.92006	2.5147
Thermococcus barophilus (strain DSM 11836 / MP)	TERMP_01314		21.7957	Indolepyruvate oxidoreductase subunit		Enzymes with EC numbers	1	6	4	5	5.36487	5	5	5	6.62764	1.26277	4.24849	10	6	8	5.89564	0.530777	10.1076	-0.731992	-9.05425	5	7	6	4.7358	-0.629063	-8.52835	-1.89183	-3.50329	5	8	6.5	4.90575	-0.459119	-11.6851	-1.72189	-3.84905	0.169944	27.8669	5	5	5	6.74844	1.38358	3.87754
Thermococcus barophilus (strain DSM 11836 / MP)	TERMP_01315		70.5635	Indolepyruvate oxidoreductase subunit IorA		Enzymes with EC numbers	1	41	38	39.5	42.3825	25	32	28.5	37.7775	-4.60492	-9.20373	55	50	52.5	38.6902	-3.69228	-11.4787	0.912639	41.3937	47	43	45	35.5185	-6.86392	-6.17468	-2.25899	-16.7232	43	46	44.5	33.5855	-8.79694	-4.81786	-4.19202	-9.01178	-1.93303	-18.3746	33	27	30	40.4907	-1.89179	-22.4033
Thermococcus barophilus (strain DSM 11836 / MP)	TERMP_01316		49.5139	Acetyl-CoA synthetase (ADP-forming) alpha chain		Glycolysis / Gluconeogenesis - Pyruvate metabolism - Propanoate metabolism - Lipid biosynthesis proteins	1	10	7	8.5	9.12027	8	6	7	9.27869	0.158417	57.5714	13	9	11	8.10651	-1.01376	-8.99645	-1.17218	-7.91576	10	9	9.5	7.49836	-1.62192	-5.62315	-1.78033	-5.21177	12	10	11	8.30204	-0.818238	-11.1462	-0.976655	-9.50048	0.803679	9.33005	10	9	9.5	12.822	3.70177	2.46376
Thermococcus barophilus (strain DSM 11836 / MP)	TERMP_01317		24.5837	UPF0173 metal-dependent hydrolase TERMP_01317			1	2	0	1	1.07297	0	0	0	0	-1.07297	-1	7	7	7	5.15869	4.08572	0.262616	5.15869	0	0	2	1	0.789301	-0.283673	-3.78244	0.789301	0	2	3	2.5	1.88683	0.813853	1.31839	1.88683	0	1.09753	0.719164	2	0	1	1.34969	0.276715	3.87754
Thermococcus barophilus (strain DSM 11836 / MP)	TERMP_01322		39.2697	Tungsten-containing aldehyde ferredoxin oxidoreductase cofactor modifying protein			1	0	0	0	0	2	0	1	1.32553	1.32553	0	3	0	1.5	1.10543	1.10543	0	-0.220094	-6.02255	0	2	1	0.789301	0.789301	0	-0.536227	-2.47195	0	0	0	0	0	#DIV/0!	-1.32553	-1	-0.789301	-1	0	0	0	0	0	#DIV/0!
Thermococcus barophilus (strain DSM 11836 / MP)	TERMP_01323		66.7883	Tungsten-containing aldehyde:ferredoxin oxidoreductase		Pentose phosphate pathway	1	69	77	73	78.3271	69	73	71	94.1124	15.7854	4.962	83	82	82.5	60.7988	-17.5282	-4.46862	-33.3136	-2.82505	71	69	70	55.2511	-23.076	-3.39431	-38.8614	-2.42175	74	77	75.5	56.9822	-21.3449	-3.66959	-37.1303	-2.53465	1.7311	31.9167	51	54	52.5	70.8587	-7.46841	-10.4878
Thermococcus barophilus (strain DSM 11836 / MP)	TERMP_01324		22.5918	Uncharacterized protein			1	0	0	0	0	0	0	0	0	0	#DIV/0!	2	0	1	0.736956	0.736956	0	0.736956	0	0	0	0	0	0	#DIV/0!	0	#DIV/0!	0	0	0	0	0	#DIV/0!	0	#DIV/0!	0	#DIV/0!	0	0	0	0	0	#DIV/0!
Thermococcus barophilus (strain DSM 11836 / MP)	TERMP_01329		43.3327	Nicotinate phosphoribosyltransferase	NAD biosynthetic process	Nicotinate and nicotinamide metabolism	1	12	13	12.5	13.4122	7	7	7	9.27869	-4.13348	-3.24477	12	12	12	8.84347	-4.5687	-2.93566	-0.435224	-21.3193	11	10	10.5	8.28766	-5.12451	-2.61726	-0.991033	-9.36265	12	12	12	9.05677	-4.3554	-3.07943	-0.221924	-41.8101	0.769108	10.7757	7	6	6.5	8.77298	-4.63919	-2.89106
Thermococcus barophilus (strain DSM 11836 / MP)	TERMP_01335		31.53	Uncharacterized protein				0	0	0	0	0	0	0	0	0	#DIV/0!	0	0	0	0	0	#DIV/0!	0	#DIV/0!	0	0	0	0	0	#DIV/0!	0	#DIV/0!	0	0	0	0	0	#DIV/0!	0	#DIV/0!	0	#DIV/0!	0	0	0	0	0	#DIV/0!
Thermococcus barophilus (strain DSM 11836 / MP)	TERMP_01337		26.887	Creatinine amidohydrolase		Arginine and proline metabolism		0	0	0	0	0	0	0	0	0	#DIV/0!	0	0	0	0	0	#DIV/0!	0	#DIV/0!	0	0	0	0	0	#DIV/0!	0	#DIV/0!	0	0	0	0	0	#DIV/0!	0	#DIV/0!	0	#DIV/0!	0	0	0	0	0	#DIV/0!
Thermococcus barophilus (strain DSM 11836 / MP)	TERMP_01342		31.8944	Polyamine aminopropyltransferase	spermidine biosynthetic process	Cysteine and methionine metabolism - Arginine and proline metabolism - Glutathione metabolism	1	10	7	8.5	9.12027	6	9	7.5	9.94145	0.82118	11.1063	13	9	11	8.10651	-1.01376	-8.99645	-1.83494	-5.41785	10	9	9.5	7.49836	-1.62192	-5.62315	-2.4431	-4.0692	9	11	10	7.54731	-1.57297	-5.79813	-2.39415	-4.1524	0.048948	153.19	5	5	5	6.74844	-2.37183	-3.84525
Thermococcus barophilus (strain DSM 11836 / MP)	TERMP_01344		13.9071	S-adenosylmethionine decarboxylase proenzyme	S-adenosylmethioninamine biosynthetic process - spermidine biosynthetic process	Cysteine and methionine metabolism - Arginine and proline metabolism	1	0	0	0	0	0	0	0	0	0	#DIV/0!	2	0	1	0.736956	0.736956	0	0.736956	0	0	0	0	0	0	#DIV/0!	0	#DIV/0!	0	0	0	0	0	#DIV/0!	0	#DIV/0!	0	#DIV/0!	0	0	0	0	0	#DIV/0!
Thermococcus barophilus (strain DSM 11836 / MP)	TERMP_01356		86.7229	Carbamoyltransferase	protein carbamoylation	Protein processing	1	5	4	4.5	4.82838	0	0	0	0	-4.82838	-1	8	5	6.5	4.79021	-0.0381694	-126.499	4.79021	0	0	2	1	0.789301	-4.03908	-1.19542	0.789301	0	0	3	1.5	1.1321	-3.69628	-1.30628	1.1321	0	0.342795	2.30254	5	5	5	6.74844	1.92006	2.5147
Thermococcus barophilus (strain DSM 11836 / MP)	TERMP_01357		35.6556	Ni-Fe hydrogenase metallocenter assembly HypE-like protein		Protein processing	1	0	0	0	0	3	2	2.5	3.31382	3.31382	0	2	0	1	0.736956	0.736956	0	-2.57686	-1.28599	4	2	3	2.3679	2.3679	0	-0.945916	-3.50329	0	3	1.5	1.1321	1.1321	0	-2.18172	-1.5189	-1.23581	-1.91608	2	2	2	2.69938	2.69938	0
Thermococcus barophilus (strain DSM 11836 / MP)	TERMP_01358		26.9725	Carbon monoxide dehydrogenase accessory CooC-like protein		Cell growth	1	4	4	4	4.29189	6	7	6.5	8.61593	4.32403	0.992567	8	8	8	5.89564	1.60375	2.67616	-2.72028	-3.16729	9	7	8	6.31441	2.02251	2.12206	-2.30152	-3.74358	8	8	8	6.03784	1.74595	2.4582	-2.57808	-3.34199	-0.276562	-22.8318	3	4	3.5	4.72391	0.432017	9.93456
Thermococcus barophilus (strain DSM 11836 / MP)	TERMP_01364		15.8081	Hydrogenase maturation factor HypA	cellular protein modification process - protein maturation	Chaperones and folding catalysts	1	0	0	0	0	0	0	0	0	0	#DIV/0!	0	0	0	0	0	#DIV/0!	0	#DIV/0!	2	2	2	1.5786	1.5786	0	1.5786	0	2	2	2	1.50946	1.50946	0	1.50946	0	-0.0691405	-22.8318	2	2	2	2.69938	2.69938	0
Thermococcus barophilus (strain DSM 11836 / MP)	TERMP_01365		27.1028	Iron-sulfur cluster carrier protein	iron-sulfur cluster assembly	Chromosome and associated proteins - Mitochondrial biogenesis	1	8	5	6.5	6.97433	4	5	4.5	5.96487	-1.00945	-6.90901	15	14	14.5	10.6859	3.71153	1.8791	4.72098	1.26348	10	9	9.5	7.49836	0.52403	13.309	1.53348	3.88975	10	13	11.5	8.6794	1.70507	4.09034	2.71453	2.19739	1.18104	6.34892	3	4	3.5	4.72391	-2.25042	-3.09913
Thermococcus barophilus (strain DSM 11836 / MP)	TERMP_01367		42.6381	N(4)-bis(aminopropyl)spermidine synthase	methylation - polyamine biosynthetic process	Enzymes with EC numbers	1	8	9	8.5	9.12027	6	6	6	7.95316	-1.16711	-7.8144	14	12	13	9.58042	0.460148	19.8203	1.62726	4.88746	13	10	11.5	9.07696	-0.0433153	-210.556	1.1238	7.07706	10	15	12.5	9.43413	0.313857	29.0587	1.48097	5.37025	0.357173	25.4134	6	6	6	8.09813	-1.02214	-8.92271
Thermococcus barophilus (strain DSM 11836 / MP)	TERMP_01370		27.049	HTH cro/C1-type domain-containing protein		Transcription factors		0	0	0	0	0	0	0	0	0	#DIV/0!	0	0	0	0	0	#DIV/0!	0	#DIV/0!	0	0	0	0	0	#DIV/0!	0	#DIV/0!	0	0	0	0	0	#DIV/0!	0	#DIV/0!	0	#DIV/0!	0	0	0	0	0	#DIV/0!
Thermococcus barophilus (strain DSM 11836 / MP)	TERMP_01371		29.8972	Phosphopantothenate synthetase	coenzyme A biosynthetic process	beta-Alanine metabolism - Pantothenate and CoA biosynthesis	1	0	3	1.5	1.60946	0	0	0	0	-1.60946	-1	3	4	3.5	2.57934	0.969884	1.65944	2.57934	0	0	3	1.5	1.18395	-0.425509	-3.78244	1.18395	0	2	3	2.5	1.88683	0.277366	5.80265	1.88683	0	0.702875	1.68444	3	2	2.5	3.37422	1.76476	0.911999
Thermococcus barophilus (strain DSM 11836 / MP)	TERMP_01372	SP(Sec/SPI)	56.3457	Uncharacterized protein			1	4	0	2	2.14595	0	0	0	0	-2.14595	-1	4	4	4	2.94782	0.801875	2.67616	2.94782	0	0	0	0	0	-2.14595	-1	0	#DIV/0!	0	0	0	0	-2.14595	-1	0	#DIV/0!	0	#DIV/0!	0	2	1	1.34969	-0.796258	-2.69504
Thermococcus barophilus (strain DSM 11836 / MP)	TERMP_01395		23.475	Uncharacterized protein				0	0	0	0	0	0	0	0	0	#DIV/0!	0	0	0	0	0	#DIV/0!	0	#DIV/0!	0	0	0	0	0	#DIV/0!	0	#DIV/0!	0	0	0	0	0	#DIV/0!	0	#DIV/0!	0	#DIV/0!	0	0	0	0	0	#DIV/0!
Thermococcus barophilus (strain DSM 11836 / MP)	TERMP_01404		19.7684	Uncharacterized protein			1	0	0	0	0	0	0	0	0	0	#DIV/0!	0	0	0	0	0	#DIV/0!	0	#DIV/0!	2	2	2	1.5786	1.5786	0	1.5786	0	0	2	1	0.754731	0.754731	0	0.754731	0	-0.823871	-1.91608	0	0	0	0	0	#DIV/0!
Thermococcus barophilus (strain DSM 11836 / MP)	TERMP_01411		21.427	Alkyl hydroperoxide reductase protein C	response to oxidative stress	Enzymes with EC numbers		0	0	0	0	0	0	0	0	0	#DIV/0!	0	0	0	0	0	#DIV/0!	0	#DIV/0!	0	0	0	0	0	#DIV/0!	0	#DIV/0!	0	0	0	0	0	#DIV/0!	0	#DIV/0!	0	#DIV/0!	0	0	0	0	0	#DIV/0!
Thermococcus barophilus (strain DSM 11836 / MP)	TERMP_01415	Lipo(Sec/SPII)	71.6406	Uncharacterized protein			1	0	0	0	0	0	0	0	0	0	#DIV/0!	0	0	0	0	0	#DIV/0!	0	#DIV/0!	0	0	0	0	0	#DIV/0!	0	#DIV/0!	0	0	0	0	0	#DIV/0!	0	#DIV/0!	0	#DIV/0!	2	0	1	1.34969	1.34969	0
Thermococcus barophilus (strain DSM 11836 / MP)	TERMP_01418		53.3766	Fe-S cluster assembly SufB-like protein	iron-sulfur cluster assembly	General function prediction only	1	0	0	0	0	0	0	0	0	0	#DIV/0!	0	0	0	0	0	#DIV/0!	0	#DIV/0!	0	2	1	0.789301	0.789301	0	0.789301	0	0	2	1	0.754731	0.754731	0	0.754731	0	-0.0345702	-22.8318	0	0	0	0	0	#DIV/0!
Thermococcus barophilus (strain DSM 11836 / MP)	TERMP_01419		27.0997	Fe-S cluster assembly ATPase SufC-like protein		Transporters	1	0	0	0	0	3	2	2.5	3.31382	3.31382	0	0	0	0	0	0	#DIV/0!	-3.31382	-1	0	2	1	0.789301	0.789301	0	-2.52452	-1.31265	4	3	3.5	2.64156	2.64156	0	-0.672261	-4.92936	1.85226	0.426129	0	0	0	0	0	#DIV/0!
Thermococcus barophilus (strain DSM 11836 / MP)	TERMP_01421		36.0286	ThiF-like sulfur carrier protein adenylyltransferase		Sulfur relay system	1	0	0	0	0	0	0	0	0	0	#DIV/0!	0	0	0	0	0	#DIV/0!	0	#DIV/0!	2	0	1	0.789301	0.789301	0	0.789301	0	0	0	0	0	0	#DIV/0!	0	#DIV/0!	-0.789301	-1	0	0	0	0	0	#DIV/0!
Thermococcus barophilus (strain DSM 11836 / MP)	TERMP_01422		20.3282	Ferritin-like protein 2	cellular iron ion homeostasis - iron ion transport	Enzymes with EC numbers	1	0	0	0	0	2	2	2	2.65105	2.65105	0	8	5	6.5	4.79021	4.79021	0	2.13916	1.2393	2	0	1	0.789301	0.789301	0	-1.86175	-1.42396	0	3	1.5	1.1321	1.1321	0	-1.51896	-1.74531	0.342795	2.30254	0	0	0	0	0	#DIV/0!
Thermococcus barophilus (strain DSM 11836 / MP)	TERMP_01423		31.1367	3-hydroxyisobutyrate dehydrogenase		Valine, leucine and isoleucine degradation	1	4	4	4	4.29189	0	2	1	1.32553	-2.96637	-1.44685	5	4	4.5	3.3163	-0.975594	-4.39926	1.99077	0.665836	3	2	2.5	1.97325	-2.31864	-1.85104	0.647725	2.04644	3	2	2.5	1.88683	-2.40507	-1.78452	0.561299	2.36153	-0.0864256	-22.8318	3	4	3.5	4.72391	0.432017	9.93456
Thermococcus barophilus (strain DSM 11836 / MP)	TERMP_01425		13.9253	DUF302 domain-containing protein			1	6	3	4.5	4.82838	4	4	4	5.30211	0.473729	10.1923	13	10	11.5	8.47499	3.64661	1.32407	3.17288	1.67107	7	8	7.5	5.91976	1.09138	4.42412	0.617647	8.58437	7	8	7.5	5.66048	0.832099	5.80265	0.35837	14.7951	-0.259277	-22.8318	4	4	4	5.39875	0.570374	8.46529
Thermococcus barophilus (strain DSM 11836 / MP)	TERMP_01429		68.348	AAA domain-containing protein			1	0	0	0	0	0	0	0	0	0	#DIV/0!	0	0	0	0	0	#DIV/0!	0	#DIV/0!	0	0	0	0	0	#DIV/0!	0	#DIV/0!	0	3	1.5	1.1321	1.1321	0	1.1321	0	1.1321	0	0	0	0	0	0	#DIV/0!
Thermococcus barophilus (strain DSM 11836 / MP)	TERMP_01430		43.1278	NurA domain-containing protein			1	0	0	0	0	0	2	1	1.32553	1.32553	0	0	0	0	0	0	#DIV/0!	-1.32553	-1	0	0	0	0	0	#DIV/0!	-1.32553	-1	2	0	1	0.754731	0.754731	0	-0.570797	-2.32224	0.754731	0	0	2	1	1.34969	1.34969	0
Thermococcus barophilus (strain DSM 11836 / MP)	TERMP_01431		15.3373	Thiamine-phosphate pyrophosphorylase			1	0	0	0	0	0	0	0	0	0	#DIV/0!	2	0	1	0.736956	0.736956	0	0.736956	0	0	0	0	0	0	#DIV/0!	0	#DIV/0!	0	0	0	0	0	#DIV/0!	0	#DIV/0!	0	#DIV/0!	0	0	0	0	0	#DIV/0!
Thermococcus barophilus (strain DSM 11836 / MP)	TERMP_01434		34.9317	Aspartate carbamoyltransferase	de novo' pyrimidine nucleobase biosynthetic process - 'de novo' UMP biosynthetic process - cellular amino acid metabolic process	Pyrimidine metabolism - Alanine, aspartate and glutamate metabolism	1	4	3	3.5	3.75541	2	5	3.5	4.63935	0.883938	4.24849	3	7	5	3.68478	-0.0706293	-53.1707	-0.954568	-4.86015	3	4	3.5	2.76255	-0.992854	-3.78244	-1.87679	-2.47195	4	2	3	2.26419	-1.49122	-2.51835	-2.37515	-1.95328	-0.498361	-5.54327	2	2	2	2.69938	-1.05603	-3.55616
Thermococcus barophilus (strain DSM 11836 / MP)	TERMP_01436	Lipo(Sec/SPII)	59.779	D-glucuronyl C5-epimerase	carbohydrate metabolic process - heparan sulfate proteoglycan biosynthetic process			0	0	0	0	0	0	0	0	0	#DIV/0!	0	0	0	0	0	#DIV/0!	0	#DIV/0!	0	0	0	0	0	#DIV/0!	0	#DIV/0!	0	0	0	0	0	#DIV/0!	0	#DIV/0!	0	#DIV/0!	0	0	0	0	0	#DIV/0!
Thermococcus barophilus (strain DSM 11836 / MP)	TERMP_01439		44.0399	Cysteine desulfurase		Selenocompound metabolism	1	10	7	8.5	9.12027	4	4	4	5.30211	-3.81817	-2.38865	15	11	13	9.58042	0.460148	19.8203	4.27831	1.2393	9	8	8.5	6.70906	-2.41122	-3.78244	1.40695	3.76852	8	12	10	7.54731	-1.57297	-5.79813	2.2452	2.36153	0.838249	8.00366	4	2	3	4.04907	-5.07121	-1.79844
Thermococcus barophilus (strain DSM 11836 / MP)	TERMP_01442		43.283	Dephospho-CoA kinase		Pantothenate and CoA biosynthesis	1	0	0	0	0	0	0	0	0	0	#DIV/0!	0	0	0	0	0	#DIV/0!	0	#DIV/0!	3	0	1.5	1.18395	1.18395	0	1.18395	0	3	0	1.5	1.1321	1.1321	0	1.1321	0	-0.0518554	-22.8318	0	0	0	0	0	#DIV/0!
Thermococcus barophilus (strain DSM 11836 / MP)	TERMP_01445		49.3258	Probable phosphoglucosamine mutase	carbohydrate metabolic process	Amino sugar and nucleotide sugar metabolism	1	2	2	2	2.14595	2	2	2	2.65105	0.505108	4.24849	4	4	4	2.94782	0.801875	2.67616	0.296768	8.9331	5	3	4	3.1572	1.01126	2.12206	0.506149	5.2377	4	4	4	3.01892	0.872975	2.4582	0.367868	7.20655	-0.138281	-22.8318	2	0	1	1.34969	-0.796258	-2.69504
Thermococcus barophilus (strain DSM 11836 / MP)	TERMP_01449	SP(Sec/SPI)	76.3503	Uncharacterized protein			1	0	0	0	0	3	3	3	3.97658	3.97658	0	0	0	0	0	0	#DIV/0!	-3.97658	-1	5	3	4	3.1572	3.1572	0	-0.819379	-4.85317	5	6	5.5	4.15102	4.15102	0	0.174436	22.7968	0.993815	3.17685	6	3	4.5	6.0736	6.0736	0
Thermococcus barophilus (strain DSM 11836 / MP)	TERMP_01450		28.8635	Uncharacterized protein		Function unknown	1	2	2	2	2.14595	2	2	2	2.65105	0.505108	4.24849	5	4	4.5	3.3163	1.17035	1.83359	0.665245	3.98508	4	4	4	3.1572	1.01126	2.12206	0.506149	5.2377	3	5	4	3.01892	0.872975	2.4582	0.367868	7.20655	-0.138281	-22.8318	0	0	0	0	-2.14595	-1
Thermococcus barophilus (strain DSM 11836 / MP)	TERMP_01453		28.0584	UbiE/COQ5-like methyltransferase	methylation		1	0	0	0	0	0	2	1	1.32553	1.32553	0	0	2	1	0.736956	0.736956	0	-0.588572	-2.25211	3	3	3	2.3679	2.3679	0	1.04238	1.27164	2	3	2.5	1.88683	1.88683	0	0.561299	2.36153	-0.481076	-4.9221	3	0	1.5	2.02453	2.02453	0
Thermococcus barophilus (strain DSM 11836 / MP)	TERMP_01455	SP(Sec/SPI)	80.9844	Cyclomaltodextrin glucanotransferase	carbohydrate metabolic process	Starch and sucrose metabolism	1	0	0	0	0	0	0	0	0	0	#DIV/0!	2	2	2	1.47391	1.47391	0	1.47391	0	2	0	1	0.789301	0.789301	0	0.789301	0	2	0	1	0.754731	0.754731	0	0.754731	0	-0.0345702	-22.8318	0	0	0	0	0	#DIV/0!
Thermococcus barophilus (strain DSM 11836 / MP)	TERMP_01456		25.7086	Uncharacterized protein			1	0	0	0	0	0	0	0	0	0	#DIV/0!	0	0	0	0	0	#DIV/0!	0	#DIV/0!	0	0	0	0	0	#DIV/0!	0	#DIV/0!	0	2	1	0.754731	0.754731	0	0.754731	0	0.754731	0	0	0	0	0	0	#DIV/0!
Thermococcus barophilus (strain DSM 11836 / MP)	TERMP_01465	SP(Sec/SPI)	70.8707	Putative ATP-dependent protease	protein catabolic process	Function unknown	1	0	0	0	0	0	0	0	0	0	#DIV/0!	0	0	0	0	0	#DIV/0!	0	#DIV/0!	0	0	0	0	0	#DIV/0!	0	#DIV/0!	0	2	1	0.754731	0.754731	0	0.754731	0	0.754731	0	0	0	0	0	0	#DIV/0!
Thermococcus barophilus (strain DSM 11836 / MP)	TERMP_01487		48.5598	Membrane bound hydrogenase NiFe-hydrogenase large subunit 2		Enzymes with EC numbers	1	0	0	0	0	0	0	0	0	0	#DIV/0!	0	0	0	0	0	#DIV/0!	0	#DIV/0!	0	0	0	0	0	#DIV/0!	0	#DIV/0!	0	0	0	0	0	#DIV/0!	0	#DIV/0!	0	#DIV/0!	2	3	2.5	3.37422	3.37422	0
Thermococcus barophilus (strain DSM 11836 / MP)	TERMP_01488		20.174	Energy-conserving NiFe-hydrogenase (Ferredoxin) beta subunit		Enzymes with EC numbers		0	0	0	0	0	0	0	0	0	#DIV/0!	0	0	0	0	0	#DIV/0!	0	#DIV/0!	0	0	0	0	0	#DIV/0!	0	#DIV/0!	0	0	0	0	0	#DIV/0!	0	#DIV/0!	0	#DIV/0!	0	0	0	0	0	#DIV/0!
Thermococcus barophilus (strain DSM 11836 / MP)	TERMP_01500		8.15641	RNA-binding protein			1	0	0	0	0	0	0	0	0	0	#DIV/0!	3	0	1.5	1.10543	1.10543	0	1.10543	0	8	8	8	6.31441	6.31441	0	6.31441	0	3	8	5.5	4.15102	4.15102	0	4.15102	0	-2.16339	-2.91876	4	2	3	4.04907	4.04907	0
Thermococcus barophilus (strain DSM 11836 / MP)	TERMP_01508		15.996	UPF0201 protein TERMP_01508		Function unknown		0	0	0	0	0	0	0	0	0	#DIV/0!	0	0	0	0	0	#DIV/0!	0	#DIV/0!	0	0	0	0	0	#DIV/0!	0	#DIV/0!	0	0	0	0	0	#DIV/0!	0	#DIV/0!	0	#DIV/0!	0	0	0	0	0	#DIV/0!
Thermococcus barophilus (strain DSM 11836 / MP)	TERMP_01513		37.0042	Dipeptide transport ATP-binding DppF-like protein	peptide transport	Quorum sensing - Transporters	1	0	0	0	0	0	0	0	0	0	#DIV/0!	0	0	0	0	0	#DIV/0!	0	#DIV/0!	0	0	0	0	0	#DIV/0!	0	#DIV/0!	0	2	1	0.754731	0.754731	0	0.754731	0	0.754731	0	0	0	0	0	0	#DIV/0!
Thermococcus barophilus (strain DSM 11836 / MP)	TERMP_01517	Lipo(Sec/SPII)	81.7599	Dipeptide-binding ABC transporter periplasmic substrate-binding component		Quorum sensing - Transporters	1	24	24	24	25.7514	17	21	19	25.185	-0.566344	-45.4694	50	43	46.5	34.2684	8.51707	3.0235	9.08341	2.77264	18	18	18	14.2074	-11.5439	-2.23072	-10.9776	-2.29422	28	34	31	23.3966	-2.35472	-10.9361	-1.78837	-14.0827	9.18923	1.54609	26	20	23	31.0428	5.29148	4.86657
Thermococcus barophilus (strain DSM 11836 / MP)	TERMP_01518		8.805	Transcriptional regulator				0	0	0	0	0	0	0	0	0	#DIV/0!	0	0	0	0	0	#DIV/0!	0	#DIV/0!	0	0	0	0	0	#DIV/0!	0	#DIV/0!	0	0	0	0	0	#DIV/0!	0	#DIV/0!	0	#DIV/0!	0	0	0	0	0	#DIV/0!
Thermococcus barophilus (strain DSM 11836 / MP)	TERMP_01520		24.408	Uncharacterized protein				0	0	0	0	0	0	0	0	0	#DIV/0!	0	0	0	0	0	#DIV/0!	0	#DIV/0!	0	0	0	0	0	#DIV/0!	0	#DIV/0!	0	0	0	0	0	#DIV/0!	0	#DIV/0!	0	#DIV/0!	0	0	0	0	0	#DIV/0!
Thermococcus barophilus (strain DSM 11836 / MP)	TERMP_01521		28.961	tRNA (Adenine57/58-N1)-methyltransferase		Transfer RNA biogenesis		0	0	0	0	0	0	0	0	0	#DIV/0!	0	0	0	0	0	#DIV/0!	0	#DIV/0!	0	0	0	0	0	#DIV/0!	0	#DIV/0!	0	0	0	0	0	#DIV/0!	0	#DIV/0!	0	#DIV/0!	0	0	0	0	0	#DIV/0!
Thermococcus barophilus (strain DSM 11836 / MP)	TERMP_01522		32.4498	Hydrogenase	pyrimidine nucleotide biosynthetic process	Enzymes with EC numbers	1	9	5	7	7.51081	7	6	6.5	8.61593	1.10511	6.79642	10	9	9.5	7.00108	-0.509736	-14.7347	-1.61485	-5.33544	14	12	13	10.2609	2.7501	2.73111	1.64498	5.2377	14	12	13	9.8115	2.30068	3.2646	1.19557	7.20655	-0.449413	-22.8318	15	10	12.5	16.8711	9.36029	0.802412
Thermococcus barophilus (strain DSM 11836 / MP)	TERMP_01523		52.968	Glutamate synthase		Nitrogen metabolism - Alanine, aspartate and glutamate metabolism	1	27	22	24.5	26.2878	19	19	19	25.185	-1.10283	-23.8367	27	25	26	19.1608	-7.12701	-3.68848	-6.02417	-4.18066	27	23	25	19.7325	-6.55533	-4.01015	-5.4525	-4.61899	25	25	25	18.8683	-7.41959	-3.54303	-6.31675	-3.98702	-0.864256	-22.8318	18	20	19	25.6441	-0.643765	-40.8346
Thermococcus barophilus (strain DSM 11836 / MP)	TERMP_01525		14.9824	Probable glycine cleavage system H protein	glycine decarboxylation via glycine cleavage system	Glyoxylate and dicarboxylate metabolism - Glycine, serine and threonine metabolism	1	2	3	2.5	2.68243	0	0	0	0	-2.68243	-1	7	5	6	4.42173	1.7393	1.54225	4.42173	0	2	2	2	1.5786	-1.10383	-2.43011	1.5786	0	0	0	0	0	-2.68243	-1	0	#DIV/0!	-1.5786	-1	0	0	0	0	-2.68243	-1
Thermococcus barophilus (strain DSM 11836 / MP)	TERMP_01529		12.4586	Periplasmic divalent cation tolerance cutA-like protein	response to metal ion	Others	1	0	0	0	0	0	0	0	0	0	#DIV/0!	0	0	0	0	0	#DIV/0!	0	#DIV/0!	0	2	1	0.789301	0.789301	0	0.789301	0	0	0	0	0	0	#DIV/0!	0	#DIV/0!	-0.789301	-1	0	2	1	1.34969	1.34969	0
Thermococcus barophilus (strain DSM 11836 / MP)	TERMP_01532		32.2871	Dihydroorotate dehydrogenase	de novo' pyrimidine nucleobase biosynthetic process - 'de novo' UMP biosynthetic process	Pyrimidine metabolism	1	8	6	7	7.51081	4	3	3.5	4.63935	-2.87147	-2.61567	7	8	7.5	5.52717	-1.98365	-3.78637	0.887821	5.22554	6	7	6.5	5.13046	-2.38036	-3.15533	0.49111	9.44666	5	6	5.5	4.15102	-3.3598	-2.2355	-0.488328	-9.50048	-0.979437	-5.23817	5	3	4	5.39875	-2.11206	-3.55616
Thermococcus barophilus (strain DSM 11836 / MP)	TERMP_01533		26.8758	7-cyano-7-deazaguanine synthase		Folate biosynthesis - Transfer RNA biogenesis	1	5	0	2.5	2.68243	5	4	4.5	5.96487	3.28244	0.817207	6	7	6.5	4.79021	2.10778	1.27264	-1.17466	-5.07795	2	0	1	0.789301	-1.89313	-1.41693	-5.17557	-1.15251	3	5	4	3.01892	0.336489	7.97184	-2.94595	-2.02477	2.22962	0.354007	6	5	5.5	7.42329	4.74085	0.565812
Thermococcus barophilus (strain DSM 11836 / MP)	TERMP_01534		18.802	THUMP domain-containing protein	tRNA modification	Transfer RNA biogenesis		0	0	0	0	0	0	0	0	0	#DIV/0!	0	0	0	0	0	#DIV/0!	0	#DIV/0!	0	0	0	0	0	#DIV/0!	0	#DIV/0!	0	0	0	0	0	#DIV/0!	0	#DIV/0!	0	#DIV/0!	0	0	0	0	0	#DIV/0!
Thermococcus barophilus (strain DSM 11836 / MP)	TERMP_01535		46.6103	ATPase_AAA_core domain-containing protein			1	0	0	0	0	0	0	0	0	0	#DIV/0!	0	0	0	0	0	#DIV/0!	0	#DIV/0!	2	2	2	1.5786	1.5786	0	1.5786	0	0	0	0	0	0	#DIV/0!	0	#DIV/0!	-1.5786	-1	0	0	0	0	0	#DIV/0!
Thermococcus barophilus (strain DSM 11836 / MP)	TERMP_01537		36.3039	Thioredoxin reductase	removal of superoxide radicals	Selenocompound metabolism	1	0	0	0	0	5	2	3.5	4.63935	4.63935	0	0	0	0	0	0	#DIV/0!	-4.63935	-1	12	10	11	8.68231	8.68231	0	4.04296	1.14751	5	7	6	4.52838	4.52838	0	-0.110962	-41.8101	-4.15393	-2.09015	4	0	2	2.69938	2.69938	0
Thermococcus barophilus (strain DSM 11836 / MP)	TERMP_01538		49.6211	Aminotransferase class III		Propanoate metabolism - Butanoate metabolism - Alanine, aspartate and glutamate metabolism - beta-Alanine metabolism - Amino acid related enzymes	1	51	52	51.5	55.2581	40	48	44	58.3232	3.06507	18.0284	52	43	47.5	35.0054	-20.2527	-2.72843	-23.3178	-2.50123	44	41	42.5	33.5453	-21.7128	-2.54495	-24.7779	-2.35384	48	42	45	33.9629	-21.2953	-2.59486	-24.3603	-2.39419	0.417591	80.3305	37	32	34.5	46.5643	-8.69387	-6.35599
Thermococcus barophilus (strain DSM 11836 / MP)	TERMP_01541		23.8995	Deoxyribose-phosphate aldolase	carbohydrate catabolic process - deoxyribonucleotide catabolic process - deoxyribose phosphate catabolic process	Pentose phosphate pathway	1	3	2	2.5	2.68243	2	0	1	1.32553	-1.35691	-1.97687	5	6	5.5	4.05326	1.37082	1.95681	2.72773	0.485946	3	0	1.5	1.18395	-1.49848	-1.7901	-0.141576	-9.36265	3	3	3	2.26419	-0.418242	-6.41359	0.938664	1.41214	1.08024	1.09601	3	2	2.5	3.37422	0.691788	3.87754
Thermococcus barophilus (strain DSM 11836 / MP)	TERMP_01543	Lipo(Sec/SPII)	45.1932	Uncharacterized protein			1	3	2	2.5	2.68243	0	0	0	0	-2.68243	-1	0	2	1	0.736956	-1.94548	-1.3788	0.736956	0	0	0	0	0	-2.68243	-1	0	#DIV/0!	0	0	0	0	-2.68243	-1	0	#DIV/0!	0	#DIV/0!	0	0	0	0	-2.68243	-1
Thermococcus barophilus (strain DSM 11836 / MP)	TERMP_01544		46.6761	Enolase	glycolytic process	Glycolysis / Gluconeogenesis - Methane metabolism - RNA degradation - Messenger RNA biogenesis - Exosome	1	27	36	31.5	33.7987	26	27	26.5	35.1265	1.32781	25.4545	35	34	34.5	25.425	-8.3737	-4.03629	-9.70151	-3.62072	32	32	32	25.2576	-8.54104	-3.95721	-9.86885	-3.55933	30	29	29.5	22.2646	-11.5341	-2.93032	-12.8619	-2.73104	-2.99307	-8.43869	23	17	20	26.9938	-6.80489	-4.96682
Thermococcus barophilus (strain DSM 11836 / MP)	TERMP_01545		36.049	Ribokinase		Enzymes with EC numbers	1	3	0	1.5	1.60946	4	3	3.5	4.63935	3.02989	0.531195	9	4	6.5	4.79021	3.18075	0.506	0.150866	30.7515	5	4	4.5	3.55185	1.94239	0.828596	-1.08749	-4.2661	6	7	6.5	4.90575	3.29629	0.488264	0.266403	17.4148	1.35389	2.62343	4	3	3.5	4.72391	3.11445	0.516772
Thermococcus barophilus (strain DSM 11836 / MP)	TERMP_01549		10.9968	Uncharacterized protein			1	0	0	0	0	0	0	0	0	0	#DIV/0!	2	0	1	0.736956	0.736956	0	0.736956	0	0	0	0	0	0	#DIV/0!	0	#DIV/0!	0	0	0	0	0	#DIV/0!	0	#DIV/0!	0	#DIV/0!	0	0	0	0	0	#DIV/0!
Thermococcus barophilus (strain DSM 11836 / MP)	TERMP_01553		31.9158	Iron-sulfur cluster carrier protein	iron-sulfur cluster assembly	Chromosome and associated proteins - Mitochondrial biogenesis	1	0	0	0	0	5	5	5	6.62764	6.62764	0	0	0	0	0	0	#DIV/0!	-6.62764	-1	7	10	8.5	6.70906	6.70906	0	0.0814203	81.4003	8	10	9	6.79257	6.79257	0	0.164938	40.1825	0.0835182	80.3305	5	5	5	6.74844	6.74844	0
Thermococcus barophilus (strain DSM 11836 / MP)	TERMP_01554		34.85	Pyruvate:ferredoxin oxidoreductase beta subunit		Glycolysis / Gluconeogenesis - Citrate cycle (TCA cycle) - Pyruvate metabolism - Propanoate metabolism - Butanoate metabolism - Carbon fixation pathways in prokaryotes - Methane metabolism - Nitrotoluene degradation	1	33	29	31	33.2622	20	20	20	26.5105	-6.75163	-4.92654	34	32	33	24.3195	-8.94264	-3.7195	-2.19101	-12.0997	31	38	34.5	27.2309	-6.0313	-5.51493	0.720331	36.8033	41	35	38	28.6798	-4.58242	-7.25865	2.16921	12.2213	1.44888	18.7944	19	20	19.5	26.3189	-6.94325	-4.79058
Thermococcus barophilus (strain DSM 11836 / MP)	TERMP_01555		43.8059	Pyruvate:ferredoxin oxidoreductase alpha subunit		Glycolysis / Gluconeogenesis - Citrate cycle (TCA cycle) - Pyruvate metabolism - Propanoate metabolism - Butanoate metabolism - Carbon fixation pathways in prokaryotes - Methane metabolism - Nitrotoluene degradation	1	29	34	31.5	33.7987	15	21	18	23.8595	-9.93917	-3.40055	38	32	35	25.7934	-8.00522	-4.22208	1.93395	12.3372	39	31	35	27.6255	-6.17314	-5.47512	3.76604	6.33544	35	32	33.5	25.2835	-8.51519	-3.96922	1.42398	16.7555	-2.34205	-11.7954	17	17	17	22.9447	-10.854	-3.11395
Thermococcus barophilus (strain DSM 11836 / MP)	TERMP_01556		12.0057	Pyruvate:ferredoxin oxidoreductase delta subunit		Glycolysis / Gluconeogenesis - Citrate cycle (TCA cycle) - Pyruvate metabolism - Propanoate metabolism - Butanoate metabolism - Carbon fixation pathways in prokaryotes - Methane metabolism - Nitrotoluene degradation	1	10	7	8.5	9.12027	4	5	4.5	5.96487	-3.1554	-2.89037	14	13	13.5	9.9489	0.828626	11.0065	3.98403	1.4972	7	9	8	6.31441	-2.80587	-3.25043	0.349534	17.0652	6	7	6.5	4.90575	-4.21453	-2.16401	-1.05912	-5.63189	-1.40866	-4.48257	5	4	4.5	6.0736	-3.04668	-2.99352
Thermococcus barophilus (strain DSM 11836 / MP)	TERMP_01557		34.6669	Ketoisovalerate oxidoreductase VorB-like subunit		Valine, leucine and isoleucine degradation	1	19	19	19	20.3865	12	12	12	15.9063	-4.48017	-4.55039	28	23	25.5	18.7924	-1.59413	-12.7885	2.88604	5.51147	17	17	17	13.4181	-6.96838	-2.92557	-2.48821	-6.39267	20	20	20	15.0946	-5.29188	-3.85241	-0.811717	-19.5959	1.6765	8.00366	12	9	10.5	14.1717	-6.21476	-3.28033
Thermococcus barophilus (strain DSM 11836 / MP)	TERMP_01558		44.1633	2-oxoisovalerate:ferredoxin oxidoreductase alpha subunit		Valine, leucine and isoleucine degradation	1	14	17	15.5	16.6311	15	17	16	21.2084	4.57735	3.63335	26	27	26.5	19.5293	2.89823	5.73835	-1.67911	-12.6307	22	24	23	18.1539	1.52283	10.9212	-3.05452	-6.9433	22	24	23	17.3588	0.727714	22.8539	-3.84963	-5.50921	-0.795116	-22.8318	15	14	14.5	19.5705	2.9394	5.65799
Thermococcus barophilus (strain DSM 11836 / MP)	TERMP_01559		12.0019	Ketoisovalerate oxidoreductase VorD-like subunit		Valine, leucine and isoleucine degradation	1	5	5	5	5.36487	3	2	2.5	3.31382	-2.05105	-2.61567	7	7	7	5.15869	-0.206178	-26.0205	1.84487	1.79623	6	4	5	3.9465	-1.41836	-3.78244	0.632686	5.2377	6	6	6	4.52838	-0.836484	-6.41359	1.21457	2.7284	0.581879	6.78234	5	4	4.5	6.0736	0.708732	7.56967
Thermococcus barophilus (strain DSM 11836 / MP)	TERMP_01560		19.9279	Pyruvate:ferredoxin oxidoreductase gamma subunit		Glycolysis / Gluconeogenesis - Citrate cycle (TCA cycle) - Pyruvate metabolism - Propanoate metabolism - Butanoate metabolism - Carbon fixation pathways in prokaryotes - Methane metabolism - Valine, leucine and isoleucine degradation - TERMP_01560	1	21	20	20.5	21.996	15	14	14.5	19.2201	-2.77581	-7.92416	25	17	21	15.4761	-6.51989	-3.37367	-3.74408	-5.13348	17	18	17.5	13.8128	-8.18319	-2.68794	-5.40738	-3.55443	19	26	22.5	16.9814	-5.01452	-4.38645	-2.23871	-8.58537	3.16867	4.35916	19	17	18	24.2944	2.29844	9.56995
Thermococcus barophilus (strain DSM 11836 / MP)	TERMP_01570		24.8137	Phosphate transport regulator		Function unknown	1	0	0	0	0	0	0	0	0	0	#DIV/0!	4	2	3	2.21087	2.21087	0	2.21087	0	0	0	0	0	0	#DIV/0!	0	#DIV/0!	2	2	2	1.50946	1.50946	0	1.50946	0	1.50946	0	0	0	0	0	0	#DIV/0!
Thermococcus barophilus (strain DSM 11836 / MP)	TERMP_01571		33.9085	D-3-phosphoglycerate dehydrogenase		Methane metabolism - Glycine, serine and threonine metabolism - Cysteine and methionine metabolism - Exosome	1	26	23	24.5	26.2878	20	22	21	27.8361	1.54822	16.9794	23	24	23.5	17.3185	-8.96939	-2.93084	-10.5176	-2.64661	25	22	23.5	18.5486	-7.73928	-3.39668	-9.2875	-2.99715	30	27	28.5	21.5098	-4.77803	-5.50182	-6.32625	-4.40009	2.96125	6.26376	16	15	15.5	20.9202	-5.36768	-4.89744
Thermococcus barophilus (strain DSM 11836 / MP)	TERMP_01580		31.488	Uncharacterized protein			1	0	0	0	0	0	0	0	0	0	#DIV/0!	2	2	2	1.47391	1.47391	0	1.47391	0	0	0	0	0	0	#DIV/0!	0	#DIV/0!	0	0	0	0	0	#DIV/0!	0	#DIV/0!	0	#DIV/0!	0	3	1.5	2.02453	2.02453	0
Thermococcus barophilus (strain DSM 11836 / MP)	TERMP_01585		45.2921	Probable aminomethyltransferase	glycine decarboxylation via glycine cleavage system - methylation	Glyoxylate and dicarboxylate metabolism - Glycine, serine and threonine metabolism - One carbon pool by folate	1	10	9	9.5	10.1932	5	5	5	6.62764	-3.56561	-2.85877	12	15	13.5	9.9489	-0.244348	-41.7161	3.32126	1.99552	10	9	9.5	7.49836	-2.69489	-3.78244	0.870721	7.61166	10	11	10.5	7.92467	-2.26858	-4.49323	1.29703	5.10984	0.426313	17.5888	7	4	5.5	7.42329	-2.76996	-3.67993
Thermococcus barophilus (strain DSM 11836 / MP)	TERMP_01587		16.7673	UPF0310 protein TERMP_01587			1	0	0	0	0	0	0	0	0	0	#DIV/0!	2	2	2	1.47391	1.47391	0	1.47391	0	0	0	0	0	0	#DIV/0!	0	#DIV/0!	0	0	0	0	0	#DIV/0!	0	#DIV/0!	0	#DIV/0!	0	0	0	0	0	#DIV/0!
Thermococcus barophilus (strain DSM 11836 / MP)	TERMP_01597		46.3199	Uncharacterized protein			1	3	4	3.5	3.75541	2	2	2	2.65105	-1.10435	-3.40055	6	4	5	3.68478	-0.0706293	-53.1707	1.03372	2.56457	2	2	2	1.5786	-2.17681	-1.72519	-1.07245	-2.47195	3	4	3.5	2.64156	-1.11385	-3.37155	-0.00949767	-279.127	1.06296	1.48511	2	0	1	1.34969	-2.40572	-1.56103
Thermococcus barophilus (strain DSM 11836 / MP)	TERMP_01600	Lipo(Sec/SPII)	49.0621	Hypothetical cytoplasmic protein		ABC transporters - Transporters	1	6	4	5	5.36487	2	0	1	1.32553	-4.03934	-1.32815	7	4	5.5	4.05326	-1.31161	-4.09029	2.72773	0.485946	3	3	3	2.3679	-2.99696	-1.7901	1.04238	1.27164	4	3	3.5	2.64156	-2.72331	-1.96998	1.31603	1.00722	0.273655	8.65289	6	6	6	8.09813	2.73326	1.96281
Thermococcus barophilus (strain DSM 11836 / MP)	TERMP_01602		48.2566	NADP-dependent malic enzyme		Pyruvate metabolism - Two-component system	1	0	0	0	0	0	0	0	0	0	#DIV/0!	0	0	0	0	0	#DIV/0!	0	#DIV/0!	3	3	3	2.3679	2.3679	0	2.3679	0	3	2	2.5	1.88683	1.88683	0	1.88683	0	-0.481076	-4.9221	0	0	0	0	0	#DIV/0!
Thermococcus barophilus (strain DSM 11836 / MP)	TERMP_01605		40.0682	(R)-2-hydroxyacid dehydrogenase			1	0	0	0	0	0	0	0	0	0	#DIV/0!	2	0	1	0.736956	0.736956	0	0.736956	0	0	0	0	0	0	#DIV/0!	0	#DIV/0!	0	0	0	0	0	#DIV/0!	0	#DIV/0!	0	#DIV/0!	0	0	0	0	0	#DIV/0!
Thermococcus barophilus (strain DSM 11836 / MP)	TERMP_01609		18.3688	IdeR/DtxR-like iron-dependent repressor		Transcription factors	1	0	0	0	0	2	2	2	2.65105	2.65105	0	0	0	0	0	0	#DIV/0!	-2.65105	-1	0	0	0	0	0	#DIV/0!	-2.65105	-1	0	0	0	0	0	#DIV/0!	-2.65105	-1	0	#DIV/0!	0	0	0	0	0	#DIV/0!
Thermococcus barophilus (strain DSM 11836 / MP)	TERMP_01612		9.838	UPF0147 protein TERMP_01612		Function unknown		0	0	0	0	0	0	0	0	0	#DIV/0!	0	0	0	0	0	#DIV/0!	0	#DIV/0!	0	0	0	0	0	#DIV/0!	0	#DIV/0!	0	0	0	0	0	#DIV/0!	0	#DIV/0!	0	#DIV/0!	0	0	0	0	0	#DIV/0!
Thermococcus barophilus (strain DSM 11836 / MP)	TERMP_01613		19.8242	Cob(I)alamin adenosyltransferase	cobalamin biosynthetic process	Porphyrin and chlorophyll metabolism	1	5	6	5.5	5.90135	2	2	2	2.65105	-3.2503	-1.81563	7	7	7	5.15869	-0.742665	-7.94618	2.50763	1.05719	6	6	6	4.7358	-1.16555	-5.06315	2.08475	1.27164	4	8	6	4.52838	-1.37297	-4.29824	1.87733	1.41214	-0.207421	-22.8318	6	5	5.5	7.42329	1.52193	3.87754
Thermococcus barophilus (strain DSM 11836 / MP)	TERMP_01614		39.3458	D-aminopeptidase		Peptidases and inhibitors	1	0	0	0	0	0	0	0	0	0	#DIV/0!	5	4	4.5	3.3163	3.3163	0	3.3163	0	3	2	2.5	1.97325	1.97325	0	1.97325	0	2	3	2.5	1.88683	1.88683	0	1.88683	0	-0.0864256	-22.8318	0	0	0	0	0	#DIV/0!
Thermococcus barophilus (strain DSM 11836 / MP)	TERMP_01616		32.3783	Endonuclease IV	DNA repair	Base excision repair - DNA repair and recombination proteins	1	2	3	2.5	2.68243	3	3	3	3.97658	1.29415	2.07274	5	4	4.5	3.3163	0.633866	4.23186	-0.660282	-6.02255	3	3	3	2.3679	-0.314531	-8.52835	-1.60868	-2.47195	3	3	3	2.26419	-0.418242	-6.41359	-1.71239	-2.32224	-0.103711	-22.8318	4	3	3.5	4.72391	2.04148	1.31397
Thermococcus barophilus (strain DSM 11836 / MP)	TERMP_01624		26.3361	Uncharacterized protein		General function prediction only	1	4	0	2	2.14595	3	0	1.5	1.98829	-0.157656	-13.6116	3	0	1.5	1.10543	-1.04051	-2.06239	-0.882858	-2.25211	5	0	2.5	1.97325	-0.172695	-12.4262	-0.015039	-132.209	0	3	1.5	1.1321	-1.01385	-2.11663	-0.856195	-2.32224	-0.841156	-2.34588	2	2	2	2.69938	0.55343	3.87754
Thermococcus barophilus (strain DSM 11836 / MP)	TERMP_01627	SP(Sec/SPI)	54.7285	S-layer protein			1	13	8	10.5	11.2662	6	5	5.5	7.2904	-3.97582	-2.83368	19	13	16	11.7913	0.525068	21.4567	4.50089	1.61977	5	7	6	4.7358	-6.53042	-1.72519	-2.5546	-2.85384	9	13	11	8.30204	-2.96419	-3.80078	1.01164	7.20655	3.56623	1.32796	10	6	8	10.7975	-0.468712	-24.0366
Thermococcus barophilus (strain DSM 11836 / MP)	TERMP_01632		83.3595	Uncharacterized protein		Replication and repair	1	0	0	0	0	0	0	0	0	0	#DIV/0!	0	0	0	0	0	#DIV/0!	0	#DIV/0!	0	2	1	0.789301	0.789301	0	0.789301	0	0	0	0	0	0	#DIV/0!	0	#DIV/0!	-0.789301	-1	0	0	0	0	0	#DIV/0!
Thermococcus barophilus (strain DSM 11836 / MP)	TERMP_01633		8.80451	Uncharacterized protein			1	3	2	2.5	2.68243	0	0	0	0	-2.68243	-1	3	0	1.5	1.10543	-1.577	-1.70097	1.10543	0	3	0	1.5	1.18395	-1.49848	-1.7901	1.18395	0	3	2	2.5	1.88683	-0.795607	-3.37155	1.88683	0	0.702875	1.68444	3	0	1.5	2.02453	-0.657901	-4.07726
Thermococcus barophilus (strain DSM 11836 / MP)	TERMP_01636		14.2296	4HBT domain-containing protein			1	0	0	0	0	0	0	0	0	0	#DIV/0!	0	4	2	1.47391	1.47391	0	1.47391	0	0	0	0	0	0	#DIV/0!	0	#DIV/0!	0	2	1	0.754731	0.754731	0	0.754731	0	0.754731	0	0	0	0	0	0	#DIV/0!
Thermococcus barophilus (strain DSM 11836 / MP)	TERMP_01639		19.9044	Nicotinamidase		Nicotinate and nicotinamide metabolism	1	0	0	0	0	2	0	1	1.32553	1.32553	0	3	3	3	2.21087	2.21087	0	0.885339	1.4972	0	0	0	0	0	#DIV/0!	-1.32553	-1	0	0	0	0	0	#DIV/0!	-1.32553	-1	0	#DIV/0!	2	0	1	1.34969	1.34969	0
Thermococcus barophilus (strain DSM 11836 / MP)	TERMP_01644		25.3373	DUF4152 domain-containing protein			1	0	0	0	0	0	0	0	0	0	#DIV/0!	2	0	1	0.736956	0.736956	0	0.736956	0	0	0	0	0	0	#DIV/0!	0	#DIV/0!	0	0	0	0	0	#DIV/0!	0	#DIV/0!	0	#DIV/0!	0	0	0	0	0	#DIV/0!
Thermococcus barophilus (strain DSM 11836 / MP)	TERMP_01645		67.8806	Indolepyruvate oxidoreductase subunit IorA		Enzymes with EC numbers	1	10	9	9.5	10.1932	5	4	4.5	5.96487	-4.22838	-2.41068	10	6	8	5.89564	-4.2976	-2.37184	-0.0692284	-86.1623	11	8	9.5	7.49836	-2.69489	-3.78244	1.53348	3.88975	16	10	13	9.8115	-0.381751	-26.7013	3.84662	1.55068	2.31314	3.24164	5	10	7.5	10.1227	-0.0705827	-144.416
Thermococcus barophilus (strain DSM 11836 / MP)	TERMP_01651		51.5987	Glycogen synthase/ADP-glucose transglucosylase		Starch and sucrose metabolism	1	0	0	0	0	0	0	0	0	0	#DIV/0!	0	0	0	0	0	#DIV/0!	0	#DIV/0!	3	6	4.5	3.55185	3.55185	0	3.55185	0	8	10	9	6.79257	6.79257	0	6.79257	0	3.24072	1.09601	0	0	0	0	0	#DIV/0!
Thermococcus barophilus (strain DSM 11836 / MP)	TERMP_01652		39.4904	Transcriptional regulator		Transcription factors	1	0	0	0	0	2	0	1	1.32553	1.32553	0	5	5	5	3.68478	3.68478	0	2.35925	0.561843	9	11	10	7.89301	7.89301	0	6.56748	0.201832	10	11	10.5	7.92467	7.92467	0	6.59914	0.200864	0.0316628	249.283	3	2	2.5	3.37422	3.37422	0
Thermococcus barophilus (strain DSM 11836 / MP)	TERMP_01654	Lipo(Sec/SPII)	49.3009	Maltose/maltodextrin ABC transporter		ABC transporters - Transporters	1	0	0	0	0	0	0	0	0	0	#DIV/0!	13	13	13	9.58042	9.58042	0	9.58042	0	0	2	1	0.789301	0.789301	0	0.789301	0	4	3	3.5	2.64156	2.64156	0	2.64156	0	1.85226	0.426129	0	0	0	0	0	#DIV/0!
Thermococcus barophilus (strain DSM 11836 / MP)	TERMP_01657	SP(Sec/SPI)	153.553	Amylopullulanase	carbohydrate metabolic process		1	19	16	17.5	18.777	9	8	8.5	11.267	-7.51005	-2.50025	0	63	31.5	23.2141	4.43706	4.23186	11.9471	0.943071	37	34	35.5	28.0202	9.24314	2.03146	16.7532	0.672527	46	44	45	33.9629	15.1858	1.23648	22.6959	0.496433	5.9427	4.71506	12	7	9.5	12.822	-5.95499	-3.15316
Thermococcus barophilus (strain DSM 11836 / MP)	TERMP_01658		42.1942	Maltose/maltodextrin transport ATP-binding protein		ABC transporters - Transporters	1	0	0	0	0	0	0	0	0	0	#DIV/0!	0	2	1	0.736956	0.736956	0	0.736956	0	2	2	2	1.5786	1.5786	0	1.5786	0	2	3	2.5	1.88683	1.88683	0	1.88683	0	0.308225	5.12159	0	0	0	0	0	#DIV/0!
Thermococcus barophilus (strain DSM 11836 / MP)	TERMP_01660		50.2758	Phosphomannomutase	carbohydrate metabolic process	Pentose phosphate pathway - Purine metabolism	1	12	6	9	9.65676	7	2	4.5	5.96487	-3.69189	-2.61567	20	14	17	12.5282	2.87148	3.36299	6.56337	0.908812	12	9	10.5	8.28766	-1.3691	-7.05335	2.32279	2.56798	8	14	11	8.30204	-1.35473	-7.12821	2.33716	2.55218	0.0143777	576.424	4	4	4	5.39875	-4.25801	-2.26791
Thermococcus barophilus (strain DSM 11836 / MP)	TERMP_01662		46.6249	Acetylornithine deacetylase		Lysine biosynthesis - Peptidases and inhibitors	1	4	3	3.5	3.75541	6	4	5	6.62764	2.87223	1.30749	12	11	11.5	8.47499	4.71958	0.795708	1.84735	3.58764	9	6	7.5	5.91976	2.16435	1.73512	-0.707881	-9.36265	9	8	8.5	6.41521	2.6598	1.41191	-0.212427	-31.1996	0.495454	11.9482	5	4	4.5	6.0736	2.31819	1.61997
Thermococcus barophilus (strain DSM 11836 / MP)	TERMP_01666		44.9007	LSU methyltransferase	methylation	Ribosome biogenesis	1	0	0	0	0	0	0	0	0	0	#DIV/0!	0	0	0	0	0	#DIV/0!	0	#DIV/0!	3	3	3	2.3679	2.3679	0	2.3679	0	0	0	0	0	0	#DIV/0!	0	#DIV/0!	-2.3679	-1	0	0	0	0	0	#DIV/0!
Thermococcus barophilus (strain DSM 11836 / MP)	TERMP_01667		11.9501	Uncharacterized protein			1	0	0	0	0	0	0	0	0	0	#DIV/0!	0	2	1	0.736956	0.736956	0	0.736956	0	0	0	0	0	0	#DIV/0!	0	#DIV/0!	0	0	0	0	0	#DIV/0!	0	#DIV/0!	0	#DIV/0!	0	0	0	0	0	#DIV/0!
Thermococcus barophilus (strain DSM 11836 / MP)	TERMP_01670		29.2742	KaiC domain-containing protein			1	0	0	0	0	0	0	0	0	0	#DIV/0!	0	0	0	0	0	#DIV/0!	0	#DIV/0!	2	2	2	1.5786	1.5786	0	1.5786	0	0	3	1.5	1.1321	1.1321	0	1.1321	0	-0.446506	-3.53546	0	0	0	0	0	#DIV/0!
Thermococcus barophilus (strain DSM 11836 / MP)	TERMP_01671		28.3079	KaiC domain-containing protein			1	0	0	0	0	3	4	3.5	4.63935	4.63935	0	0	0	0	0	0	#DIV/0!	-4.63935	-1	6	7	6.5	5.13046	5.13046	0	0.49111	9.44666	8	10	9	6.79257	6.79257	0	2.15323	2.1546	1.66212	3.08669	6	8	7	9.44782	9.44782	0
Thermococcus barophilus (strain DSM 11836 / MP)	TERMP_01678		35.6926	UDP-glucose 4-epimerase		Galactose metabolism - Amino sugar and nucleotide sugar metabolism	1	3	5	4	4.29189	0	0	0	0	-4.29189	-1	7	8	7.5	5.52717	1.23527	3.47445	5.52717	0	6	6	6	4.7358	0.443911	9.66837	4.7358	0	5	5	5	3.77365	-0.518241	-8.28165	3.77365	0	-0.962152	-4.9221	2	3	2.5	3.37422	-0.917672	-4.67694
Thermococcus barophilus (strain DSM 11836 / MP)	TERMP_01679		50.321	Glutamine synthetase	glutamine biosynthetic process	Glyoxylate and dicarboxylate metabolism - Nitrogen metabolism - Alanine, aspartate and glutamate metabolism - Arginine biosynthesis - Two-component system - Exosome		0	0	0	0	0	0	0	0	0	#DIV/0!	0	0	0	0	0	#DIV/0!	0	#DIV/0!	0	0	0	0	0	#DIV/0!	0	#DIV/0!	0	0	0	0	0	#DIV/0!	0	#DIV/0!	0	#DIV/0!	0	0	0	0	0	#DIV/0!
Thermococcus barophilus (strain DSM 11836 / MP)	TERMP_01681		28.6244	NH(3)-dependent NAD(+) synthetase	NAD biosynthetic process	Nicotinate and nicotinamide metabolism	1	5	6	5.5	5.90135	6	6	6	7.95316	2.05181	2.87617	8	6	7	5.15869	-0.742665	-7.94618	-2.79447	-2.84603	7	10	8.5	6.70906	0.807703	7.30634	-1.24411	-6.39267	8	5	6.5	4.90575	-0.995605	-5.9274	-3.04742	-2.60981	-1.80331	-3.72042	5	3	4	5.39875	-0.502599	-11.7417
Thermococcus barophilus (strain DSM 11836 / MP)	TERMP_01683		38.1592	Dipeptide transport ATP-binding DppF-like protein	peptide transport	Quorum sensing - Transporters	1	3	2	2.5	2.68243	5	6	5.5	7.2904	4.60797	0.58213	6	0	3	2.21087	-0.471567	-5.68834	-5.07953	-1.43525	8	9	8.5	6.70906	4.02662	0.666175	-0.581343	-12.5406	8	8	8	6.03784	3.35541	0.799435	-1.25256	-5.82042	-0.671212	-9.99543	4	2	3	4.04907	1.36663	1.96281
Thermococcus barophilus (strain DSM 11836 / MP)	TERMP_01684		35.6917	Oligopeptide/dipeptide ABC transporter ATP-binding protein	peptide transport	Quorum sensing - Transporters	1	0	0	0	0	2	2	2	2.65105	2.65105	0	3	0	1.5	1.10543	1.10543	0	-1.54562	-1.7152	5	9	7	5.52511	5.52511	0	2.87405	0.92241	3	9	6	4.52838	4.52838	0	1.87733	1.41214	-0.996722	-5.54327	0	4	2	2.69938	2.69938	0
Thermococcus barophilus (strain DSM 11836 / MP)	TERMP_01685	SP(Sec/SPI)	53.426	ABC-type dipeptide/oligopeptide transport system permease	transmembrane transport	Quorum sensing - Transporters		0	0	0	0	0	0	0	0	0	#DIV/0!	0	0	0	0	0	#DIV/0!	0	#DIV/0!	0	0	0	0	0	#DIV/0!	0	#DIV/0!	0	0	0	0	0	#DIV/0!	0	#DIV/0!	0	#DIV/0!	0	0	0	0	0	#DIV/0!
Thermococcus barophilus (strain DSM 11836 / MP)	TERMP_01686		39.2771	Oligopeptide transport system permease	transmembrane transport	Quorum sensing - Transporters	1	0	0	0	0	0	0	0	0	0	#DIV/0!	0	2	1	0.736956	0.736956	0	0.736956	0	3	3	3	2.3679	2.3679	0	2.3679	0	3	3	3	2.26419	2.26419	0	2.26419	0	-0.103711	-22.8318	0	0	0	0	0	#DIV/0!
Thermococcus barophilus (strain DSM 11836 / MP)	TERMP_01687	SP(Sec/SPI)	104.157	SBP_bac_5 domain-containing protein		Quorum sensing - Transporters	1	90	87	88.5	94.9582	69	68	68.5	90.7986	-4.15953	-22.8291	97	87	92	67.7999	-27.1582	-3.49648	-22.9987	-3.94799	66	59	62.5	49.3313	-45.6269	-2.08119	-41.4673	-2.18964	77	86	81.5	61.5105	-33.4476	-2.83901	-29.2881	-3.10019	12.1792	4.05044	74	66	70	94.4782	-0.479943	-197.853
Thermococcus barophilus (strain DSM 11836 / MP)	TERMP_01694		25.1539	V-type ATP synthase subunit D	plasma membrane ATP synthesis coupled proton transport	Oxidative phosphorylation	1	0	0	0	0	0	0	0	0	0	#DIV/0!	0	0	0	0	0	#DIV/0!	0	#DIV/0!	2	3	2.5	1.97325	1.97325	0	1.97325	0	0	2	1	0.754731	0.754731	0	0.754731	0	-1.21852	-1.61938	0	0	0	0	0	#DIV/0!
Thermococcus barophilus (strain DSM 11836 / MP)	TERMP_01695		51.8347	V-type ATP synthase beta chain	plasma membrane ATP synthesis coupled proton transport	Oxidative phosphorylation	1	2	2	2	2.14595	4	5	4.5	5.96487	3.81893	0.561924	7	2	4.5	3.3163	1.17035	1.83359	-2.64857	-2.25211	9	8	8.5	6.70906	4.56311	0.470282	0.744184	8.01532	10	10	10	7.54731	5.40136	0.397298	1.58243	3.76943	0.838249	8.00366	4	5	4.5	6.0736	3.92765	0.546369
Thermococcus barophilus (strain DSM 11836 / MP)	TERMP_01696		65.4482	V-type ATP synthase alpha chain	plasma membrane ATP synthesis coupled proton transport	Oxidative phosphorylation	1	7	4	5.5	5.90135	8	7	7.5	9.94145	4.0401	1.46069	8	7	7.5	5.52717	-0.374187	-15.7711	-4.41429	-2.25211	13	14	13.5	10.6556	4.75421	1.24129	0.714106	13.9215	20	21	20.5	15.472	9.57062	0.616611	5.53052	1.79756	4.81642	2.21234	8	9	8.5	11.4724	5.571	1.0593
Thermococcus barophilus (strain DSM 11836 / MP)	TERMP_01703		25.2246	Trk-like system potassium uptake protein		Transporters	1	3	0	1.5	1.60946	0	2	1	1.32553	-0.283933	-5.66845	5	7	6	4.42173	2.81227	0.572299	3.09621	0.428113	0	0	0	0	-1.60946	-1	-1.32553	-1	2	5	3.5	2.64156	1.0321	1.55941	1.31603	1.00722	2.64156	0	0	2	1	1.34969	-0.259772	-6.19568
Thermococcus barophilus (strain DSM 11836 / MP)	TERMP_01704		55.8865	Protein-export membrane protein SecD	intracellular protein transmembrane transport - protein targeting	Protein export - Bacterial secretion system - Secretion system	1	2	2	2	2.14595	0	0	0	0	-2.14595	-1	0	0	0	0	-2.14595	-1	0	#DIV/0!	2	2	2	1.5786	-0.567345	-3.78244	1.5786	0	2	2	2	1.50946	-0.636486	-3.37155	1.50946	0	-0.0691405	-22.8318	2	0	1	1.34969	-0.796258	-2.69504
Thermococcus barophilus (strain DSM 11836 / MP)	TERMP_01706		15.5007	S-adenosylmethionine decarboxylase proenzyme	S-adenosylmethioninamine biosynthetic process - spermidine biosynthetic process	Cysteine and methionine metabolism - Arginine and proline metabolism	1	0	0	0	0	0	0	0	0	0	#DIV/0!	2	0	1	0.736956	0.736956	0	0.736956	0	0	0	0	0	0	#DIV/0!	0	#DIV/0!	0	0	0	0	0	#DIV/0!	0	#DIV/0!	0	#DIV/0!	0	0	0	0	0	#DIV/0!
Thermococcus barophilus (strain DSM 11836 / MP)	TERMP_01713		69.0212	Histone acetyltransferase		Transfer RNA biogenesis - Chromosome and associated proteins	1	0	0	0	0	0	0	0	0	0	#DIV/0!	0	0	0	0	0	#DIV/0!	0	#DIV/0!	0	2	1	0.789301	0.789301	0	0.789301	0	2	0	1	0.754731	0.754731	0	0.754731	0	-0.0345702	-22.8318	0	0	0	0	0	#DIV/0!
Thermococcus barophilus (strain DSM 11836 / MP)	TERMP_01715		104.265	Alanine--tRNA ligase	alanyl-tRNA aminoacylation	Aminoacyl-tRNA biosynthesis - Amino acid related enzymes - Transfer RNA biogenesis	1	7	9	8	8.58379	10	9	9.5	12.5925	4.00872	2.14128	14	10	12	8.84347	0.259679	33.0554	-3.74904	-3.35886	15	14	14.5	11.4449	2.86107	3.0002	-1.14765	-10.9725	14	16	15	11.321	2.73717	3.13601	-1.27155	-9.90327	-0.123903	-92.3693	2	4	3	4.04907	-4.53472	-1.8929
Thermococcus barophilus (strain DSM 11836 / MP)	TERMP_01721		49.5225	Histidine--tRNA ligase	histidine biosynthetic process - histidyl-tRNA aminoacylation	Aminoacyl-tRNA biosynthesis - Amino acid related enzymes - Transfer RNA biogenesis	1	4	3	3.5	3.75541	2	2	2	2.65105	-1.10435	-3.40055	10	6	8	5.89564	2.14024	1.75467	3.24459	0.817069	3	5	4	3.1572	-0.598204	-6.2778	0.506149	5.2377	3	4	3.5	2.64156	-1.11385	-3.37155	-0.00949767	-279.127	-0.515646	-6.12281	2	2	2	2.69938	-1.05603	-3.55616
Thermococcus barophilus (strain DSM 11836 / MP)	TERMP_01729		40.11	2-(3-amino-3-carboxypropyl)histidine synthase	peptidyl-diphthamide biosynthetic process from peptidyl-histidine	Translation factors		0	0	0	0	0	0	0	0	0	#DIV/0!	0	0	0	0	0	#DIV/0!	0	#DIV/0!	0	0	0	0	0	#DIV/0!	0	#DIV/0!	0	0	0	0	0	#DIV/0!	0	#DIV/0!	0	#DIV/0!	0	0	0	0	0	#DIV/0!
Thermococcus barophilus (strain DSM 11836 / MP)	TERMP_01733		30.2107	Aliphatic amidase amiE	nitrogen compound metabolic process	Pyrimidine metabolism - beta-Alanine metabolism - Pantothenate and CoA biosynthesis	1	3	6	4.5	4.82838	0	2	1	1.32553	-3.50285	-1.37841	3	2	2.5	1.84239	-2.98599	-1.61701	0.516862	2.56457	2	2	2	1.5786	-3.24978	-1.48576	0.253074	5.2377	3	7	5	3.77365	-1.05473	-4.57785	2.44813	0.541446	2.19505	0.719164	3	0	1.5	2.02453	-2.80385	-1.72206
Thermococcus barophilus (strain DSM 11836 / MP)	TERMP_01738		63.6703	Peptidase_M28 domain-containing protein			1	5	3	4	4.29189	5	3	4	5.30211	1.01022	4.24849	9	7	8	5.89564	1.60375	2.67616	0.593535	8.9331	5	4	4.5	3.55185	-0.74004	-5.79954	-1.75026	-3.02933	5	5	5	3.77365	-0.518241	-8.28165	-1.52846	-3.46893	0.221799	16.0138	5	2	3.5	4.72391	0.432017	9.93456
Thermococcus barophilus (strain DSM 11836 / MP)	TERMP_01747		73.4669	Acylamino-acid-releasing enzyme			1	22	14	18	19.3135	20	21	20.5	27.1733	7.85979	2.45726	37	23	30	22.1087	2.79514	6.90967	-5.06464	-5.3653	35	35	35	27.6255	8.31201	2.32357	0.452218	60.0889	31	34	32.5	24.5287	5.21522	3.7033	-2.64457	-10.2751	-3.09678	-8.92071	19	22	20.5	27.6686	8.3551	2.31159
Thermococcus barophilus (strain DSM 11836 / MP)	TERMP_01751		17.5675	Uncharacterized protein			1	2	2	2	2.14595	0	0	0	0	-2.14595	-1	4	4	4	2.94782	0.801875	2.67616	2.94782	0	0	0	0	0	-2.14595	-1	0	#DIV/0!	0	0	0	0	-2.14595	-1	0	#DIV/0!	0	#DIV/0!	0	0	0	0	-2.14595	-1
Thermococcus barophilus (strain DSM 11836 / MP)	TERMP_01767		71.1817	Peptidase_M1 domain-containing protein			1	0	0	0	0	0	0	0	0	0	#DIV/0!	2	0	1	0.736956	0.736956	0	0.736956	0	0	0	0	0	0	#DIV/0!	0	#DIV/0!	0	0	0	0	0	#DIV/0!	0	#DIV/0!	0	#DIV/0!	0	0	0	0	0	#DIV/0!
Thermococcus barophilus (strain DSM 11836 / MP)	TERMP_01770		25.0677	Uracil phosphoribosyltransferase	nucleoside metabolic process - UMP salvage - uracil salvage	Pyrimidine metabolism	1	2	0	1	1.07297	0	0	0	0	-1.07297	-1	3	3	3	2.21087	1.13789	0.942947	2.21087	0	3	3	3	2.3679	1.29493	0.828596	2.3679	0	4	3	3.5	2.64156	1.56858	0.68404	2.64156	0	0.273655	8.65289	2	2	2	2.69938	1.6264	0.659721
Thermococcus barophilus (strain DSM 11836 / MP)	TERMP_01771		14.113	Putative carbohydrate binding protein				0	0	0	0	0	0	0	0	0	#DIV/0!	0	0	0	0	0	#DIV/0!	0	#DIV/0!	0	0	0	0	0	#DIV/0!	0	#DIV/0!	0	0	0	0	0	#DIV/0!	0	#DIV/0!	0	#DIV/0!	0	0	0	0	0	#DIV/0!
Thermococcus barophilus (strain DSM 11836 / MP)	TERMP_01772	Lipo(Sec/SPII)	62.1838	Metallophosphoesterase			1	0	0	0	0	0	0	0	0	0	#DIV/0!	2	0	1	0.736956	0.736956	0	0.736956	0	0	0	0	0	0	#DIV/0!	0	#DIV/0!	0	0	0	0	0	#DIV/0!	0	#DIV/0!	0	#DIV/0!	0	0	0	0	0	#DIV/0!
Thermococcus barophilus (strain DSM 11836 / MP)	TERMP_01776		8.602	Transcriptional regulator				0	0	0	0	0	0	0	0	0	#DIV/0!	0	0	0	0	0	#DIV/0!	0	#DIV/0!	0	0	0	0	0	#DIV/0!	0	#DIV/0!	0	0	0	0	0	#DIV/0!	0	#DIV/0!	0	#DIV/0!	0	0	0	0	0	#DIV/0!
Thermococcus barophilus (strain DSM 11836 / MP)	TERMP_01779		73.9405	Acylamino-acid-releasing enzyme			1	27	25	26	27.8973	19	11	15	19.8829	-8.0144	-3.4809	42	33	37.5	27.6358	-0.261476	-106.691	7.75292	2.56457	29	33	31	24.4683	-3.42899	-8.13573	4.58542	4.33612	22	20	21	15.8493	-12.048	-2.31552	-4.03357	-4.92936	-8.61898	-2.83889	16	13	14.5	19.5705	-8.32682	-3.35029
Thermococcus barophilus (strain DSM 11836 / MP)	TERMP_01781		17.741	Predicted nucleic acid-binding protein				0	0	0	0	0	0	0	0	0	#DIV/0!	0	0	0	0	0	#DIV/0!	0	#DIV/0!	0	0	0	0	0	#DIV/0!	0	#DIV/0!	0	0	0	0	0	#DIV/0!	0	#DIV/0!	0	#DIV/0!	0	0	0	0	0	#DIV/0!
Thermococcus barophilus (strain DSM 11836 / MP)	TERMP_01783		35.3462	Membrane dipeptidase		Peptidases and inhibitors - Exosome - Glycosylphosphatidylinositol (GPI)-anchored proteins	1	0	2	1	1.07297	2	0	1	1.32553	0.252554	4.24849	5	0	2.5	1.84239	0.769415	1.39453	0.516862	2.56457	0	0	0	0	-1.07297	-1	-1.32553	-1	2	2	2	1.50946	0.436488	2.4582	0.183934	7.20655	1.50946	0	0	0	0	0	-1.07297	-1
Thermococcus barophilus (strain DSM 11836 / MP)	TERMP_01787		28.5982	Lipoate-protein ligase A	cellular protein modification process	Lipoic acid metabolism	1	3	4	3.5	3.75541	2	2	2	2.65105	-1.10435	-3.40055	6	3	4.5	3.3163	-0.439107	-8.55237	0.665245	3.98508	4	4	4	3.1572	-0.598204	-6.2778	0.506149	5.2377	5	3	4	3.01892	-0.736485	-5.0991	0.367868	7.20655	-0.138281	-22.8318	3	3	3	4.04907	0.293659	12.7883
Thermococcus barophilus (strain DSM 11836 / MP)	TERMP_01789		24.3037	Uncharacterized protein			1	0	0	0	0	0	0	0	0	0	#DIV/0!	2	2	2	1.47391	1.47391	0	1.47391	0	0	0	0	0	0	#DIV/0!	0	#DIV/0!	0	3	1.5	1.1321	1.1321	0	1.1321	0	1.1321	0	0	0	0	0	0	#DIV/0!
Thermococcus barophilus (strain DSM 11836 / MP)	TERMP_01791	SP(Sec/SPI)	48.5163	S-layer-like array protein			1	8	5	6.5	6.97433	2	3	2.5	3.31382	-3.66051	-1.90529	10	7	8.5	6.26412	-0.710205	-9.82016	2.9503	1.12321	3	3	3	2.3679	-4.60643	-1.51404	-0.945916	-3.50329	5	5	5	3.77365	-3.20067	-2.17902	0.459835	7.20655	1.40575	1.68444	4	2	3	4.04907	-2.92526	-2.38417
Thermococcus barophilus (strain DSM 11836 / MP)	TERMP_01792		65.268	Archaeosine tRNA-ribosyltransferase	tRNA modification	Enzymes with EC numbers		0	0	0	0	0	0	0	0	0	#DIV/0!	0	0	0	0	0	#DIV/0!	0	#DIV/0!	0	0	0	0	0	#DIV/0!	0	#DIV/0!	0	0	0	0	0	#DIV/0!	0	#DIV/0!	0	#DIV/0!	0	0	0	0	0	#DIV/0!
Thermococcus barophilus (strain DSM 11836 / MP)	TERMP_01794		34.6563	Carbamate kinase	arginine metabolic process	Nitrogen metabolism - Purine metabolism - Arginine biosynthesis	1	3	3	3	3.21892	4	3	3.5	4.63935	1.42043	2.26617	9	9	9	6.6326	3.41368	0.942947	1.99325	2.32752	3	3	3	2.3679	-0.851018	-3.78244	-2.27144	-2.04247	4	5	4.5	3.39629	0.177367	18.1484	-1.24306	-3.7322	1.02839	2.30254	4	4	4	5.39875	2.17983	1.47668
Thermococcus barophilus (strain DSM 11836 / MP)	TERMP_01797	SP(Sec/SPI)	42.5007	Uncharacterized protein			1	0	0	0	0	0	0	0	0	0	#DIV/0!	4	2	3	2.21087	2.21087	0	2.21087	0	0	0	0	0	0	#DIV/0!	0	#DIV/0!	0	0	0	0	0	#DIV/0!	0	#DIV/0!	0	#DIV/0!	0	0	0	0	0	#DIV/0!
Thermococcus barophilus (strain DSM 11836 / MP)	TERMP_01798		48.1866	CoA_binding domain-containing protein			1	0	0	0	0	0	0	0	0	0	#DIV/0!	0	0	0	0	0	#DIV/0!	0	#DIV/0!	0	0	0	0	0	#DIV/0!	0	#DIV/0!	0	2	1	0.754731	0.754731	0	0.754731	0	0.754731	0	0	0	0	0	0	#DIV/0!
Thermococcus barophilus (strain DSM 11836 / MP)	TERMP_01806	SP(Sec/SPI)	33.2472	Uncharacterized protein	response to desiccation		1	2	0	1	1.07297	2	0	1	1.32553	0.252554	4.24849	4	4	4	2.94782	1.87485	0.572299	1.62229	0.817069	0	0	0	0	-1.07297	-1	-1.32553	-1	0	0	0	0	-1.07297	-1	-1.32553	-1	0	#DIV/0!	3	2	2.5	3.37422	2.30125	0.466257
Thermococcus barophilus (strain DSM 11836 / MP)	TERMP_01807	SP(Sec/SPI)	101.544	S-layer domain				0	0	0	0	0	0	0	0	0	#DIV/0!	0	0	0	0	0	#DIV/0!	0	#DIV/0!	0	0	0	0	0	#DIV/0!	0	#DIV/0!	0	0	0	0	0	#DIV/0!	0	#DIV/0!	0	#DIV/0!	0	0	0	0	0	#DIV/0!
Thermococcus barophilus (strain DSM 11836 / MP)	TERMP_01825		35.732	SPASM domain-containing protein				0	0	0	0	0	0	0	0	0	#DIV/0!	0	0	0	0	0	#DIV/0!	0	#DIV/0!	0	0	0	0	0	#DIV/0!	0	#DIV/0!	0	0	0	0	0	#DIV/0!	0	#DIV/0!	0	#DIV/0!	0	0	0	0	0	#DIV/0!
Thermococcus barophilus (strain DSM 11836 / MP)	TERMP_01827		17.6794	Uncharacterized protein		Function unknown	1	12	11	11.5	12.3392	2	0	1	1.32553	-11.0137	-1.12035	12	12	12	8.84347	-3.49573	-3.52979	7.51794	0.176315	6	4	5	3.9465	-8.39269	-1.47023	2.62098	0.505738	4	8	6	4.52838	-7.81081	-1.57976	3.20286	0.413858	0.581879	6.78234	5	3	4	5.39875	-6.94044	-1.77787
Thermococcus barophilus (strain DSM 11836 / MP)	TERMP_01829		21.0421	dITP/XTP pyrophosphatase	nucleotide metabolic process - purine nucleoside triphosphate catabolic process	Purine metabolism	1	0	0	0	0	0	0	0	0	0	#DIV/0!	0	2	1	0.736956	0.736956	0	0.736956	0	0	0	0	0	0	#DIV/0!	0	#DIV/0!	0	0	0	0	0	#DIV/0!	0	#DIV/0!	0	#DIV/0!	0	0	0	0	0	#DIV/0!
Thermococcus barophilus (strain DSM 11836 / MP)	TERMP_01830		16.875	Transcriptional regulator, AsnC family				0	0	0	0	0	0	0	0	0	#DIV/0!	0	0	0	0	0	#DIV/0!	0	#DIV/0!	0	0	0	0	0	#DIV/0!	0	#DIV/0!	0	0	0	0	0	#DIV/0!	0	#DIV/0!	0	#DIV/0!	0	0	0	0	0	#DIV/0!
Thermococcus barophilus (strain DSM 11836 / MP)	TERMP_01832		41.7975	Fructose-1,6-bisphosphate aldolase/phosphatase	gluconeogenesis	Glycolysis / Gluconeogenesis - Pentose phosphate pathway - Fructose and mannose metabolism - Methane metabolism	1	25	21	23	24.6784	16	13	14.5	19.2201	-5.45824	-4.52131	16	15	15.5	11.4228	-13.2556	-1.86174	-7.79733	-2.46496	8	9	8.5	6.70906	-17.9693	-1.37336	-12.5111	-1.53625	4	7	5.5	4.15102	-20.5274	-1.20222	-15.0691	-1.27547	-2.55804	-2.62273	12	11	11.5	15.5214	-9.15697	-2.69504
Thermococcus barophilus (strain DSM 11836 / MP)	TERMP_01833		73.975	Glyceraldehyde-3-phosphate: ferredoxin oxidoreductase		Glycolysis / Gluconeogenesis	1	15	12	13.5	14.4851	5	7	6	7.95316	-6.53198	-2.21757	31	21	26	19.1608	4.6757	3.09796	11.2077	0.709617	26	27	26.5	20.9165	6.43133	2.25228	12.9633	0.613513	25	29	27	20.3777	5.89258	2.4582	12.4246	0.640116	-0.538746	-38.8244	5	0	2.5	3.37422	-11.1109	-1.30369
Thermococcus barophilus (strain DSM 11836 / MP)	TERMP_01834		23.7699	Triosephosphate isomerase	gluconeogenesis - glycolytic process	Glycolysis / Gluconeogenesis - Fructose and mannose metabolism - Inositol phosphate metabolism - Exosome	1	10	7	8.5	9.12027	7	8	7.5	9.94145	0.82118	11.1063	17	15	16	11.7913	2.67101	3.41454	1.84983	5.37424	10	11	10.5	8.28766	-0.832616	-10.9538	-1.6538	-6.01129	14	14	14	10.5662	1.44595	6.30745	0.624773	15.9121	2.27857	3.63722	6	6	6	8.09813	-1.02214	-8.92271
Thermococcus barophilus (strain DSM 11836 / MP)	TERMP_01839	Lipo(Sec/SPII)	49.0507	Motifprokaryotic membrane lipoprotein lipid attachment site		Transporters	1	9	5	7	7.51081	6	3	4.5	5.96487	-1.54594	-4.85841	12	13	12.5	9.21194	1.70113	4.41519	3.24707	1.837	5	3	4	3.1572	-4.35361	-1.72519	-2.80767	-2.12449	7	7	7	5.28311	-2.2277	-3.37155	-0.681759	-8.74924	2.12591	1.48511	4	3	3.5	4.72391	-2.7869	-2.69504
Thermococcus barophilus (strain DSM 11836 / MP)	TERMP_01842		42.8714	Glyco_trans_2-like domain-containing protein		Enzymes with EC numbers	1	3	2	2.5	2.68243	3	2	2.5	3.31382	0.631385	4.24849	3	2	2.5	1.84239	-0.840045	-3.1932	-1.47143	-2.25211	3	4	3.5	2.76255	0.0801191	33.4806	-0.551265	-6.01129	6	8	7	5.28311	2.60068	1.03144	1.9693	1.68274	2.52056	1.09601	0	2	1	1.34969	-1.33274	-2.01271
Thermococcus barophilus (strain DSM 11836 / MP)	TERMP_01848		110.26	DNA/RNA helicase			1	0	0	0	0	0	2	1	1.32553	1.32553	0	0	0	0	0	0	#DIV/0!	-1.32553	-1	0	2	1	0.789301	0.789301	0	-0.536227	-2.47195	0	0	0	0	0	#DIV/0!	-1.32553	-1	-0.789301	-1	0	0	0	0	0	#DIV/0!
Thermococcus barophilus (strain DSM 11836 / MP)	TERMP_01850		129.856	Uncharacterized protein		Function unknown	1	0	0	0	0	2	0	1	1.32553	1.32553	0	0	0	0	0	0	#DIV/0!	-1.32553	-1	2	5	3.5	2.76255	2.76255	0	1.43703	0.92241	0	2	1	0.754731	0.754731	0	-0.570797	-2.32224	-2.00782	-1.3759	0	0	0	0	0	#DIV/0!
Thermococcus barophilus (strain DSM 11836 / MP)	TERMP_01855		120.513	DUF1156 domain-containing protein	methylation	Replication and repair	1	8	7	7.5	8.0473	13	12	12.5	16.5691	8.52179	0.94432	14	10	12	8.84347	0.796166	10.1076	-7.72562	-2.14469	26	32	29	22.8897	14.8424	0.542182	6.32063	2.62143	25	42	33.5	25.2835	17.2362	0.466884	8.71438	1.90135	2.39375	9.56228	11	15	13	17.546	9.49865	0.847205
Thermococcus barophilus (strain DSM 11836 / MP)	TERMP_01860		51.008	NurA domain-containing protein				0	0	0	0	0	0	0	0	0	#DIV/0!	0	0	0	0	0	#DIV/0!	0	#DIV/0!	0	0	0	0	0	#DIV/0!	0	#DIV/0!	0	0	0	0	0	#DIV/0!	0	#DIV/0!	0	#DIV/0!	0	0	0	0	0	#DIV/0!
Thermococcus barophilus (strain DSM 11836 / MP)	TERMP_01861		60.1188	Bipolar DNA helicase		Function unknown	1	2	0	1	1.07297	2	4	3	3.97658	2.90361	0.369531	2	0	1	0.736956	-0.336018	-3.1932	-3.23963	-1.22748	5	4	4.5	3.55185	2.47888	0.432846	-0.424728	-9.36265	6	5	5.5	4.15102	3.07804	0.348589	0.174436	22.7968	0.599164	5.92801	2	4	3	4.04907	2.97609	0.360531
Thermococcus barophilus (strain DSM 11836 / MP)	TERMP_01862		24.5502	Uncharacterized protein			1	0	0	0	0	0	0	0	0	0	#DIV/0!	0	0	0	0	0	#DIV/0!	0	#DIV/0!	0	2	1	0.789301	0.789301	0	0.789301	0	2	0	1	0.754731	0.754731	0	0.754731	0	-0.0345702	-22.8318	0	0	0	0	0	#DIV/0!
Thermococcus barophilus (strain DSM 11836 / MP)	TERMP_01864		101.081	DNA double-strand break repair Rad50 ATPase	double-strand break repair	DNA repair and recombination proteins	1	0	0	0	0	0	2	1	1.32553	1.32553	0	0	0	0	0	0	#DIV/0!	-1.32553	-1	2	0	1	0.789301	0.789301	0	-0.536227	-2.47195	2	2	2	1.50946	1.50946	0	0.183934	7.20655	0.72016	1.09601	0	2	1	1.34969	1.34969	0
Thermococcus barophilus (strain DSM 11836 / MP)	TERMP_01867		93.4601	Piwi domain-containing protein			1	0	0	0	0	0	0	0	0	0	#DIV/0!	0	0	0	0	0	#DIV/0!	0	#DIV/0!	2	0	1	0.789301	0.789301	0	0.789301	0	0	2	1	0.754731	0.754731	0	0.754731	0	-0.0345702	-22.8318	0	0	0	0	0	#DIV/0!
Thermococcus barophilus (strain DSM 11836 / MP)	TERMP_01872		200.177	DNA polymerase II large subunit	DNA catabolic process, exonucleolytic - DNA-dependent DNA replication - intein-mediated protein splicing	DNA replication - DNA replication proteins		0	0	0	0	0	0	0	0	0	#DIV/0!	0	0	0	0	0	#DIV/0!	0	#DIV/0!	0	0	0	0	0	#DIV/0!	0	#DIV/0!	0	0	0	0	0	#DIV/0!	0	#DIV/0!	0	#DIV/0!	0	0	0	0	0	#DIV/0!
Thermococcus barophilus (strain DSM 11836 / MP)	TERMP_01875		23.6027	Uncharacterized protein			1	0	0	0	0	0	0	0	0	0	#DIV/0!	0	0	0	0	0	#DIV/0!	0	#DIV/0!	0	0	0	0	0	#DIV/0!	0	#DIV/0!	2	0	1	0.754731	0.754731	0	0.754731	0	0.754731	0	0	0	0	0	0	#DIV/0!
Thermococcus barophilus (strain DSM 11836 / MP)	TERMP_01876		39.2589	DNA repair and recombination protein RadA	DNA recombination - DNA repair	DNA repair and recombination proteins	1	0	0	0	0	0	0	0	0	0	#DIV/0!	0	0	0	0	0	#DIV/0!	0	#DIV/0!	2	0	1	0.789301	0.789301	0	0.789301	0	0	0	0	0	0	#DIV/0!	0	#DIV/0!	-0.789301	-1	0	0	0	0	0	#DIV/0!
Thermococcus barophilus (strain DSM 11836 / MP)	TERMP_01879		26.8742	Uncharacterized protein		Function unknown	1	0	0	0	0	0	0	0	0	0	#DIV/0!	2	0	1	0.736956	0.736956	0	0.736956	0	0	0	0	0	0	#DIV/0!	0	#DIV/0!	0	0	0	0	0	#DIV/0!	0	#DIV/0!	0	#DIV/0!	0	0	0	0	0	#DIV/0!
Thermococcus barophilus (strain DSM 11836 / MP)	TERMP_01880		29.0559	S-methyl-5'-thioadenosine phosphorylase	L-methionine salvage from methylthioadenosine - purine ribonucleoside salvage	Cysteine and methionine metabolism	1	16	19	17.5	18.777	10	9	9.5	12.5925	-6.18453	-3.03613	22	19	20.5	15.1076	-3.66945	-5.11713	2.51508	5.0068	15	15	15	11.8395	-6.93752	-2.70659	-0.752997	-16.7232	15	16	15.5	11.6983	-7.07871	-2.65261	-0.894186	-14.0827	-0.141188	-83.8561	6	7	6.5	8.77298	-10.0041	-1.87694
Thermococcus barophilus (strain DSM 11836 / MP)	TERMP_01881		46.9146	5-methylthioadenosine/S-adenosylhomocysteine deaminase		Cysteine and methionine metabolism	1	3	2	2.5	2.68243	3	3	3	3.97658	1.29415	2.07274	2	2	2	1.47391	-1.20852	-2.2196	-2.50267	-1.58894	4	5	4.5	3.55185	0.86942	3.08531	-0.424728	-9.36265	9	5	7	5.28311	2.60068	1.03144	1.30653	3.04362	1.73126	2.0516	2	2	2	2.69938	0.0169437	158.314
Thermococcus barophilus (strain DSM 11836 / MP)	TERMP_01883		52.4849	Bifunctional NAD(P)H-hydrate repair enzyme	nicotinamide nucleotide metabolic process	Enzymes with EC numbers	1	4	6	5	5.36487	2	0	1	1.32553	-4.03934	-1.32815	7	5	6	4.42173	-0.943134	-5.68834	3.09621	0.428113	0	2	1	0.789301	-4.57557	-1.1725	-0.536227	-2.47195	5	4	4.5	3.39629	-1.96858	-2.72525	2.07076	0.640116	2.60699	0.302764	2	2	2	2.69938	-2.66549	-2.01271
Thermococcus barophilus (strain DSM 11836 / MP)	TERMP_01884		21.887	HTH arsR-type domain-containing protein				0	0	0	0	0	0	0	0	0	#DIV/0!	0	0	0	0	0	#DIV/0!	0	#DIV/0!	0	0	0	0	0	#DIV/0!	0	#DIV/0!	0	0	0	0	0	#DIV/0!	0	#DIV/0!	0	#DIV/0!	0	0	0	0	0	#DIV/0!
Thermococcus barophilus (strain DSM 11836 / MP)	TERMP_01886		22.7682	Transcriptional regulatory protein			1	0	2	1	1.07297	0	0	0	0	-1.07297	-1	8	8	8	5.89564	4.82267	0.222485	5.89564	0	5	4	4.5	3.55185	2.47888	0.432846	3.55185	0	2	4	3	2.26419	1.19122	0.900736	2.26419	0	-1.28766	-2.75837	2	0	1	1.34969	0.276715	3.87754
Thermococcus barophilus (strain DSM 11836 / MP)	TERMP_01887		50.2271	Archaeal succinyl-CoA ligase (ADP-forming) alpha chain			1	18	18	18	19.3135	12	15	13.5	17.8946	-1.4189	-13.6116	23	23	23	16.95	-2.36354	-8.17142	-0.944641	-18.9433	23	20	21.5	16.97	-2.34356	-8.24112	-0.924651	-19.3528	25	27	26	19.623	0.309472	62.408	1.72838	10.3534	2.65303	6.39645	20	18	19	25.6441	6.33056	3.05084
Thermococcus barophilus (strain DSM 11836 / MP)	TERMP_01888		44.759	Tryptophan--tRNA ligase	tryptophanyl-tRNA aminoacylation	Aminoacyl-tRNA biosynthesis - Amino acid related enzymes - Transfer RNA biogenesis	1	7	6	6.5	6.97433	3	2	2.5	3.31382	-3.66051	-1.90529	11	4	7.5	5.52717	-1.44716	-4.81932	2.21335	1.4972	9	14	11.5	9.07696	2.10263	3.31695	5.76314	0.575002	9	7	8	6.03784	-0.936483	-7.44736	2.72403	1.21651	-3.03911	-2.98671	2	3	2.5	3.37422	-3.60011	-1.93726
Thermococcus barophilus (strain DSM 11836 / MP)	TERMP_01891		41.2398	N6-adenine-specific RNA methylase	methylation	Transfer RNA biogenesis	1	2	0	1	1.07297	0	0	0	0	-1.07297	-1	0	0	0	0	-1.07297	-1	0	#DIV/0!	0	0	0	0	-1.07297	-1	0	#DIV/0!	0	0	0	0	-1.07297	-1	0	#DIV/0!	0	#DIV/0!	0	0	0	0	-1.07297	-1
Thermococcus barophilus (strain DSM 11836 / MP)	TERMP_01902		17.6199	Peptidyl-prolyl cis-trans isomerase			1	0	0	0	0	2	0	1	1.32553	1.32553	0	0	0	0	0	0	#DIV/0!	-1.32553	-1	4	2	3	2.3679	2.3679	0	1.04238	1.27164	5	3	4	3.01892	3.01892	0	1.69339	0.782763	0.65102	3.63722	2	0	1	1.34969	1.34969	0
Thermococcus barophilus (strain DSM 11836 / MP)	TERMP_01904		19.2931	Uncharacterized protein			1	0	0	0	0	0	0	0	0	0	#DIV/0!	0	0	0	0	0	#DIV/0!	0	#DIV/0!	2	0	1	0.789301	0.789301	0	0.789301	0	0	0	0	0	0	#DIV/0!	0	#DIV/0!	-0.789301	-1	0	0	0	0	0	#DIV/0!
Thermococcus barophilus (strain DSM 11836 / MP)	TERMP_01910		30.7715	Ribokinase		Pyrimidine metabolism	1	0	0	0	0	0	0	0	0	0	#DIV/0!	0	0	0	0	0	#DIV/0!	0	#DIV/0!	5	4	4.5	3.55185	3.55185	0	3.55185	0	3	6	4.5	3.39629	3.39629	0	3.39629	0	-0.155566	-22.8318	0	0	0	0	0	#DIV/0!
Thermococcus barophilus (strain DSM 11836 / MP)	TERMP_01911		58.8575	Metal-dependent carboxypeptidase		Peptidases and inhibitors	1	42	40	41	43.9919	32	35	33.5	44.4052	0.413253	106.453	44	40	42	30.9521	-13.0398	-3.37367	-13.453	-3.30076	43	42	42.5	33.5453	-10.4466	-4.21111	-10.8599	-4.08892	56	53	54.5	41.1328	-2.8591	-15.3866	-3.27235	-13.5698	7.58753	4.42111	19	19	19	25.6441	-18.3478	-2.39766
Thermococcus barophilus (strain DSM 11836 / MP)	TERMP_01917		22.0116	Pyrrolidone-carboxylate peptidase		Peptidases and inhibitors	1	8	6	7	7.51081	4	2	3	3.97658	-3.53423	-2.12516	11	10	10.5	7.73803	0.227219	33.0554	3.76145	1.05719	6	5	5.5	4.34115	-3.16966	-2.3696	0.364572	10.9075	7	7	7	5.28311	-2.2277	-3.37155	1.30653	3.04362	0.941959	4.60864	2	2	2	2.69938	-4.81144	-1.56103
Thermococcus barophilus (strain DSM 11836 / MP)	TERMP_01923		37.0833	N-type ATP pyrophosphatase	tRNA thio-modification - tRNA wobble uridine modification		1	0	0	0	0	0	0	0	0	0	#DIV/0!	0	0	0	0	0	#DIV/0!	0	#DIV/0!	2	0	1	0.789301	0.789301	0	0.789301	0	0	0	0	0	0	#DIV/0!	0	#DIV/0!	-0.789301	-1	0	0	0	0	0	#DIV/0!
Thermococcus barophilus (strain DSM 11836 / MP)	TERMP_01925		19.3272	Molybdenum cofactor carrier protein			1	0	0	0	0	0	0	0	0	0	#DIV/0!	3	3	3	2.21087	2.21087	0	2.21087	0	0	0	0	0	0	#DIV/0!	0	#DIV/0!	0	0	0	0	0	#DIV/0!	0	#DIV/0!	0	#DIV/0!	0	0	0	0	0	#DIV/0!
Thermococcus barophilus (strain DSM 11836 / MP)	TERMP_01927		34.7117	Oxidoreductase		Enzymes with EC numbers	1	0	0	0	0	0	0	0	0	0	#DIV/0!	3	2	2.5	1.84239	1.84239	0	1.84239	0	3	0	1.5	1.18395	1.18395	0	1.18395	0	0	2	1	0.754731	0.754731	0	0.754731	0	-0.429221	-2.75837	0	0	0	0	0	#DIV/0!
Thermococcus barophilus (strain DSM 11836 / MP)	TERMP_01928		40.8953	UDP-4-amino-4-deoxy-L-arabinose--oxoglutarate aminotransferase		Amino sugar and nucleotide sugar metabolism - Amino acid related enzymes	1	13	8	10.5	11.2662	4	4	4	5.30211	-5.96411	-1.889	20	16	18	13.2652	1.99898	5.63599	7.96309	0.665836	9	9	9	7.10371	-4.16251	-2.70659	1.8016	2.943	11	10	10.5	7.92467	-3.34155	-3.37155	2.62256	2.02173	0.820964	8.65289	8	5	6.5	8.77298	-2.49324	-4.5187
Thermococcus barophilus (strain DSM 11836 / MP)	TERMP_01929		22.3925	2,3,4,5-tetrahydropyridine-2,6-dicarboxylate N-acetyltransferase		Amino sugar and nucleotide sugar metabolism	1	0	2	1	1.07297	0	0	0	0	-1.07297	-1	3	3	3	2.21087	1.13789	0.942947	2.21087	0	0	0	0	0	-1.07297	-1	0	#DIV/0!	0	0	0	0	-1.07297	-1	0	#DIV/0!	0	#DIV/0!	0	0	0	0	-1.07297	-1
Thermococcus barophilus (strain DSM 11836 / MP)	TERMP_01933		54.3977	Choline-sulfatase			1	0	0	0	0	0	0	0	0	0	#DIV/0!	0	0	0	0	0	#DIV/0!	0	#DIV/0!	0	0	0	0	0	#DIV/0!	0	#DIV/0!	0	2	1	0.754731	0.754731	0	0.754731	0	0.754731	0	0	0	0	0	0	#DIV/0!
Thermococcus barophilus (strain DSM 11836 / MP)	TERMP_01938		42.7267	Probable L-aspartate decarboxylase	carboxylic acid metabolic process - coenzyme A biosynthetic process	Methane metabolism - Tyrosine metabolism - beta-Alanine metabolism - Pantothenate and CoA biosynthesis	1	2	3	2.5	2.68243	0	0	0	0	-2.68243	-1	4	2	3	2.21087	-0.471567	-5.68834	2.21087	0	3	0	1.5	1.18395	-1.49848	-1.7901	1.18395	0	2	4	3	2.26419	-0.418242	-6.41359	2.26419	0	1.08024	1.09601	0	0	0	0	-2.68243	-1
Thermococcus barophilus (strain DSM 11836 / MP)	TERMP_01943	SP(Sec/SPI)	95.1948	CARDB domain-containing protein			1	0	0	0	0	0	0	0	0	0	#DIV/0!	0	0	0	0	0	#DIV/0!	0	#DIV/0!	0	0	0	0	0	#DIV/0!	0	#DIV/0!	2	4	3	2.26419	2.26419	0	2.26419	0	2.26419	0	0	0	0	0	0	#DIV/0!
Thermococcus barophilus (strain DSM 11836 / MP)	TERMP_01944		76.9066	Alpha-amylase	carbohydrate metabolic process	Starch and sucrose metabolism	1	0	2	1	1.07297	2	0	1	1.32553	0.252554	4.24849	17	11	14	10.3174	9.2444	0.116067	8.99185	0.147414	13	12	12.5	9.86626	8.79329	0.122022	8.54073	0.155201	14	19	16.5	12.4531	11.3801	0.0942852	11.1275	0.119121	2.58679	3.81409	0	0	0	0	-1.07297	-1
Thermococcus barophilus (strain DSM 11836 / MP)	TERMP_01946		55.2876	Cytochrome c domain-containing protein		Function unknown	1	2	0	1	1.07297	5	5	5	6.62764	5.55466	0.193166	0	0	0	0	-1.07297	-1	-6.62764	-1	7	6	6.5	5.13046	4.05748	0.264443	-1.49718	-4.42674	3	4	3.5	2.64156	1.56858	0.68404	-3.98608	-1.6627	-2.4889	-2.06134	4	6	5	6.74844	5.67547	0.189055
Thermococcus barophilus (strain DSM 11836 / MP)	TERMP_01950		15.7906	HTH-type transcriptional regulator Ptr2		Transcription factors	1	4	0	2	2.14595	0	0	0	0	-2.14595	-1	0	0	0	0	-2.14595	-1	0	#DIV/0!	2	2	2	1.5786	-0.567345	-3.78244	1.5786	0	2	3	2.5	1.88683	-0.259121	-8.28165	1.88683	0	0.308225	5.12159	4	4	4	5.39875	3.25281	0.659721
Thermococcus barophilus (strain DSM 11836 / MP)	TERMP_01955		20.3472	Orotate phosphoribosyltransferase	de novo' UMP biosynthetic process - nucleoside metabolic process	Pyrimidine metabolism	1	0	0	0	0	0	0	0	0	0	#DIV/0!	0	0	0	0	0	#DIV/0!	0	#DIV/0!	2	0	1	0.789301	0.789301	0	0.789301	0	0	0	0	0	0	#DIV/0!	0	#DIV/0!	-0.789301	-1	0	0	0	0	0	#DIV/0!
Thermococcus barophilus (strain DSM 11836 / MP)	TERMP_01956		63.8462	DNA ligase	cell cycle - cell division - DNA biosynthetic process - DNA recombination - DNA repair - DNA replication	DNA replication - Base excision repair - Nucleotide excision repair - Mismatch repair - DNA replication proteins - DNA repair and recombination proteins	1	0	0	0	0	6	4	5	6.62764	6.62764	0	0	0	0	0	0	#DIV/0!	-6.62764	-1	7	3	5	3.9465	3.9465	0	-2.68113	-2.47195	3	4	3.5	2.64156	2.64156	0	-3.98608	-1.6627	-1.30495	-3.02426	5	4	4.5	6.0736	6.0736	0
Thermococcus barophilus (strain DSM 11836 / MP)	TERMP_01962		22.2488	Uracil-DNA glycosylase		Base excision repair - DNA repair and recombination proteins	1	0	0	0	0	0	0	0	0	0	#DIV/0!	2	0	1	0.736956	0.736956	0	0.736956	0	2	4	3	2.3679	2.3679	0	2.3679	0	0	3	1.5	1.1321	1.1321	0	1.1321	0	-1.23581	-1.91608	0	0	0	0	0	#DIV/0!
Thermococcus barophilus (strain DSM 11836 / MP)	TERMP_01964		68.0115	Radical_SAM domain-containing protein		Enzymes with EC numbers	1	11	11	11	11.8027	9	9	9	11.9297	0.127038	92.9072	22	14	18	13.2652	1.46249	8.07027	1.33545	8.9331	18	15	16.5	13.0235	1.22076	9.66837	1.09372	10.9075	17	20	18.5	13.9625	2.15981	5.4647	2.03277	5.86872	0.939052	13.8687	9	8	8.5	11.4724	-0.330354	-35.7274
Thermococcus barophilus (strain DSM 11836 / MP)	TERMP_01966		35.82	Ribokinase		Fructose and mannose metabolism - Starch and sucrose metabolism - Amino sugar and nucleotide sugar metabolism	1	28	26	27	28.9703	15	16	15.5	20.5457	-8.42461	-3.43877	28	26	27	19.8978	-9.07248	-3.1932	-0.647873	-31.7125	20	17	18.5	14.6021	-14.3682	-2.01628	-5.94361	-3.45677	22	27	24.5	18.4909	-10.4794	-2.7645	-2.05477	-9.99899	3.88883	3.75487	15	16	15.5	20.9202	-8.05011	-3.59874
Thermococcus barophilus (strain DSM 11836 / MP)	TERMP_01967		54.8768	Uncharacterized protein			1	17	14	15.5	16.6311	11	13	12	15.9063	-0.724761	-22.947	25	20	22.5	16.5815	-0.0495885	-335.382	0.675173	23.5589	17	20	18.5	14.6021	-2.02902	-8.1966	-1.30426	-12.1956	18	16	17	12.8304	-3.80067	-4.37583	-3.07591	-5.17126	-1.77165	-8.24209	9	12	10.5	14.1717	-2.45936	-6.76237
Thermococcus barophilus (strain DSM 11836 / MP)	TERMP_01968	Lipo(Sec/SPII)	47.9508	Alpha-glucosides-binding periplasmic protein		Transporters	1	18	16	17	18.2405	11	7	9	11.9297	-6.3108	-2.89037	32	32	32	23.5826	5.34203	3.41454	11.6528	1.02376	19	17	18	14.2074	-4.03313	-4.52267	2.27767	5.2377	21	31	26	19.623	1.38245	13.1944	7.69325	1.55068	5.41558	2.62343	13	11	12	16.1963	-2.04428	-8.92271
Thermococcus barophilus (strain DSM 11836 / MP)	TERMP_01971		47.8971	Glycos_transf_1 domain-containing protein		Starch and sucrose metabolism	1	19	15	17	18.2405	15	12	13.5	17.8946	-0.34593	-52.729	29	27	28	20.6348	2.39421	7.61862	2.74014	6.53056	21	24	22.5	17.7593	-0.481281	-37.9	-0.135351	-132.209	27	29	28	21.1325	2.89191	6.30745	3.23784	5.52672	3.37319	5.26483	13	13	13	17.546	-0.694596	-26.2607
Thermococcus barophilus (strain DSM 11836 / MP)	TERMP_01972		39.1486	Transcriptional regulator		Transcription factors	1	0	0	0	0	0	0	0	0	0	#DIV/0!	0	0	0	0	0	#DIV/0!	0	#DIV/0!	0	2	1	0.789301	0.789301	0	0.789301	0	0	2	1	0.754731	0.754731	0	0.754731	0	-0.0345702	-22.8318	0	0	0	0	0	#DIV/0!
Thermococcus barophilus (strain DSM 11836 / MP)	TERMP_01973		55.2099	Fucose_iso_C domain-containing protein	fucose metabolic process		1	5	6	5.5	5.90135	4	3	3.5	4.63935	-1.26201	-4.67616	10	9	9.5	7.00108	1.09972	5.36621	2.36173	1.96438	6	6	6	4.7358	-1.16555	-5.06315	0.0964592	48.0964	6	7	6.5	4.90575	-0.995605	-5.9274	0.266403	17.4148	0.169944	27.8669	3	0	1.5	2.02453	-3.87682	-1.52221
Thermococcus barophilus (strain DSM 11836 / MP)	TERMP_01984	Lipo(Sec/SPII)	68.0949	Lipoprotein			1	5	2	3.5	3.75541	0	0	0	0	-3.75541	-1	2	0	1	0.736956	-3.01845	-1.24415	0.736956	0	0	0	0	0	-3.75541	-1	0	#DIV/0!	0	0	0	0	-3.75541	-1	0	#DIV/0!	0	#DIV/0!	0	0	0	0	-3.75541	-1
Thermococcus barophilus (strain DSM 11836 / MP)	TERMP_01985		29.5746	Nucleotidyltransferase		Function unknown	1	0	0	0	0	0	0	0	0	0	#DIV/0!	0	0	0	0	0	#DIV/0!	0	#DIV/0!	0	0	0	0	0	#DIV/0!	0	#DIV/0!	2	0	1	0.754731	0.754731	0	0.754731	0	0.754731	0	0	0	0	0	0	#DIV/0!
Thermococcus barophilus (strain DSM 11836 / MP)	TERMP_01995		21.8289	Uncharacterized protein	cell division - chromosome separation	Chromosome and associated proteins	1	0	0	0	0	0	0	0	0	0	#DIV/0!	2	0	1	0.736956	0.736956	0	0.736956	0	0	0	0	0	0	#DIV/0!	0	#DIV/0!	0	0	0	0	0	#DIV/0!	0	#DIV/0!	0	#DIV/0!	0	0	0	0	0	#DIV/0!
Thermococcus barophilus (strain DSM 11836 / MP)	TERMP_01996		40.3963	Replication factor A			1	0	2	1	1.07297	3	3	3	3.97658	2.90361	0.369531	5	5	5	3.68478	2.6118	0.410817	-0.291804	-13.6276	6	6	6	4.7358	3.66283	0.292936	0.759223	5.2377	9	10	9.5	7.16994	6.09697	0.175985	3.19336	1.24527	2.43414	1.94558	3	3	3	4.04907	2.97609	0.360531
Thermococcus barophilus (strain DSM 11836 / MP)	TERMP_01997		13.831	Uncharacterized protein				0	0	0	0	0	0	0	0	0	#DIV/0!	0	0	0	0	0	#DIV/0!	0	#DIV/0!	0	0	0	0	0	#DIV/0!	0	#DIV/0!	0	0	0	0	0	#DIV/0!	0	#DIV/0!	0	#DIV/0!	0	0	0	0	0	#DIV/0!
Thermococcus barophilus (strain DSM 11836 / MP)	TERMP_01998		30.9256	OB domain-containing protein		Function unknown	1	2	2	2	2.14595	2	2	2	2.65105	0.505108	4.24849	4	2	3	2.21087	0.0649198	33.0554	-0.440188	-6.02255	5	3	4	3.1572	1.01126	2.12206	0.506149	5.2377	3	5	4	3.01892	0.872975	2.4582	0.367868	7.20655	-0.138281	-22.8318	4	2	3	4.04907	1.90312	1.12759
Thermococcus barophilus (strain DSM 11836 / MP)	TERMP_01999		14.8057	Anaerobic ribonucleoside-triphosphate reductase			1	0	0	0	0	0	0	0	0	0	#DIV/0!	0	0	0	0	0	#DIV/0!	0	#DIV/0!	0	2	1	0.789301	0.789301	0	0.789301	0	0	2	1	0.754731	0.754731	0	0.754731	0	-0.0345702	-22.8318	0	0	0	0	0	#DIV/0!
Thermococcus barophilus (strain DSM 11836 / MP)	TERMP_02001		40.668	AAA domain-containing protein		Ribosome biogenesis		0	0	0	0	0	0	0	0	0	#DIV/0!	0	0	0	0	0	#DIV/0!	0	#DIV/0!	0	0	0	0	0	#DIV/0!	0	#DIV/0!	0	0	0	0	0	#DIV/0!	0	#DIV/0!	0	#DIV/0!	0	0	0	0	0	#DIV/0!
Thermococcus barophilus (strain DSM 11836 / MP)	TERMP_02004		17.6718	Transcriptional regulator			1	0	0	0	0	0	0	0	0	0	#DIV/0!	8	13	10.5	7.73803	7.73803	0	7.73803	0	0	2	1	0.789301	0.789301	0	0.789301	0	3	6	4.5	3.39629	3.39629	0	3.39629	0	2.60699	0.302764	3	0	1.5	2.02453	2.02453	0
Thermococcus barophilus (strain DSM 11836 / MP)	TERMP_02006		25.5396	Uncharacterized protein		Secretion system	1	0	0	0	0	0	2	1	1.32553	1.32553	0	0	0	0	0	0	#DIV/0!	-1.32553	-1	3	0	1.5	1.18395	1.18395	0	-0.141576	-9.36265	2	3	2.5	1.88683	1.88683	0	0.561299	2.36153	0.702875	1.68444	0	0	0	0	0	#DIV/0!
Thermococcus barophilus (strain DSM 11836 / MP)	TERMP_02008		13.6946	30S ribosomal protein S6e	translation	Ribosome - Ribosome	1	4	2	3	3.21892	0	0	0	0	-3.21892	-1	8	9	8.5	6.26412	3.0452	1.05705	6.26412	0	2	2	2	1.5786	-1.64032	-1.96237	1.5786	0	2	4	3	2.26419	-0.954729	-3.37155	2.26419	0	0.68559	2.30254	2	2	2	2.69938	-0.519543	-6.19568
Thermococcus barophilus (strain DSM 11836 / MP)	TERMP_02009		44.834	Translation initiation factor 2 subunit gamma		Translation factors	1	7	6	6.5	6.97433	11	10	10.5	13.918	6.94371	1.00441	18	15	16.5	12.1598	5.18544	1.34498	-1.75827	-7.91576	14	20	17	13.4181	6.44379	1.08233	-0.499923	-27.8404	16	19	17.5	13.2078	6.23346	1.11885	-0.710252	-19.5959	-0.210329	-63.7959	10	10	10	13.4969	6.52256	1.06926
Thermococcus barophilus (strain DSM 11836 / MP)	TERMP_02011		20.8157	Inorganic pyrophosphatase	phosphate-containing compound metabolic process	Oxidative phosphorylation	1	16	11	13.5	14.4851	5	6	5.5	7.2904	-7.19474	-2.0133	23	19	21	15.4761	0.990925	14.6178	8.18567	0.89063	9	8	8.5	6.70906	-7.77608	-1.86278	-0.581343	-12.5406	8	9	8.5	6.41521	-8.06993	-1.79495	-0.87519	-8.33007	-0.293847	-22.8318	6	5	5.5	7.42329	-7.06185	-2.05118
Thermococcus barophilus (strain DSM 11836 / MP)	TERMP_02012		21.0862	DNA-directed RNA polymerase subunit E	transcription, DNA-templated	RNA polymerase - Transcription machinery	1	0	0	0	0	0	0	0	0	0	#DIV/0!	0	2	1	0.736956	0.736956	0	0.736956	0	3	3	3	2.3679	2.3679	0	2.3679	0	4	3	3.5	2.64156	2.64156	0	2.64156	0	0.273655	8.65289	3	0	1.5	2.02453	2.02453	0
Thermococcus barophilus (strain DSM 11836 / MP)	TERMP_02015		11.6401	30S ribosomal protein S24e	translation	Ribosome - Ribosome	1	4	0	2	2.14595	0	0	0	0	-2.14595	-1	6	0	3	2.21087	0.0649198	33.0554	2.21087	0	3	0	1.5	1.18395	-0.961996	-2.23072	1.18395	0	0	4	2	1.50946	-0.636486	-3.37155	1.50946	0	0.32551	3.63722	0	0	0	0	-2.14595	-1
Thermococcus barophilus (strain DSM 11836 / MP)	TERMP_02016		6.069	30S ribosomal protein S27ae	translation	Ribosome - Ribosome - Ubiquitin system - Exosome		0	0	0	0	0	0	0	0	0	#DIV/0!	0	0	0	0	0	#DIV/0!	0	#DIV/0!	0	0	0	0	0	#DIV/0!	0	#DIV/0!	0	0	0	0	0	#DIV/0!	0	#DIV/0!	0	#DIV/0!	0	0	0	0	0	#DIV/0!
Thermococcus barophilus (strain DSM 11836 / MP)	TERMP_02019		37.9516	S-adenosyl-L-methionine-dependent tRNA 4-demethylwyosine synthase	tRNA processing	Transfer RNA biogenesis	1	0	0	0	0	0	0	0	0	0	#DIV/0!	0	2	1	0.736956	0.736956	0	0.736956	0	0	0	0	0	0	#DIV/0!	0	#DIV/0!	0	0	0	0	0	#DIV/0!	0	#DIV/0!	0	#DIV/0!	0	0	0	0	0	#DIV/0!
Thermococcus barophilus (strain DSM 11836 / MP)	TERMP_02020	SP(Sec/SPI)	84.894	Uncharacterized protein			1	5	2	3.5	3.75541	4	4	4	5.30211	1.5467	2.42801	5	6	5.5	4.05326	0.297848	12.6084	-1.24885	-4.24558	10	8	9	7.10371	3.3483	1.12159	1.8016	2.943	10	11	10.5	7.92467	4.16926	0.900736	2.62256	2.02173	0.820964	8.65289	8	10	9	12.1472	8.39179	0.44751
Thermococcus barophilus (strain DSM 11836 / MP)	TERMP_02023	SP(Sec/SPI)	21.9555	Uncharacterized protein			1	4	0	2	2.14595	0	0	0	0	-2.14595	-1	0	0	0	0	-2.14595	-1	0	#DIV/0!	0	0	0	0	-2.14595	-1	0	#DIV/0!	0	0	0	0	-2.14595	-1	0	#DIV/0!	0	#DIV/0!	0	0	0	0	-2.14595	-1
Thermococcus barophilus (strain DSM 11836 / MP)	TERMP_02026	SP(Sec/SPI)	50.9905	Uncharacterized protein			1	2	3	2.5	2.68243	0	0	0	0	-2.68243	-1	2	3	2.5	1.84239	-0.840045	-3.1932	1.84239	0	0	0	0	0	-2.68243	-1	0	#DIV/0!	0	0	0	0	-2.68243	-1	0	#DIV/0!	0	#DIV/0!	0	0	0	0	-2.68243	-1
Thermococcus barophilus (strain DSM 11836 / MP)	TERMP_02030		21.6161	GMP synthase	glutamine metabolic process	Purine metabolism - Peptidases and inhibitors	1	3	3	3	3.21892	2	3	2.5	3.31382	0.0948979	33.9198	3	2	2.5	1.84239	-1.37653	-2.33843	-1.47143	-2.25211	2	4	3	2.3679	-0.851018	-3.78244	-0.945916	-3.50329	3	3	3	2.26419	-0.954729	-3.37155	-1.04963	-3.15714	-0.103711	-22.8318	2	2	2	2.69938	-0.519543	-6.19568
Thermococcus barophilus (strain DSM 11836 / MP)	TERMP_02031		34.4625	GMP synthase		Purine metabolism - Peptidases and inhibitors	1	7	6	6.5	6.97433	5	4	4.5	5.96487	-1.00945	-6.90901	8	11	9.5	7.00108	0.0267503	260.719	1.0362	5.75646	11	8	9.5	7.49836	0.52403	13.309	1.53348	3.88975	9	10	9.5	7.16994	0.195613	35.6538	1.20507	4.94983	-0.328417	-22.8318	7	4	5.5	7.42329	0.44896	15.5344
Thermococcus barophilus (strain DSM 11836 / MP)	TERMP_02034		26.428	Phosphoribosylaminoimidazole-succinocarboxamide synthase	de novo' IMP biosynthetic process - cobalamin biosynthetic process	Purine metabolism		0	0	0	0	0	0	0	0	0	#DIV/0!	0	0	0	0	0	#DIV/0!	0	#DIV/0!	0	0	0	0	0	#DIV/0!	0	#DIV/0!	0	0	0	0	0	#DIV/0!	0	#DIV/0!	0	#DIV/0!	0	0	0	0	0	#DIV/0!
Thermococcus barophilus (strain DSM 11836 / MP)	TERMP_02037		47.9561	Formate-dependent phosphoribosylglycinamide formyltransferase	de novo' IMP biosynthetic process	Purine metabolism	1	0	2	1	1.07297	0	0	0	0	-1.07297	-1	0	2	1	0.736956	-0.336018	-3.1932	0.736956	0	2	2	2	1.5786	0.505628	2.12206	1.5786	0	0	0	0	0	-1.07297	-1	0	#DIV/0!	-1.5786	-1	0	0	0	0	-1.07297	-1
Thermococcus barophilus (strain DSM 11836 / MP)	TERMP_02038		15.0361	N5-carboxyaminoimidazole ribonucleotide mutase	de novo' IMP biosynthetic process	Purine metabolism	1	0	0	0	0	0	0	0	0	0	#DIV/0!	0	0	0	0	0	#DIV/0!	0	#DIV/0!	0	0	0	0	0	#DIV/0!	0	#DIV/0!	0	0	0	0	0	#DIV/0!	0	#DIV/0!	0	#DIV/0!	0	0	0	0	0	#DIV/0!
Thermococcus barophilus (strain DSM 11836 / MP)	TERMP_02039		47.8396	Phosphoribosylamine--glycine ligase	de novo' IMP biosynthetic process - purine nucleobase biosynthetic process	Purine metabolism	1	2	0	1	1.07297	0	0	0	0	-1.07297	-1	2	0	1	0.736956	-0.336018	-3.1932	0.736956	0	2	2	2	1.5786	0.505628	2.12206	1.5786	0	0	0	0	0	-1.07297	-1	0	#DIV/0!	-1.5786	-1	0	0	0	0	-1.07297	-1
Thermococcus barophilus (strain DSM 11836 / MP)	TERMP_02040		43.8991	Uncharacterized protein	IMP biosynthetic process	Purine metabolism	1	0	2	1	1.07297	0	0	0	0	-1.07297	-1	2	0	1	0.736956	-0.336018	-3.1932	0.736956	0	0	0	0	0	-1.07297	-1	0	#DIV/0!	0	0	0	0	-1.07297	-1	0	#DIV/0!	0	#DIV/0!	0	0	0	0	-1.07297	-1
Thermococcus barophilus (strain DSM 11836 / MP)	TERMP_02042		9.50409	Phosphoribosylformylglycinamidine synthase subunit PurS	de novo' IMP biosynthetic process	Purine metabolism	1	0	0	0	0	0	0	0	0	0	#DIV/0!	2	3	2.5	1.84239	1.84239	0	1.84239	0	0	0	0	0	0	#DIV/0!	0	#DIV/0!	0	0	0	0	0	#DIV/0!	0	#DIV/0!	0	#DIV/0!	0	0	0	0	0	#DIV/0!
Thermococcus barophilus (strain DSM 11836 / MP)	TERMP_02044		78.5418	Phosphoribosylformylglycinamidine synthase subunit PurL	de novo' IMP biosynthetic process	Purine metabolism	1	2	2	2	2.14595	3	4	3.5	4.63935	2.4934	0.860651	3	4	3.5	2.57934	0.433398	4.95145	-2.06	-2.25211	5	5	5	3.9465	1.80056	1.19182	-0.692842	-6.69611	4	3	3.5	2.64156	0.49561	4.32991	-1.99779	-2.32224	-1.30495	-3.02426	0	3	1.5	2.02453	-0.121414	-17.6746
Thermococcus barophilus (strain DSM 11836 / MP)	TERMP_02045		52.318	Inosine-5'-monophosphate dehydrogenase	GMP biosynthetic process	Purine metabolism - Exosome	1	5	4	4.5	4.82838	0	0	0	0	-4.82838	-1	6	5	5.5	4.05326	-0.775125	-6.22916	4.05326	0	8	5	6.5	5.13046	0.302075	15.9841	5.13046	0	3	5	4	3.01892	-1.80946	-2.66841	3.01892	0	-2.11153	-2.42973	0	0	0	0	-4.82838	-1
Thermococcus barophilus (strain DSM 11836 / MP)	TERMP_02047		6.47	Zn-ribbon RNA-binding protein		Translation		0	0	0	0	0	0	0	0	0	#DIV/0!	0	0	0	0	0	#DIV/0!	0	#DIV/0!	0	0	0	0	0	#DIV/0!	0	#DIV/0!	0	0	0	0	0	#DIV/0!	0	#DIV/0!	0	#DIV/0!	0	0	0	0	0	#DIV/0!
Thermococcus barophilus (strain DSM 11836 / MP)	TERMP_02048		10.1843	Elongation factor 1-beta		Translation factors	1	7	3	5	5.36487	0	0	0	0	-5.36487	-1	8	6	7	5.15869	-0.206178	-26.0205	5.15869	0	6	2	4	3.1572	-2.20766	-2.43011	3.1572	0	6	7	6.5	4.90575	-0.459119	-11.6851	4.90575	0	1.74855	1.80562	5	0	2.5	3.37422	-1.99065	-2.69504
Thermococcus barophilus (strain DSM 11836 / MP)	TERMP_02049		39.2429	TPR_REGION domain-containing protein			1	0	0	0	0	0	0	0	0	0	#DIV/0!	0	2	1	0.736956	0.736956	0	0.736956	0	0	0	0	0	0	#DIV/0!	0	#DIV/0!	0	0	0	0	0	#DIV/0!	0	#DIV/0!	0	#DIV/0!	0	0	0	0	0	#DIV/0!
Thermococcus barophilus (strain DSM 11836 / MP)	TERMP_02050		59.1193	Thermosome subunit	protein folding	Chaperones and folding catalysts	1	14	15	14.5	15.5581	35	28	31.5	41.7541	26.196	0.593912	19	15	17	12.5282	-3.02987	-5.13491	-29.2259	-1.42867	38	33	35.5	28.0202	12.4621	1.24844	-13.7339	-3.04022	41	36	38.5	29.0571	13.499	1.15254	-12.697	-3.28851	1.03695	27.0218	25	25	25	33.7422	18.1841	0.855589
Thermococcus barophilus (strain DSM 11836 / MP)	TERMP_02051		7.73038	Uncharacterized protein			1	0	0	0	0	0	0	0	0	0	#DIV/0!	2	0	1	0.736956	0.736956	0	0.736956	0	0	0	0	0	0	#DIV/0!	0	#DIV/0!	0	0	0	0	0	#DIV/0!	0	#DIV/0!	0	#DIV/0!	0	0	0	0	0	#DIV/0!
Thermococcus barophilus (strain DSM 11836 / MP)	TERMP_02052		16.6541	PINc domain-containing protein			1	0	0	0	0	0	0	0	0	0	#DIV/0!	0	3	1.5	1.10543	1.10543	0	1.10543	0	0	0	0	0	0	#DIV/0!	0	#DIV/0!	0	0	0	0	0	#DIV/0!	0	#DIV/0!	0	#DIV/0!	0	0	0	0	0	#DIV/0!
Thermococcus barophilus (strain DSM 11836 / MP)	TERMP_02056		37.6958	Glucose-1-phosphate thymidylyltransferase	biosynthetic process	K00973 rfbA; glucose-1-phosphate thymidylyltransferase - K00973 rfbA; glucose-1-phosphate thymidylyltransferase - K00973 rfbA; glucose-1-phosphate thymidylyltransferase	1	4	6	5	5.36487	3	5	4	5.30211	-0.0627581	-85.4848	6	4	5	3.68478	-1.68009	-3.1932	-1.61733	-3.27831	6	4	5	3.9465	-1.41836	-3.78244	-1.35561	-3.91125	5	7	6	4.52838	-0.836484	-6.41359	-0.773726	-6.8527	0.581879	6.78234	4	4	4	5.39875	0.0338874	158.314
Thermococcus barophilus (strain DSM 11836 / MP)	TERMP_02057		8.93156	Uncharacterized protein	regulation of transcription, DNA-templated		1	0	0	0	0	0	0	0	0	0	#DIV/0!	4	0	2	1.47391	1.47391	0	1.47391	0	0	0	0	0	0	#DIV/0!	0	#DIV/0!	0	0	0	0	0	#DIV/0!	0	#DIV/0!	0	#DIV/0!	0	0	0	0	0	#DIV/0!
Thermococcus barophilus (strain DSM 11836 / MP)	TERMP_02058		43.7613	Sulfate adenylyltransferase	hydrogen sulfide biosynthetic process - sulfate assimilation	Sulfur metabolism - Purine metabolism - Selenocompound metabolism - K00958 sat; sulfate adenylyltransferase	1	7	10	8.5	9.12027	5	4	4.5	5.96487	-3.1554	-2.89037	21	20	20.5	15.1076	5.98731	1.52327	9.14272	0.652418	14	13	13.5	10.6556	1.53529	5.94044	4.69069	1.27164	11	9	10	7.54731	-1.57297	-5.79813	1.58243	3.76943	-3.10826	-3.42815	7	5	6	8.09813	-1.02214	-8.92271
Thermococcus barophilus (strain DSM 11836 / MP)	TERMP_02060		54.2381	Uncharacterized protein			1	5	8	6.5	6.97433	6	7	6.5	8.61593	1.6416	4.24849	11	10	10.5	7.73803	0.763706	9.13222	-0.877894	-9.81431	9	10	9.5	7.49836	0.52403	13.309	-1.11757	-7.70952	5	7	6	4.52838	-2.44594	-2.85138	-4.08754	-2.10785	-2.96997	-2.52472	5	5	5	6.74844	-0.225884	-30.8757
Thermococcus barophilus (strain DSM 11836 / MP)	TERMP_02062		16.0877	Adenylyl-sulfate kinase	hydrogen sulfide biosynthetic process - sulfate assimilation	Sulfur metabolism - Purine metabolism	1	0	0	0	0	0	0	0	0	0	#DIV/0!	0	2	1	0.736956	0.736956	0	0.736956	0	0	0	0	0	0	#DIV/0!	0	#DIV/0!	0	0	0	0	0	#DIV/0!	0	#DIV/0!	0	#DIV/0!	0	0	0	0	0	#DIV/0!
Thermococcus barophilus (strain DSM 11836 / MP)	TERMP_02079		39.2939	Glucose-1-phosphate thymidylyltransferase	biosynthetic process	K00973 rfbA; glucose-1-phosphate thymidylyltransferase - K00973 rfbA; glucose-1-phosphate thymidylyltransferase - K00973 rfbA; glucose-1-phosphate thymidylyltransferase	1	7	7	7	7.51081	2	0	1	1.32553	-6.18529	-1.2143	9	6	7.5	5.52717	-1.98365	-3.78637	4.20164	0.315479	6	8	7	5.52511	-1.98571	-3.78244	4.19958	0.315633	7	6	6.5	4.90575	-2.60507	-2.88316	3.58022	0.370236	-0.619357	-8.92071	3	2	2.5	3.37422	-4.13659	-1.8157
Thermococcus barophilus (strain DSM 11836 / MP)	TERMP_02080		80.3697	dTDP-glucose 4,6-dehydratase	intein-mediated protein splicing - nucleotide-sugar metabolic process	K01710 rfbB; dTDP-glucose 4,6-dehydratase - K01710 rfbB; dTDP-glucose 4,6-dehydratase - K01710 rfbB; dTDP-glucose 4,6-dehydratase - K01710 rfbB; dTDP-glucose 4,6-dehydratase	1	0	0	0	0	2	0	1	1.32553	1.32553	0	0	0	0	0	0	#DIV/0!	-1.32553	-1	4	5	4.5	3.55185	3.55185	0	2.22633	0.595388	4	4	4	3.01892	3.01892	0	1.69339	0.782763	-0.532931	-6.66475	0	0	0	0	0	#DIV/0!
Thermococcus barophilus (strain DSM 11836 / MP)	TERMP_02084		21.5612	dTDP-4-dehydrorhamnose 3,5-epimerase	dTDP-rhamnose biosynthetic process	K01790 rfbC; dTDP-4-dehydrorhamnose 3,5-epimerase - K01790 rfbC; dTDP-4-dehydrorhamnose 3,5-epimerase	1	0	0	0	0	0	0	0	0	0	#DIV/0!	3	0	1.5	1.10543	1.10543	0	1.10543	0	0	0	0	0	0	#DIV/0!	0	#DIV/0!	0	0	0	0	0	#DIV/0!	0	#DIV/0!	0	#DIV/0!	0	0	0	0	0	#DIV/0!
Thermococcus barophilus (strain DSM 11836 / MP)	TERMP_02110		7.76107	Uncharacterized protein			1	0	0	0	0	0	0	0	0	0	#DIV/0!	0	0	0	0	0	#DIV/0!	0	#DIV/0!	2	0	1	0.789301	0.789301	0	0.789301	0	2	2	2	1.50946	1.50946	0	1.50946	0	0.72016	1.09601	3	0	1.5	2.02453	2.02453	0
Thermococcus barophilus (strain DSM 11836 / MP)	TERMP_02111		15.369	PINc domain-containing protein				0	0	0	0	0	0	0	0	0	#DIV/0!	0	0	0	0	0	#DIV/0!	0	#DIV/0!	0	0	0	0	0	#DIV/0!	0	#DIV/0!	0	0	0	0	0	#DIV/0!	0	#DIV/0!	0	#DIV/0!	0	0	0	0	0	#DIV/0!
Thermococcus barophilus (strain DSM 11836 / MP)	TERMP_02113		34.7909	MoxR-like ATPase		Enzymes with EC numbers	1	0	0	0	0	0	0	0	0	0	#DIV/0!	11	5	8	5.89564	5.89564	0	5.89564	0	4	5	4.5	3.55185	3.55185	0	3.55185	0	7	9	8	6.03784	6.03784	0	6.03784	0	2.48599	1.42875	0	0	0	0	0	#DIV/0!
Thermococcus barophilus (strain DSM 11836 / MP)	TERMP_02114	SP(Sec/SPI)	37.8331	DUF4350 domain-containing protein			1	0	0	0	0	0	0	0	0	0	#DIV/0!	0	0	0	0	0	#DIV/0!	0	#DIV/0!	0	0	0	0	0	#DIV/0!	0	#DIV/0!	0	0	0	0	0	#DIV/0!	0	#DIV/0!	0	#DIV/0!	0	2	1	1.34969	1.34969	0
Thermococcus barophilus (strain DSM 11836 / MP)	TERMP_02115	SP(Sec/SPI)	75.0535	Uncharacterized protein			1	0	0	0	0	0	0	0	0	0	#DIV/0!	3	2	2.5	1.84239	1.84239	0	1.84239	0	0	0	0	0	0	#DIV/0!	0	#DIV/0!	2	0	1	0.754731	0.754731	0	0.754731	0	0.754731	0	0	0	0	0	0	#DIV/0!
Thermococcus barophilus (strain DSM 11836 / MP)	TERMP_02125	SP(Sec/SPI)	221.891	Uncharacterized protein		Quorum sensing	1	15	13	14	15.0216	6	6	6	7.95316	-7.06846	-2.12516	18	15	16.5	12.1598	-2.86186	-5.2489	4.2066	1.89064	4	4	4	3.1572	-11.8644	-1.26611	-4.79596	-1.6583	5	6	5.5	4.15102	-10.8706	-1.38186	-3.80215	-2.09176	0.993815	3.17685	4	3	3.5	4.72391	-10.2977	-1.45873
Thermococcus barophilus (strain DSM 11836 / MP)	TERMP_02126	SP(Sec/SPI)	179.823	VWFA domain-containing protein			1	17	13	15	16.0946	16	15	15.5	20.5457	4.45107	3.61589	29	17	23	16.95	0.855376	18.8158	-3.5957	-5.71396	16	11	13.5	10.6556	-5.43904	-2.95909	-9.89011	-2.0774	13	16	14.5	10.9436	-5.15101	-3.12455	-9.60208	-2.13971	0.288032	36.9943	8	9	8.5	11.4724	-4.62225	-3.48199
Thermococcus barophilus (strain DSM 11836 / MP)	TERMP_02130	SP(Sec/SPI)	21.8185	Methyltransferase		Peptidases and inhibitors	1	15	14	14.5	15.5581	7	7	7	9.27869	-6.27942	-2.47763	16	18	17	12.5282	-3.02987	-5.13491	3.24955	2.85537	9	7	8	6.31441	-9.24371	-1.6831	-2.96428	-3.13016	8	9	8.5	6.41521	-9.14291	-1.70166	-2.86348	-3.24035	0.100803	62.6409	7	7	7	9.44782	-6.11029	-2.54621
Thermococcus barophilus (strain DSM 11836 / MP)	TERMP_02131		29.5569	Hypothetical NagD phosphatase			1	2	2	2	2.14595	0	3	1.5	1.98829	-0.157656	-13.6116	2	3	2.5	1.84239	-0.303558	-7.06931	-0.145902	-13.6276	2	2	2	1.5786	-0.567345	-3.78244	-0.409689	-4.85317	2	2	2	1.50946	-0.636486	-3.37155	-0.47883	-4.1524	-0.0691405	-22.8318	2	2	2	2.69938	0.55343	3.87754
Thermococcus barophilus (strain DSM 11836 / MP)	TERMP_02134		118.237	Vitamin B12-dependent ribonucleotide reductase	DNA biosynthetic process - DNA replication - intein-mediated protein splicing	Purine metabolism - Pyrimidine metabolism - DNA repair and recombination proteins	1	0	0	0	0	14	10	12	15.9063	15.9063	0	2	2	2	1.47391	1.47391	0	-14.4324	-1.10213	17	16	16.5	13.0235	13.0235	0	-2.88286	-5.51754	24	33	28.5	21.5098	21.5098	0	5.60349	2.83864	8.48636	1.53464	2	5	3.5	4.72391	4.72391	0
Thermococcus barophilus (strain DSM 11836 / MP)	TERMP_02135		17.4804	Xanthine-guanine phosphoribosyltransferase	nucleoside metabolic process	Function unknown	1	10	9	9.5	10.1932	9	8	8.5	11.267	1.07373	9.49327	13	9	11	8.10651	-2.08674	-4.88478	-3.16047	-3.56497	10	13	11.5	9.07696	-1.11629	-9.13137	-2.19002	-5.14469	13	11	12	9.05677	-1.13648	-8.96913	-2.21022	-5.09768	-0.0201925	-449.521	9	7	8	10.7975	0.604262	16.8689
Thermococcus barophilus (strain DSM 11836 / MP)	TERMP_02136		21.0607	RNA 2',3'-cyclic phosphodiesterase		Transfer RNA biogenesis	1	0	0	0	0	0	0	0	0	0	#DIV/0!	2	2	2	1.47391	1.47391	0	1.47391	0	3	2	2.5	1.97325	1.97325	0	1.97325	0	3	3	3	2.26419	2.26419	0	2.26419	0	0.29094	6.78234	2	2	2	2.69938	2.69938	0
Thermococcus barophilus (strain DSM 11836 / MP)	TERMP_02138		53.044	CCA-adding enzyme	RNA repair - tRNA 3'-terminal CCA addition	Transfer RNA biogenesis		0	0	0	0	0	0	0	0	0	#DIV/0!	0	0	0	0	0	#DIV/0!	0	#DIV/0!	0	0	0	0	0	#DIV/0!	0	#DIV/0!	0	0	0	0	0	#DIV/0!	0	#DIV/0!	0	#DIV/0!	0	0	0	0	0	#DIV/0!
Thermococcus barophilus (strain DSM 11836 / MP)	TERMP_02141		27.219	KaiC domain-containing protein				0	0	0	0	0	0	0	0	0	#DIV/0!	0	0	0	0	0	#DIV/0!	0	#DIV/0!	0	0	0	0	0	#DIV/0!	0	#DIV/0!	0	0	0	0	0	#DIV/0!	0	#DIV/0!	0	#DIV/0!	0	0	0	0	0	#DIV/0!
Thermococcus barophilus (strain DSM 11836 / MP)	TERMP_02145		69.6371	Tungsten-containing aldehyde:ferredoxin oxidoreductase		Pentose phosphate pathway	1	15	18	16.5	17.7041	18	18	18	23.8595	6.15543	2.87617	31	25	28	20.6348	2.93069	6.04091	-3.22474	-7.3989	29	29	29	22.8897	5.18566	3.41404	-0.969768	-24.6033	30	30	30	22.6419	4.93785	3.58538	-1.21757	-19.5959	-0.247807	-92.3693	11	14	12.5	16.8711	-0.832953	-21.2546
Thermococcus barophilus (strain DSM 11836 / MP)	TERMP_02146		19.3834	Putative oxidoreductase, Fe-S subunit		Carbon fixation pathways in prokaryotes - Methane metabolism - Nitrotoluene degradation	1	0	4	2	2.14595	2	0	1	1.32553	-0.82042	-2.61567	5	5	5	3.68478	1.53883	1.39453	2.35925	0.561843	2	3	2.5	1.97325	-0.172695	-12.4262	0.647725	2.04644	2	4	3	2.26419	0.118245	18.1484	0.938664	1.41214	0.29094	6.78234	0	0	0	0	-2.14595	-1
Thermococcus barophilus (strain DSM 11836 / MP)	TERMP_02148		22.5861	Uncharacterized protein		Function unknown	1	0	0	0	0	0	0	0	0	0	#DIV/0!	0	2	1	0.736956	0.736956	0	0.736956	0	0	0	0	0	0	#DIV/0!	0	#DIV/0!	0	3	1.5	1.1321	1.1321	0	1.1321	0	1.1321	0	0	0	0	0	0	#DIV/0!
Thermococcus barophilus (strain DSM 11836 / MP)	TERMP_02151		14.9159	Uncharacterized protein			1	0	0	0	0	0	0	0	0	0	#DIV/0!	3	7	5	3.68478	3.68478	0	3.68478	0	0	0	0	0	0	#DIV/0!	0	#DIV/0!	0	0	0	0	0	#DIV/0!	0	#DIV/0!	0	#DIV/0!	0	0	0	0	0	#DIV/0!
Thermococcus barophilus (strain DSM 11836 / MP)	TERMP_02153		125.497	Isoleucine--tRNA ligase	isoleucyl-tRNA aminoacylation	Aminoacyl-tRNA biosynthesis - Amino acid related enzymes - Transfer RNA biogenesis	1	16	14	15	16.0946	10	9	9.5	12.5925	-3.50209	-4.59571	20	11	15.5	11.4228	-4.67179	-3.44506	-1.1697	-10.7656	36	29	32.5	25.6523	9.55767	1.68395	13.0598	0.964222	32	35	33.5	25.2835	9.18887	1.75153	12.691	0.992242	-0.368802	-69.5556	6	6	6	8.09813	-7.99647	-2.01271
Thermococcus barophilus (strain DSM 11836 / MP)	TERMP_02160		78.1967	Glycogen branching enzyme	alpha-glucan biosynthetic process	Starch and sucrose metabolism	1	0	0	0	0	2	0	1	1.32553	1.32553	0	5	4	4.5	3.3163	3.3163	0	1.99077	0.665836	6	7	6.5	5.13046	5.13046	0	3.80493	0.348371	5	5	5	3.77365	3.77365	0	2.44813	0.541446	-1.3568	-3.78128	0	2	1	1.34969	1.34969	0
Thermococcus barophilus (strain DSM 11836 / MP)	TERMP_02162		27.262	Uncharacterized protein			1	0	0	0	0	0	0	0	0	0	#DIV/0!	0	0	0	0	0	#DIV/0!	0	#DIV/0!	0	0	0	0	0	#DIV/0!	0	#DIV/0!	0	2	1	0.754731	0.754731	0	0.754731	0	0.754731	0	0	0	0	0	0	#DIV/0!
Thermococcus barophilus (strain DSM 11836 / MP)	TERMP_02166		46.9489	Glutamate dehydrogenase	cellular amino acid metabolic process	Nitrogen metabolism - Alanine, aspartate and glutamate metabolism - Arginine biosynthesis - Exosome	1	233	253	243	260.733	159	162	160.5	212.747	-47.9854	-5.43358	214	212	213	156.972	-103.761	-2.51282	-55.7756	-3.81434	175	159	167	131.813	-128.919	-2.02245	-80.9339	-2.62865	176	169	172.5	130.191	-130.542	-1.99731	-82.5561	-2.577	-1.62221	-81.2552	160	142	151	203.803	-56.9296	-4.57992
Thermococcus barophilus (strain DSM 11836 / MP)	TERMP_02167		45.8516	Uncharacterized protein		Purine metabolism - Thiamine metabolism - Exosome	1	0	0	0	0	0	0	0	0	0	#DIV/0!	4	2	3	2.21087	2.21087	0	2.21087	0	3	2	2.5	1.97325	1.97325	0	1.97325	0	4	4	4	3.01892	3.01892	0	3.01892	0	1.04567	1.88707	0	0	0	0	0	#DIV/0!
Thermococcus barophilus (strain DSM 11836 / MP)	TERMP_02169		73.2969	Polyadenylation specificity factor-like protein		Function unknown	1	2	2	2	2.14595	2	4	3	3.97658	1.83063	1.17224	0	2	1	0.736956	-1.40899	-1.52304	-3.23963	-1.22748	4	3	3.5	2.76255	0.616606	3.48026	-1.21403	-3.27552	3	6	4.5	3.39629	1.25034	1.71629	-0.580294	-6.8527	0.633735	4.35916	3	2	2.5	3.37422	1.22827	1.74712
Thermococcus barophilus (strain DSM 11836 / MP)	TERMP_02172		25.184	Ribose-5-phosphate isomerase A	pentose-phosphate shunt, non-oxidative branch	Pentose phosphate pathway	1	0	0	0	0	0	0	0	0	0	#DIV/0!	0	0	0	0	0	#DIV/0!	0	#DIV/0!	0	0	0	0	0	#DIV/0!	0	#DIV/0!	0	0	0	0	0	#DIV/0!	0	#DIV/0!	0	#DIV/0!	0	0	0	0	0	#DIV/0!
Thermococcus barophilus (strain DSM 11836 / MP)	TERMP_02174		87.3304	Phosphoenolpyruvate synthase	gluconeogenesis - pyruvate metabolic process	Glycolysis / Gluconeogenesis - Pyruvate metabolism - Carbon fixation pathways in prokaryotes - Methane metabolism	1	23	22	22.5	24.1419	51	45	48	63.6253	39.4834	0.611444	41	31	36	26.5304	2.3885	10.1076	-37.0949	-1.7152	84	82	83	65.512	41.3701	0.58356	1.88666	33.7239	84	86	85	64.1521	40.0102	0.603394	0.526786	120.78	-1.35987	-48.1752	48	40	44	59.3863	35.2444	0.684986
Thermococcus barophilus (strain DSM 11836 / MP)	TERMP_02178		42.677	N-acetyl-L,L-diaminopimelate deacetylase-like protein			1	6	5	5.5	5.90135	7	5	6	7.95316	2.05181	2.87617	8	7	7.5	5.52717	-0.374187	-15.7711	-2.426	-3.27831	7	7	7	5.52511	-0.376248	-15.6847	-2.42806	-3.27552	6	6	6	4.52838	-1.37297	-4.29824	-3.42478	-2.32224	-0.996722	-5.54327	2	3	2.5	3.37422	-2.52713	-2.3352
Thermococcus barophilus (strain DSM 11836 / MP)	TERMP_02179	SP(Sec/SPI)	209.458	Peptidase_S8 domain-containing protein			1	2	2	2	2.14595	3	2	2.5	3.31382	1.16787	1.83749	6	5	5.5	4.05326	1.90731	1.12512	0.739437	4.48154	0	0	0	0	-2.14595	-1	-3.31382	-1	2	3	2.5	1.88683	-0.259121	-8.28165	-1.42699	-2.32224	1.88683	0	3	0	1.5	2.02453	-0.121414	-17.6746
Thermococcus barophilus (strain DSM 11836 / MP)	TERMP_02180		35.497	Putative stomatin/prohibitin-family membrane protease subunit				0	0	0	0	0	0	0	0	0	#DIV/0!	0	0	0	0	0	#DIV/0!	0	#DIV/0!	0	0	0	0	0	#DIV/0!	0	#DIV/0!	0	0	0	0	0	#DIV/0!	0	#DIV/0!	0	#DIV/0!	0	0	0	0	0	#DIV/0!
Thermococcus barophilus (strain DSM 11836 / MP)	TERMP_02184		39.2948	Uncharacterized protein			1	6	4	5	5.36487	4	7	5.5	7.2904	1.92553	2.78617	6	7	6.5	4.79021	-0.574656	-9.33579	-2.50019	-2.91594	5	6	5.5	4.34115	-1.02371	-5.2406	-2.94925	-2.47195	8	9	8.5	6.41521	1.05034	5.10773	-0.87519	-8.33007	2.07406	2.09308	5	4	4.5	6.0736	0.708732	7.56967
Thermococcus barophilus (strain DSM 11836 / MP)	TERMP_02185	TAT(Tat/SPI)	48.7689	Coenzyme A-dependent NAD(P)H sulfur oxidoreductase	cell redox homeostasis	Enzymes with EC numbers	1	17	12	14.5	15.5581	10	7	8.5	11.267	-4.29113	-3.62564	15	17	16	11.7913	-3.76683	-4.1303	0.524307	21.4893	19	18	18.5	14.6021	-0.95605	-16.2733	3.33508	3.37832	19	16	17.5	13.2078	-2.35033	-6.61954	1.9408	5.80532	-1.39428	-10.4728	12	9	10.5	14.1717	-1.38638	-11.2221
Thermococcus barophilus (strain DSM 11836 / MP)	TERMP_02189		18.5119	TsaA-like domain-containing protein		Transfer RNA biogenesis	1	0	0	0	0	0	0	0	0	0	#DIV/0!	0	0	0	0	0	#DIV/0!	0	#DIV/0!	0	2	1	0.789301	0.789301	0	0.789301	0	2	0	1	0.754731	0.754731	0	0.754731	0	-0.0345702	-22.8318	0	0	0	0	0	#DIV/0!
Thermococcus barophilus (strain DSM 11836 / MP)	TERMP_02190		15.45	Nitro_FeMo-Co domain-containing protein			1	0	0	0	0	0	0	0	0	0	#DIV/0!	0	0	0	0	0	#DIV/0!	0	#DIV/0!	0	0	0	0	0	#DIV/0!	0	#DIV/0!	0	0	0	0	0	#DIV/0!	0	#DIV/0!	0	#DIV/0!	0	0	0	0	0	#DIV/0!
Thermococcus barophilus (strain DSM 11836 / MP)	TERMP_02191		36.5023	Elp3 domain-containing protein			1	0	0	0	0	2	0	1	1.32553	1.32553	0	2	0	1	0.736956	0.736956	0	-0.588572	-2.25211	2	0	1	0.789301	0.789301	0	-0.536227	-2.47195	2	4	3	2.26419	2.26419	0	0.938664	1.41214	1.47489	0.535159	0	0	0	0	0	#DIV/0!
Thermococcus barophilus (strain DSM 11836 / MP)	TERMP_02195		33.1703	Uncharacterized protein			1	0	2	1	1.07297	0	0	0	0	-1.07297	-1	0	0	0	0	-1.07297	-1	0	#DIV/0!	0	0	0	0	-1.07297	-1	0	#DIV/0!	0	0	0	0	-1.07297	-1	0	#DIV/0!	0	#DIV/0!	0	0	0	0	-1.07297	-1
Thermococcus barophilus (strain DSM 11836 / MP)	TERMP_02196		41.4685	NiFe hydrogenase metallocenter assembly HypD-like protein		Protein processing	1	7	8	7.5	8.0473	5	7	6	7.95316	-0.0941372	-85.4848	13	4	8.5	6.26412	-1.78318	-4.5129	-1.68904	-4.70868	10	10	10	7.89301	-0.154293	-52.156	-0.0601559	-132.209	10	7	8.5	6.41521	-1.63209	-4.93067	-1.53795	-5.17126	-1.4778	-5.34106	10	10	10	13.4969	5.44959	1.47668
Thermococcus barophilus (strain DSM 11836 / MP)	TERMP_02198	Lipo(Sec/SPII)	79.5019	Vitamin B12 ABC transporter B12-binding component		Transporters	1	37	34	35.5	38.0906	9	11	10	13.2553	-24.8353	-1.53373	46	36	41	30.2152	-7.87538	-4.83666	16.9599	0.781565	10	10	10	7.89301	-30.1975	-1.26138	-5.36227	-2.47195	11	17	14	10.5662	-27.5243	-1.38389	-2.68905	-4.92936	2.67322	2.95262	34	28	31	41.8403	3.74979	10.158
Thermococcus barophilus (strain DSM 11836 / MP)	TERMP_02202		142.351	CobN-like cobalt chelatase	cobalamin biosynthetic process	Porphyrin and chlorophyll metabolism	1	5	8	6.5	6.97433	3	0	1.5	1.98829	-4.98604	-1.39877	11	6	8.5	6.26412	-0.710205	-9.82016	4.27583	0.465007	0	2	1	0.789301	-6.18503	-1.12761	-1.19899	-1.6583	0	0	0	0	-6.97433	-1	-1.98829	-1	-0.789301	-1	2	6	4	5.39875	-1.57557	-4.42653
Thermococcus barophilus (strain DSM 11836 / MP)	TERMP_02203		71.5336	ChlI-like cobalt chelatase		Porphyrin and chlorophyll metabolism	1	0	0	0	0	0	0	0	0	0	#DIV/0!	0	0	0	0	0	#DIV/0!	0	#DIV/0!	0	0	0	0	0	#DIV/0!	0	#DIV/0!	0	0	0	0	0	#DIV/0!	0	#DIV/0!	0	#DIV/0!	2	2	2	2.69938	2.69938	0
Thermococcus barophilus (strain DSM 11836 / MP)	TERMP_02206		37.6124	TPR_REGION domain-containing protein			1	7	4	5.5	5.90135	6	4	5	6.62764	0.726282	8.12543	4	3	3.5	2.57934	-3.32201	-1.77644	-4.04829	-1.63714	5	4	4.5	3.55185	-2.3495	-2.51175	-3.07578	-2.15478	5	6	5.5	4.15102	-1.75034	-3.37155	-2.47662	-2.67608	0.599164	5.92801	3	4	3.5	4.72391	-1.17744	-5.01201
[truncated: 68 more columns]

## Sheet: Total MS Data Mutant
					5138.08	WT TRM				Mutant TRM						Mutant TRM Maltose 1								Mutant TRM Maltose 2								Mutant TRM Maltodextrin										WT TRM Pectin						WT TRM Modifié
					3739.31			3485	3739.31			2821	3739.31	1.01252e-13				5074	3739.31	5.53335e-13		8.08242e-14				4737.5	3739.31	-1.20348e-13		-2.27818e-13				4954.5	3739.31	-1.82965e-13		-1.23457e-13		2.19824e-14				2770.5	3739.31	1.05693e-13
Organism	Gene	Ordered Locus	MW	Description	Number of proteins	20211001_14_ech7	20211001_16_ech8	Mean	Norm. Mean	20211001_18_ech9	20211001_20_ech10	Mean	Norm. Mean	Score	Effect vs WT	20211001_02_ech1	20211001_04_ech2	Mean	Norm. Mean	Score	Effect vs WT TRM Classique	Score	Effect vs TRM Classique	20211001_22_ech11	20211001_24_ech12	Mean	Norm. Mean	Score	Effect vs WT TRM Classique	Score	Effect vs TRM Classique	20211001_26_ech13	20211001_28_ech14	Mean	Norm. Mean	Score	Effect vs WT TRM	Score Maltodextrin	Effect vs TRM	Score Maltodextrin/Maltose 2	Effect vs TRM Maltose	20211001_30_ech15	20211001_32_ech16	Mean	Norm. Mean	Score	Effect	20211001_10_ech5	20211001_12_ech6
Thermococcus barophilus (strain DSM 11836 / MP)	TERMP_00003	TERMP_00003	21.5561	Glucose-6-phosphate isomerase	1	2	0	1	1.07297	2	0	1	1.32553	0.252554	4.24849	7	8	7.5	5.52717	4.45419	0.240891	4.20164	0.315479	3	5	4	3.1572	2.08423	0.514806	1.83168	0.723669	3	5	4	3.01892	1.94595	0.551388	1.69339	0.782763	-0.138281	-22.8318	0	0	0	0	-1.07297	-1	0	0
Thermococcus barophilus (strain DSM 11836 / MP)	TERMP_00004	TERMP_00004	53.0236	ADP-dependent glucokinase	1	10	9	9.5	10.1932	5	7	6	7.95316	-2.24008	-4.55039	20	21	20.5	15.1076	4.91434	2.07418	7.15443	1.11164	21	18	19.5	15.3914	5.19812	1.96095	7.4382	1.06923	25	25	25	18.8683	8.67502	1.17501	10.9151	0.728639	3.4769	4.42675	6	6	6	8.09813	-2.09512	-4.86524	7	7
Thermococcus barophilus (strain DSM 11836 / MP)	TERMP_00008	TERMP_00008	38.4528	Glycosidase	1	6	8	7	7.51081	10	8	9	11.9297	4.41893	1.69969	11	6	8.5	6.26412	-1.24669	-6.0246	-5.66562	-2.10564	9	12	10.5	8.28766	0.776844	9.66837	-3.64209	-3.27552	8	10	9	6.79257	-0.718239	-10.4573	-5.13717	-2.32224	-1.49508	-5.54327	4	8	6	8.09813	0.587318	12.7883	7	8
Thermococcus barophilus (strain DSM 11836 / MP)	TERMP_00009	TERMP_00009	31.8556	Mannose-6-phosphate isomerase	1	3	3	3	3.21892	3	0	1.5	1.98829	-1.23063	-2.61567	6	5	5.5	4.05326	0.834335	3.85807	2.06496	0.962869	4	3	3.5	2.76255	-0.456368	-7.05335	0.774262	2.56798	4	5	4.5	3.39629	0.177367	18.1484	1.408	1.41214	0.633735	4.35916	2	0	1	1.34969	-1.86923	-1.72206	3	0
Thermococcus barophilus (strain DSM 11836 / MP)	TERMP_00010	TERMP_00010	43.6264	Uncharacterized protein	1	3	6	4.5	4.82838	2	3	2.5	3.31382	-1.51456	-3.18797	11	14	12.5	9.21194	4.38356	1.10147	5.89813	0.561843	6	7	6.5	5.13046	0.302075	15.9841	1.81664	1.82415	6	7	6.5	4.90575	0.077368	62.408	1.59193	2.08164	-0.224707	-22.8318	0	4	2	2.69938	-2.129	-2.26791	5	6
Thermococcus barophilus (strain DSM 11836 / MP)	TERMP_00012	TERMP_00012	103.89	Putative alpha-mannosidase	1	0	0	0	0	0	0	0	0	0	#DIV/0!	0	0	0	0	0	#DIV/0!	0	#DIV/0!	3	2	2.5	1.97325	1.97325	0	1.97325	0	0	0	0	0	0	#DIV/0!	0	#DIV/0!	-1.97325	-1	0	0	0	0	0	#DIV/0!	0	0
Thermococcus barophilus (strain DSM 11836 / MP)	TERMP_00022	TERMP_00022	39.339	Putative alcohol dehydrogenase	1	2	2	2	2.14595	0	0	0	0	-2.14595	-1	3	3	3	2.21087	0.0649198	33.0554	2.21087	0	2	2	2	1.5786	-0.567345	-3.78244	1.5786	0	2	3	2.5	1.88683	-0.259121	-8.28165	1.88683	0	0.308225	5.12159	0	0	0	0	-2.14595	-1	0	0
Thermococcus barophilus (strain DSM 11836 / MP)	TERMP_00025	TERMP_00025	52.7446	Mannose-1-phosphate guanylyltransferase	1	0	0	0	0	0	2	1	1.32553	1.32553	0	0	2	1	0.736956	0.736956	0	-0.588572	-2.25211	0	0	0	0	0	#DIV/0!	-1.32553	-1	3	0	1.5	1.1321	1.1321	0	-0.193431	-6.8527	1.1321	0	0	0	0	0	0	#DIV/0!	0	0
Thermococcus barophilus (strain DSM 11836 / MP)	TERMP_00026	TERMP_00026	51.0861	Phosphomannomutase	1	7	4	5.5	5.90135	3	3	3	3.97658	-1.92477	-3.066	11	10	10.5	7.73803	1.83668	3.21306	3.76145	1.05719	4	5	4.5	3.55185	-2.3495	-2.51175	-0.424728	-9.36265	4	6	5	3.77365	-2.1277	-2.77358	-0.202929	-19.5959	0.221799	16.0138	2	3	2.5	3.37422	-2.52713	-2.3352	6	2
Thermococcus barophilus (strain DSM 11836 / MP)	TERMP_00029	TERMP_00029	17.3827	Uncharacterized protein	1	5	3	4	4.29189	5	2	3.5	4.63935	0.347452	12.3525	7	8	7.5	5.52717	1.23527	3.47445	0.887821	5.22554	9	5	7	5.52511	1.23321	3.48026	0.88576	5.2377	11	12	11.5	8.6794	4.38751	0.978208	4.04006	1.14834	3.1543	1.75161	10	4	7	9.44782	5.15593	0.832419	3	2
Thermococcus barophilus (strain DSM 11836 / MP)	TERMP_00030	TERMP_00030	32.1351	Acetamidase/formamidase	1	2	2	2	2.14595	0	0	0	0	-2.14595	-1	5	4	4.5	3.3163	1.17035	1.83359	3.3163	0	3	4	3.5	2.76255	0.616606	3.48026	2.76255	0	3	4	3.5	2.64156	0.49561	4.32991	2.64156	0	-0.120996	-22.8318	0	0	0	0	-2.14595	-1	2	2
Thermococcus barophilus (strain DSM 11836 / MP)	TERMP_00038	TERMP_00038	32.1265	Agmatinase	1	0	0	0	0	0	0	0	0	0	#DIV/0!	2	0	1	0.736956	0.736956	0	0.736956	0	0	2	1	0.789301	0.789301	0	0.789301	0	2	0	1	0.754731	0.754731	0	0.754731	0	-0.0345702	-22.8318	0	0	0	0	0	#DIV/0!	0	0
Thermococcus barophilus (strain DSM 11836 / MP)	eif5a	TERMP_00039	15.03	Translation initiation factor 5A	1	8	6	7	7.51081	4	4	4	5.30211	-2.20871	-3.40055	10	9	9.5	7.00108	-0.509736	-14.7347	1.69897	3.12078	5	7	6	4.7358	-2.77501	-2.70659	-0.566304	-9.36265	7	4	5.5	4.15102	-3.3598	-2.2355	-1.15109	-4.60616	-0.584787	-8.09835	6	4	5	6.74844	-0.762371	-9.85192	8	3
Thermococcus barophilus (strain DSM 11836 / MP)	TERMP_00042	TERMP_00042	40.3463	Uncharacterized protein	1	0	0	0	0	0	0	0	0	0	#DIV/0!	2	0	1	0.736956	0.736956	0	0.736956	0	0	0	0	0	0	#DIV/0!	0	#DIV/0!	0	0	0	0	0	#DIV/0!	0	#DIV/0!	0	#DIV/0!	0	0	0	0	0	#DIV/0!	0	0
Thermococcus barophilus (strain DSM 11836 / MP)	TERMP_00045	TERMP_00045	25.8739	Uncharacterized protein	1	0	0	0	0	0	0	0	0	0	#DIV/0!	0	0	0	0	0	#DIV/0!	0	#DIV/0!	2	0	1	0.789301	0.789301	0	0.789301	0	0	0	0	0	0	#DIV/0!	0	#DIV/0!	-0.789301	-1	0	0	0	0	0	#DIV/0!	0	0
Thermococcus barophilus (strain DSM 11836 / MP)	TERMP_00046	TERMP_00046	25.2127	Uncharacterized protein	1	2	0	1	1.07297	0	0	0	0	-1.07297	-1	0	2	1	0.736956	-0.336018	-3.1932	0.736956	0	3	3	3	2.3679	1.29493	0.828596	2.3679	0	0	3	1.5	1.1321	0.0591224	18.1484	1.1321	0	-1.23581	-1.91608	0	0	0	0	-1.07297	-1	0	0
Thermococcus barophilus (strain DSM 11836 / MP)	TERMP_00048	TERMP_00048	35.126	Ornithine carbamoyltransferase	1	13	11	12	12.8757	7	8	7.5	9.94145	-2.93423	-4.3881	15	15	15	11.0543	-1.82135	-7.06931	1.11288	8.9331	12	10	11	8.68231	-4.19337	-3.07048	-1.25915	-7.89539	14	15	14.5	10.9436	-1.93209	-6.66413	1.00214	9.92024	2.26128	3.83955	7	6	6.5	8.77298	-4.10271	-3.13834	13	11
Thermococcus barophilus (strain DSM 11836 / MP)	thyX	TERMP_00049	29.0519	Flavin-dependent thymidylate synthase	1	0	4	2	2.14595	0	0	0	0	-2.14595	-1	2	4	3	2.21087	0.0649198	33.0554	2.21087	0	6	6	6	4.7358	2.58986	0.828596	4.7358	0	2	3	2.5	1.88683	-0.259121	-8.28165	1.88683	0	-2.84898	-1.66228	2	3	2.5	3.37422	1.22827	1.74712	3	0
Thermococcus barophilus (strain DSM 11836 / MP)	TERMP_00051	TERMP_00051	20.062	HIT domain-containing protein		0	0	0	0	0	0	0	0	0	#DIV/0!	0	0	0	0	0	#DIV/0!	0	#DIV/0!	0	0	0	0	0	#DIV/0!	0	#DIV/0!	0	0	0	0	0	#DIV/0!	0	#DIV/0!	0	#DIV/0!	0	0	0	0	0	#DIV/0!	0	0
Thermococcus barophilus (strain DSM 11836 / MP)	apgM	TERMP_00053	44.8863	2,3-bisphosphoglycerate-independent phosphoglycerate mutase	1	11	6	8.5	9.12027	9	4	6.5	8.61593	-0.504347	-18.0833	21	18	19.5	14.3706	5.25036	1.73708	5.75471	1.4972	15	14	14.5	11.4449	2.32459	3.9234	2.82893	3.04564	11	15	13	9.8115	0.691223	13.1944	1.19557	7.20655	-1.63336	-7.00692	5	5	5	6.74844	-2.37183	-3.84525	7	5
Thermococcus barophilus (strain DSM 11836 / MP)	rpl10e	TERMP_00054	20.9401	50S ribosomal protein L10e	1	6	6	6	6.43784	3	3	3	3.97658	-2.46126	-2.61567	6	5	5.5	4.05326	-2.38459	-2.69977	0.0766737	51.8637	6	6	6	4.7358	-1.70204	-3.78244	0.759223	5.2377	7	5	6	4.52838	-1.90946	-3.37155	0.551801	7.20655	-0.207421	-22.8318	4	3	3.5	4.72391	-1.71393	-3.75619	3	0
Thermococcus barophilus (strain DSM 11836 / MP)	TERMP_00056	TERMP_00056	43.2355	Serine-glyoxylate aminotransferase	1	16	14	15	16.0946	9	11	10	13.2553	-2.83933	-5.66845	22	23	22.5	16.5815	0.486898	33.0554	3.32623	3.98508	19	20	19.5	15.3914	-0.703236	-22.8865	2.13609	6.20538	16	21	18.5	13.9625	-2.13209	-7.54876	0.707242	18.7422	-1.42885	-10.7719	12	12	12	16.1963	0.101662	158.314	11	13
Thermococcus barophilus (strain DSM 11836 / MP)	TERMP_00057	TERMP_00057	22.7024	T2SP_E domain-containing protein	1	6	4	5	5.36487	5	5	5	6.62764	1.26277	4.24849	6	6	6	4.42173	-0.943134	-5.68834	-2.2059	-3.0045	7	8	7.5	5.91976	0.554889	9.66837	-0.707881	-9.36265	4	5	4.5	3.39629	-1.96858	-2.72525	-3.23135	-2.05104	-2.52347	-2.34588	5	7	6	8.09813	2.73326	1.96281	6	2
Thermococcus barophilus (strain DSM 11836 / MP)	TERMP_00065	TERMP_00065	51.9202	Glutamate synthase small chain	1	18	16	17	18.2405	12	12	12	15.9063	-2.33422	-7.8144	13	12	12.5	9.21194	-9.0286	-2.02031	-6.69438	-2.37607	20	17	18.5	14.6021	-3.63848	-5.01323	-1.30426	-12.1956	14	18	16	12.0757	-6.16486	-2.95879	-3.83064	-4.1524	-2.52638	-5.77985	11	11	11	14.8466	-3.39397	-5.37439	7	9
Thermococcus barophilus (strain DSM 11836 / MP)	TERMP_00066	TERMP_00066	30.8872	Hydrogenase	1	6	4	5	5.36487	3	3	3	3.97658	-1.38829	-3.86438	11	6	8.5	6.26412	0.899255	5.9659	2.28754	1.73837	8	10	9	7.10371	1.73884	3.08531	3.12713	1.27164	9	11	10	7.54731	2.18244	2.4582	3.57072	1.11366	0.443598	16.0138	5	3	4	5.39875	0.0338874	158.314	2	0
Thermococcus barophilus (strain DSM 11836 / MP)	TERMP_00071	TERMP_00071	25.67	Uncharacterized protein		0	0	0	0	0	0	0	0	0	#DIV/0!	0	0	0	0	0	#DIV/0!	0	#DIV/0!	0	0	0	0	0	#DIV/0!	0	#DIV/0!	0	0	0	0	0	#DIV/0!	0	#DIV/0!	0	#DIV/0!	0	0	0	0	0	#DIV/0!	0	0
Thermococcus barophilus (strain DSM 11836 / MP)	TERMP_00073	TERMP_00073	32.005	Uncharacterized protein		0	0	0	0	0	0	0	0	0	#DIV/0!	0	0	0	0	0	#DIV/0!	0	#DIV/0!	0	0	0	0	0	#DIV/0!	0	#DIV/0!	0	0	0	0	0	#DIV/0!	0	#DIV/0!	0	#DIV/0!	0	0	0	0	0	#DIV/0!	0	0
Thermococcus barophilus (strain DSM 11836 / MP)	TERMP_00075	TERMP_00075	46.099	Uncharacterized protein		0	0	0	0	0	0	0	0	0	#DIV/0!	0	0	0	0	0	#DIV/0!	0	#DIV/0!	0	0	0	0	0	#DIV/0!	0	#DIV/0!	0	0	0	0	0	#DIV/0!	0	#DIV/0!	0	#DIV/0!	0	0	0	0	0	#DIV/0!	0	0
Thermococcus barophilus (strain DSM 11836 / MP)	TERMP_00076	TERMP_00076	18.762	Phosphoesterase	1	0	0	0	0	0	0	0	0	0	#DIV/0!	4	2	3	2.21087	2.21087	0	2.21087	0	4	3	3.5	2.76255	2.76255	0	2.76255	0	3	3	3	2.26419	2.26419	0	2.26419	0	-0.498361	-5.54327	3	3	3	4.04907	4.04907	0	0	0
Thermococcus barophilus (strain DSM 11836 / MP)	eif2b	TERMP_00079	17.0128	Translation initiation factor 2 subunit beta	1	2	2	2	2.14595	6	2	4	5.30211	3.15616	0.679923	3	2	2.5	1.84239	-0.303558	-7.06931	-3.45972	-1.53253	5	5	5	3.9465	1.80056	1.19182	-1.35561	-3.91125	3	6	4.5	3.39629	1.25034	1.71629	-1.90582	-2.78206	-0.550216	-7.17264	3	0	1.5	2.02453	-0.121414	-17.6746	0	0
Thermococcus barophilus (strain DSM 11836 / MP)	TERMP_00080	TERMP_00080	57.1497	Methylmalonyl-CoA decarboxylase, alpha chain	1	2	2	2	2.14595	0	3	1.5	1.98829	-0.157656	-13.6116	2	0	1	0.736956	-1.40899	-1.52304	-1.25134	-1.58894	8	9	8.5	6.70906	4.56311	0.470282	4.72077	0.42118	9	9	9	6.79257	4.64663	0.461829	4.80428	0.413858	0.0835182	80.3305	3	3	3	4.04907	1.90312	1.12759	0	0
Thermococcus barophilus (strain DSM 11836 / MP)	TERMP_00084	TERMP_00084	31.8444	Uncharacterized protein	1	3	4	3.5	3.75541	3	4	3.5	4.63935	0.883938	4.24849	5	4	4.5	3.3163	-0.439107	-8.55237	-1.32305	-3.50657	12	10	11	8.68231	4.9269	0.762225	4.04296	1.14751	10	8	9	6.79257	3.03717	1.23648	2.15323	2.1546	-1.88973	-4.59446	10	6	8	10.7975	7.0421	0.533279	2	0
Thermococcus barophilus (strain DSM 11836 / MP)	TERMP_00087	TERMP_00087	23.712	Zn finger containing protein		0	0	0	0	0	0	0	0	0	#DIV/0!	0	0	0	0	0	#DIV/0!	0	#DIV/0!	0	0	0	0	0	#DIV/0!	0	#DIV/0!	0	0	0	0	0	#DIV/0!	0	#DIV/0!	0	#DIV/0!	0	0	0	0	0	#DIV/0!	0	0
Thermococcus barophilus (strain DSM 11836 / MP)	TERMP_00088	TERMP_00088	15.1924	Uncharacterized protein	1	0	0	0	0	0	0	0	0	0	#DIV/0!	0	0	0	0	0	#DIV/0!	0	#DIV/0!	0	3	1.5	1.18395	1.18395	0	1.18395	0	0	0	0	0	0	#DIV/0!	0	#DIV/0!	-1.18395	-1	0	0	0	0	0	#DIV/0!	0	0
Thermococcus barophilus (strain DSM 11836 / MP)	rpl3	TERMP_00091	38.9674	50S ribosomal protein L3	1	10	9	9.5	10.1932	6	9	7.5	9.94145	-0.251793	-40.4826	12	13	12.5	9.21194	-0.981303	-10.3875	-0.72951	-13.6276	13	12	12.5	9.86626	-0.326988	-31.1732	-0.0751948	-132.209	14	12	13	9.8115	-0.381751	-26.7013	-0.129958	-76.4977	-0.0547628	-180.164	6	5	5.5	7.42329	-2.76996	-3.67993	3	3
Thermococcus barophilus (strain DSM 11836 / MP)	rpl4	TERMP_00092	28.7349	50S ribosomal protein L4	1	5	8	6.5	6.97433	5	4	4.5	5.96487	-1.00945	-6.90901	14	13	13.5	9.9489	2.97457	2.34465	3.98403	1.4972	9	12	10.5	8.28766	1.31333	5.31041	2.32279	2.56798	11	9	10	7.54731	0.572978	12.1721	1.58243	3.76943	-0.740353	-11.1942	4	6	5	6.74844	-0.225884	-30.8757	0	2
Thermococcus barophilus (strain DSM 11836 / MP)	rpl23	TERMP_00093	9.89153	50S ribosomal protein L23	1	4	4	4	4.29189	2	0	1	1.32553	-2.96637	-1.44685	6	5	5.5	4.05326	-0.238638	-17.9849	2.72773	0.485946	6	7	6.5	5.13046	0.838561	5.11816	3.80493	0.348371	4	6	5	3.77365	-0.518241	-8.28165	2.44813	0.541446	-1.3568	-3.78128	3	5	4	5.39875	1.10686	3.87754	0	0
Thermococcus barophilus (strain DSM 11836 / MP)	rpl2	TERMP_00094	25.9473	50S ribosomal protein L2	1	10	6	8	8.58379	6	6	6	7.95316	-0.630624	-13.6116	9	11	10	7.36956	-1.21423	-7.06931	-0.583608	-13.6276	10	7	8.5	6.70906	-1.87473	-4.57868	-1.24411	-6.39267	9	14	11.5	8.6794	0.0956136	89.7758	0.726238	10.9512	1.97034	3.40502	7	5	6	8.09813	-0.485656	-17.6746	4	2
Thermococcus barophilus (strain DSM 11836 / MP)	rps19p	TERMP_00095	15.3304	30S ribosomal protein S19P	1	2	3	2.5	2.68243	0	0	0	0	-2.68243	-1	4	5	4.5	3.3163	0.633866	4.23186	3.3163	0	2	2	2	1.5786	-1.10383	-2.43011	1.5786	0	2	2	2	1.50946	-1.17297	-2.28687	1.50946	0	-0.0691405	-22.8318	3	2	2.5	3.37422	0.691788	3.87754	0	0
Thermococcus barophilus (strain DSM 11836 / MP)	rpl22	TERMP_00096	17.7735	50S ribosomal protein L22	1	3	4	3.5	3.75541	2	3	2.5	3.31382	-0.441589	-8.50431	0	0	0	0	-3.75541	-1	-3.31382	-1	3	2	2.5	1.97325	-1.78216	-2.10723	-1.34057	-2.47195	3	4	3.5	2.64156	-1.11385	-3.37155	-0.672261	-4.92936	0.668305	2.95262	3	2	2.5	3.37422	-0.381185	-9.85192	2	0
Thermococcus barophilus (strain DSM 11836 / MP)	rps3	TERMP_00097	23.1887	30S ribosomal protein S3	1	8	5	6.5	6.97433	6	6	6	7.95316	0.978836	7.12512	8	10	9	6.6326	-0.341727	-20.409	-1.32056	-6.02255	6	8	7	5.52511	-1.44922	-4.81246	-2.42806	-3.27552	6	5	5.5	4.15102	-2.82331	-2.47027	-3.80215	-2.09176	-1.37409	-4.02093	6	7	6.5	8.77298	1.79865	3.87754	4	5
Thermococcus barophilus (strain DSM 11836 / MP)	rpl29	TERMP_00098	8.00042	50S ribosomal protein L29	1	0	0	0	0	0	0	0	0	0	#DIV/0!	2	2	2	1.47391	1.47391	0	1.47391	0	0	0	0	0	0	#DIV/0!	0	#DIV/0!	0	0	0	0	0	#DIV/0!	0	#DIV/0!	0	#DIV/0!	0	0	0	0	0	#DIV/0!	0	0
Thermococcus barophilus (strain DSM 11836 / MP)	TERMP_00099	TERMP_00099	11.4252	Protein translation factor SUI1 homolog	1	0	0	0	0	0	0	0	0	0	#DIV/0!	5	4	4.5	3.3163	3.3163	0	3.3163	0	0	0	0	0	0	#DIV/0!	0	#DIV/0!	0	0	0	0	0	#DIV/0!	0	#DIV/0!	0	#DIV/0!	0	0	0	0	0	#DIV/0!	0	0
Thermococcus barophilus (strain DSM 11836 / MP)	rps17	TERMP_00101	12.968	30S ribosomal protein S17	1	6	6	6	6.43784	4	3	3.5	4.63935	-1.7985	-3.57957	10	11	10.5	7.73803	1.30019	4.95145	3.09869	1.4972	8	9	8.5	6.70906	0.271216	23.737	2.06971	2.24154	7	5	6	4.52838	-1.90946	-3.37155	-0.110962	-41.8101	-2.18067	-3.0766	6	4	5	6.74844	0.310603	20.7269	4	3
Thermococcus barophilus (strain DSM 11836 / MP)	rpl14	TERMP_00102	15.5816	50S ribosomal protein L14	1	4	2	3	3.21892	2	0	1	1.32553	-1.89339	-1.70008	7	6	6.5	4.79021	1.57129	2.04858	3.46468	0.382582	6	6	6	4.7358	1.51688	2.12206	3.41028	0.388686	6	5	5.5	4.15102	0.932098	3.45342	2.82549	0.469132	-0.584787	-8.09835	4	6	5	6.74844	3.52952	0.911999	3	2
Thermococcus barophilus (strain DSM 11836 / MP)	rpl24	TERMP_00103	14.2219	50S ribosomal protein L24	1	3	6	4.5	4.82838	2	4	3	3.97658	-0.851799	-5.66845	7	6	6.5	4.79021	-0.0381694	-126.499	0.813629	4.88746	6	6	6	4.7358	-0.0925758	-52.156	0.759223	5.2377	4	6	5	3.77365	-1.05473	-4.57785	-0.202929	-19.5959	-0.962152	-4.9221	5	3	4	5.39875	0.570374	8.46529	0	0
Thermococcus barophilus (strain DSM 11836 / MP)	rps4e	TERMP_00104	28.3844	30S ribosomal protein S4e	1	5	5	5	5.36487	3	5	4	5.30211	-0.0627581	-85.4848	7	8	7.5	5.52717	0.162299	33.0554	0.225058	23.5589	7	10	8.5	6.70906	1.34419	3.99115	1.40695	3.76852	5	6	5.5	4.15102	-1.21385	-4.41971	-1.15109	-4.60616	-2.55804	-2.62273	5	3	4	5.39875	0.0338874	158.314	2	2
Thermococcus barophilus (strain DSM 11836 / MP)	rpl5	TERMP_00105	20.7931	50S ribosomal protein L5	1	0	0	0	0	0	0	0	0	0	#DIV/0!	2	0	1	0.736956	0.736956	0	0.736956	0	4	5	4.5	3.55185	3.55185	0	3.55185	0	3	5	4	3.01892	3.01892	0	3.01892	0	-0.532931	-6.66475	3	0	1.5	2.02453	2.02453	0	0	0
Thermococcus barophilus (strain DSM 11836 / MP)	rps14	TERMP_00106	6.714	30S ribosomal protein S14 type Z		0	0	0	0	0	0	0	0	0	#DIV/0!	0	0	0	0	0	#DIV/0!	0	#DIV/0!	0	0	0	0	0	#DIV/0!	0	#DIV/0!	0	0	0	0	0	#DIV/0!	0	#DIV/0!	0	#DIV/0!	0	0	0	0	0	#DIV/0!	0	0
Thermococcus barophilus (strain DSM 11836 / MP)	rps8	TERMP_00107	14.6839	30S ribosomal protein S8	1	3	3	3	3.21892	0	0	0	0	-3.21892	-1	0	3	1.5	1.10543	-2.11349	-1.52304	1.10543	0	2	5	3.5	2.76255	-0.456368	-7.05335	2.76255	0	4	3	3.5	2.64156	-0.577363	-5.57521	2.64156	0	-0.120996	-22.8318	2	0	1	1.34969	-1.86923	-1.72206	0	0
Thermococcus barophilus (strain DSM 11836 / MP)	rpl6	TERMP_00108	20.8464	50S ribosomal protein L6	1	10	7	8.5	9.12027	4	6	5	6.62764	-2.49264	-3.65888	14	12	13	9.58042	0.460148	19.8203	2.95279	2.24454	11	10	10.5	8.28766	-0.832616	-10.9538	1.66002	3.9925	12	13	12.5	9.43413	0.313857	29.0587	2.8065	2.36153	1.14647	7.22883	8	9	8.5	11.4724	2.35208	3.87754	4	3
Thermococcus barophilus (strain DSM 11836 / MP)	rpl32e	TERMP_00109	14.84	50S ribosomal protein L32e		0	0	0	0	0	0	0	0	0	#DIV/0!	0	0	0	0	0	#DIV/0!	0	#DIV/0!	0	0	0	0	0	#DIV/0!	0	#DIV/0!	0	0	0	0	0	#DIV/0!	0	#DIV/0!	0	#DIV/0!	0	0	0	0	0	#DIV/0!	0	0
Thermococcus barophilus (strain DSM 11836 / MP)	rpl19e	TERMP_00110	17.9873	50S ribosomal protein L19e	1	3	2	2.5	2.68243	0	0	0	0	-2.68243	-1	4	4	4	2.94782	0.265389	10.1076	2.94782	0	0	2	1	0.789301	-1.89313	-1.41693	0.789301	0	2	2	2	1.50946	-1.17297	-2.28687	1.50946	0	0.72016	1.09601	2	2	2	2.69938	0.0169437	158.314	0	0
Thermococcus barophilus (strain DSM 11836 / MP)	rpl18	TERMP_00111	23.1484	50S ribosomal protein L18	1	6	4	5	5.36487	4	0	2	2.65105	-2.71381	-1.97687	10	9	9.5	7.00108	1.63621	3.27884	4.35002	0.609435	7	7	7	5.52511	0.160238	33.4806	2.87405	0.92241	7	10	8.5	6.41521	1.05034	5.10773	3.76416	0.704289	0.890104	6.20726	3	2	2.5	3.37422	-1.99065	-2.69504	0	0
Thermococcus barophilus (strain DSM 11836 / MP)	rps5	TERMP_00112	26.409	30S ribosomal protein S5	1	12	13	12.5	13.4122	11	12	11.5	15.2436	1.8314	7.32347	21	18	19.5	14.3706	0.958465	13.9934	-0.872931	-17.4625	18	21	19.5	15.3914	1.9792	6.77657	0.147802	103.135	21	25	23	17.3588	3.94663	3.39838	2.11524	7.20655	1.96744	7.82305	15	15	15	20.2453	6.83316	1.96281	13	9
Thermococcus barophilus (strain DSM 11836 / MP)	rpl30	TERMP_00113	17.6438	50S ribosomal protein L30	1	6	7	6.5	6.97433	3	3	3	3.97658	-2.99775	-2.32652	10	9	9.5	7.00108	0.0267503	260.719	3.0245	1.31479	8	8	8	6.31441	-0.659921	-10.5684	2.33782	1.70098	7	9	8	6.03784	-0.936483	-7.44736	2.06126	1.9292	-0.276562	-22.8318	5	4	4.5	6.0736	-0.900728	-7.74299	0	0
Thermococcus barophilus (strain DSM 11836 / MP)	rpl15	TERMP_00114	16.509	50S ribosomal protein L15	1	0	0	0	0	0	0	0	0	0	#DIV/0!	4	2	3	2.21087	2.21087	0	2.21087	0	3	3	3	2.3679	2.3679	0	2.3679	0	0	3	1.5	1.1321	1.1321	0	1.1321	0	-1.23581	-1.91608	0	0	0	0	0	#DIV/0!	0	0
Thermococcus barophilus (strain DSM 11836 / MP)	adkA	TERMP_00116	22.4693	Adenylate kinase	1	0	0	0	0	0	0	0	0	0	#DIV/0!	2	0	1	0.736956	0.736956	0	0.736956	0	0	0	0	0	0	#DIV/0!	0	#DIV/0!	0	0	0	0	0	#DIV/0!	0	#DIV/0!	0	#DIV/0!	0	0	0	0	0	#DIV/0!	0	0
Thermococcus barophilus (strain DSM 11836 / MP)	rpl34e	TERMP_00118	10.4987	50S ribosomal protein L34e	1	0	0	0	0	0	0	0	0	0	#DIV/0!	2	2	2	1.47391	1.47391	0	1.47391	0	0	0	0	0	0	#DIV/0!	0	#DIV/0!	0	0	0	0	0	#DIV/0!	0	#DIV/0!	0	#DIV/0!	0	0	0	0	0	#DIV/0!	0	0
Thermococcus barophilus (strain DSM 11836 / MP)	rpl14e	TERMP_00120	9.69042	50S ribosomal protein L14e	1	2	3	2.5	2.68243	0	0	0	0	-2.68243	-1	5	4	4.5	3.3163	0.633866	4.23186	3.3163	0	3	3	3	2.3679	-0.314531	-8.52835	2.3679	0	4	3	3.5	2.64156	-0.0408767	-65.6225	2.64156	0	0.273655	8.65289	3	2	2.5	3.37422	0.691788	3.87754	0	0
Thermococcus barophilus (strain DSM 11836 / MP)	rps13	TERMP_00128	16.9992	30S ribosomal protein S13	1	5	3	4	4.29189	2	0	1	1.32553	-2.96637	-1.44685	5	5	5	3.68478	-0.607116	-7.06931	2.35925	0.561843	7	7	7	5.52511	1.23321	3.48026	4.19958	0.315633	6	5	5.5	4.15102	-0.140876	-30.4658	2.82549	0.469132	-1.37409	-4.02093	5	3	4	5.39875	1.10686	3.87754	2	0
Thermococcus barophilus (strain DSM 11836 / MP)	rps4	TERMP_00129	21.3058	30S ribosomal protein S4	1	6	3	4.5	4.82838	0	0	0	0	-4.82838	-1	6	9	7.5	5.52717	0.698786	6.90967	5.52717	0	4	4	4	3.1572	-1.67118	-2.88921	3.1572	0	4	7	5.5	4.15102	-0.677363	-7.12821	4.15102	0	0.993815	3.17685	0	3	1.5	2.02453	-2.80385	-1.72206	0	0
Thermococcus barophilus (strain DSM 11836 / MP)	rps11	TERMP_00130	14.5378	30S ribosomal protein S11	1	7	5	6	6.43784	3	3	3	3.97658	-2.46126	-2.61567	8	8	8	5.89564	-0.542196	-11.8736	1.91906	2.07215	3	6	4.5	3.55185	-2.88599	-2.23072	-0.424728	-9.36265	5	9	7	5.28311	-1.15473	-5.57521	1.30653	3.04362	1.73126	2.0516	3	0	1.5	2.02453	-4.41331	-1.45873	3	0
Thermococcus barophilus (strain DSM 11836 / MP)	rpoD	TERMP_00131	29.4426	DNA-directed RNA polymerase subunit D	1	6	3	4.5	4.82838	3	2	2.5	3.31382	-1.51456	-3.18797	8	4	6	4.42173	-0.406647	-11.8736	1.10792	2.99104	8	7	7.5	5.91976	1.09138	4.42412	2.60594	1.27164	7	8	7.5	5.66048	0.832099	5.80265	2.34666	1.41214	-0.259277	-22.8318	4	4	4	5.39875	0.570374	8.46529	2	2
Thermococcus barophilus (strain DSM 11836 / MP)	rpl18e	TERMP_00132	13.6535	50S ribosomal protein L18e	1	6	5	5.5	5.90135	2	0	1	1.32553	-4.57583	-1.28968	7	6	6.5	4.79021	-1.11114	-5.31107	3.46468	0.382582	5	7	6	4.7358	-1.16555	-5.06315	3.41028	0.388686	5	8	6.5	4.90575	-0.995605	-5.9274	3.58022	0.370236	0.169944	27.8669	5	3	4	5.39875	-0.502599	-11.7417	2	0
Thermococcus barophilus (strain DSM 11836 / MP)	rpl13	TERMP_00133	16.419	50S ribosomal protein L13	1	5	4	4.5	4.82838	5	5	5	6.62764	1.79926	2.68354	7	7	7	5.15869	0.330308	14.6178	-1.46895	-4.51183	5	7	6	4.7358	-0.0925758	-52.156	-1.89183	-3.50329	4	4	4	3.01892	-1.80946	-2.66841	-3.60871	-1.83656	-1.71688	-2.75837	3	3	3	4.04907	-0.779315	-6.19568	2	0
Thermococcus barophilus (strain DSM 11836 / MP)	rps9	TERMP_00134	15.2333	30S ribosomal protein S9	1	5	3	4	4.29189	2	0	1	1.32553	-2.96637	-1.44685	6	7	6.5	4.79021	0.498317	8.61277	3.46468	0.382582	3	3	3	2.3679	-1.92399	-2.23072	1.04238	1.27164	4	4	4	3.01892	-1.27297	-3.37155	1.69339	0.782763	0.65102	3.63722	2	2	2	2.69938	-1.59252	-2.69504	0	0
Thermococcus barophilus (strain DSM 11836 / MP)	rpoN	TERMP_00135	7.78688	DNA-directed RNA polymerase subunit N	1	0	0	0	0	0	0	0	0	0	#DIV/0!	3	0	1.5	1.10543	1.10543	0	1.10543	0	0	0	0	0	0	#DIV/0!	0	#DIV/0!	0	0	0	0	0	#DIV/0!	0	#DIV/0!	0	#DIV/0!	0	0	0	0	0	#DIV/0!	0	0
Thermococcus barophilus (strain DSM 11836 / MP)	TERMP_00137	TERMP_00137	37.5584	Enolase	1	5	4	4.5	4.82838	3	3	3	3.97658	-0.851799	-5.66845	4	3	3.5	2.57934	-2.24904	-2.14687	-1.39724	-2.84603	5	4	4.5	3.55185	-1.27653	-3.78244	-0.424728	-9.36265	4	4	4	3.01892	-1.80946	-2.66841	-0.95766	-4.1524	-0.532931	-6.66475	3	3	3	4.04907	-0.779315	-6.19568	2	3
Thermococcus barophilus (strain DSM 11836 / MP)	rps2	TERMP_00138	22.9754	30S ribosomal protein S2	1	10	9	9.5	10.1932	5	6	5.5	7.2904	-2.90285	-3.51146	15	14	14.5	10.6859	0.492608	20.6924	3.39546	2.14711	12	12	12	9.47161	-0.721638	-14.1251	2.18121	3.34237	12	9	10.5	7.92467	-2.26858	-4.49323	0.634271	11.4941	-1.54694	-6.12281	8	10	9	12.1472	1.95395	5.21674	6	5
Thermococcus barophilus (strain DSM 11836 / MP)	TERMP_00139	TERMP_00139	32.3064	MEMO1 family protein TERMP_00139	1	0	0	0	0	0	2	1	1.32553	1.32553	0	0	0	0	0	0	#DIV/0!	-1.32553	-1	0	0	0	0	0	#DIV/0!	-1.32553	-1	2	0	1	0.754731	0.754731	0	-0.570797	-2.32224	0.754731	0	0	0	0	0	0	#DIV/0!	0	0
Thermococcus barophilus (strain DSM 11836 / MP)	mvk	TERMP_00143	35.1717	Mevalonate kinase	1	0	0	0	0	0	0	0	0	0	#DIV/0!	3	2	2.5	1.84239	1.84239	0	1.84239	0	6	4	5	3.9465	3.9465	0	3.9465	0	4	5	4.5	3.39629	3.39629	0	3.39629	0	-0.550216	-7.17264	0	0	0	0	0	#DIV/0!	0	0
Thermococcus barophilus (strain DSM 11836 / MP)	TERMP_00144	TERMP_00144	29.7711	Isopentenyl phosphate kinase	1	0	0	0	0	0	0	0	0	0	#DIV/0!	0	0	0	0	0	#DIV/0!	0	#DIV/0!	0	2	1	0.789301	0.789301	0	0.789301	0	0	0	0	0	0	#DIV/0!	0	#DIV/0!	-0.789301	-1	0	0	0	0	0	#DIV/0!	0	0
Thermococcus barophilus (strain DSM 11836 / MP)	fni	TERMP_00145	41.2988	Isopentenyl-diphosphate delta-isomerase	1	2	0	1	1.07297	0	0	0	0	-1.07297	-1	7	5	6	4.42173	3.34876	0.320409	4.42173	0	0	3	1.5	1.18395	0.110978	9.66837	1.18395	0	0	2	1	0.754731	-0.318243	-3.37155	0.754731	0	-0.429221	-2.75837	0	0	0	0	-1.07297	-1	2	0
Thermococcus barophilus (strain DSM 11836 / MP)	TERMP_00147	TERMP_00147	38.2532	Dimethylallyltransferase	1	8	5	6.5	6.97433	6	5	5.5	7.2904	0.316073	22.0656	15	12	13.5	9.9489	2.97457	2.34465	2.6585	2.7423	10	6	8	6.31441	-0.659921	-10.5684	-0.975994	-7.46972	10	7	8.5	6.41521	-0.559118	-12.4738	-0.87519	-8.33007	0.100803	62.6409	2	3	2.5	3.37422	-3.60011	-1.93726	6	6
Thermococcus barophilus (strain DSM 11836 / MP)	leuS	TERMP_00151	111.686	Leucine--tRNA ligase	1	14	14	14	15.0216	7	9	8	10.6042	-4.41741	-3.40055	23	21	22	16.213	1.19139	12.6084	5.6088	1.89064	21	20	20.5	16.1807	1.15904	12.9604	5.57645	1.90161	17	25	21	15.8493	0.827713	18.1484	5.24512	2.02173	-0.331325	-48.8363	4	5	4.5	6.0736	-8.94803	-1.67876	7	2
Thermococcus barophilus (strain DSM 11836 / MP)	rpl15e	TERMP_00152	22.6165	50S ribosomal protein L15e	1	4	0	2	2.14595	3	0	1.5	1.98829	-0.157656	-13.6116	6	3	4.5	3.3163	1.17035	1.83359	1.32801	1.4972	7	6	6.5	5.13046	2.98451	0.719029	3.14216	0.632778	5	3	4	3.01892	0.872975	2.4582	1.03063	1.9292	-2.11153	-2.42973	0	0	0	0	-2.14595	-1	0	0
Thermococcus barophilus (strain DSM 11836 / MP)	psmA	TERMP_00160	28.925	Proteasome subunit alpha	1	8	8	8	8.58379	7	10	8.5	11.267	2.68319	3.19909	9	6	7.5	5.52717	-3.05662	-2.80826	-5.73982	-1.96295	8	12	10	7.89301	-0.69078	-12.4262	-3.37397	-3.33938	11	7	9	6.79257	-1.79121	-4.79217	-4.47441	-2.51809	-1.10043	-7.17264	7	4	5.5	7.42329	-1.1605	-7.39663	2	2
Thermococcus barophilus (strain DSM 11836 / MP)	TERMP_00161	TERMP_00161	26.8074	Uncharacterized protein	1	0	0	0	0	0	0	0	0	0	#DIV/0!	0	0	0	0	0	#DIV/0!	0	#DIV/0!	0	0	0	0	0	#DIV/0!	0	#DIV/0!	0	0	0	0	0	#DIV/0!	0	#DIV/0!	0	#DIV/0!	2	0	1	1.34969	1.34969	0	0	0
Thermococcus barophilus (strain DSM 11836 / MP)	rrp4	TERMP_00162	28.3534	Exosome complex component Rrp4	1	2	0	1	1.07297	0	0	0	0	-1.07297	-1	4	3	3.5	2.57934	1.50637	0.71229	2.57934	0	4	5	4.5	3.55185	2.47888	0.432846	3.55185	0	6	5	5.5	4.15102	3.07804	0.348589	4.15102	0	0.599164	5.92801	3	2	2.5	3.37422	2.30125	0.466257	0	0
Thermococcus barophilus (strain DSM 11836 / MP)	rrp41	TERMP_00163	27.3537	Exosome complex component Rrp41	1	2	2	2	2.14595	3	2	2.5	3.31382	1.16787	1.83749	5	7	6	4.42173	2.27579	0.942947	1.10792	2.99104	5	4	4.5	3.55185	1.40591	1.52638	0.238035	13.9215	6	6	6	4.52838	2.38244	0.900736	1.21457	2.7284	0.97653	3.63722	3	0	1.5	2.02453	-0.121414	-17.6746	0	0
Thermococcus barophilus (strain DSM 11836 / MP)	rrp42	TERMP_00164	29.6817	Exosome complex component Rrp42	1	0	0	0	0	3	0	1.5	1.98829	1.98829	0	3	3	3	2.21087	2.21087	0	0.222576	8.9331	3	2	2.5	1.97325	1.97325	0	-0.015039	-132.209	2	3	2.5	1.88683	1.88683	0	-0.101465	-19.5959	-0.0864256	-22.8318	2	0	1	1.34969	1.34969	0	0	0
Thermococcus barophilus (strain DSM 11836 / MP)	rpl37ae	TERMP_00165	9.045	50S ribosomal protein L37Ae		0	0	0	0	0	0	0	0	0	#DIV/0!	0	0	0	0	0	#DIV/0!	0	#DIV/0!	0	0	0	0	0	#DIV/0!	0	#DIV/0!	0	0	0	0	0	#DIV/0!	0	#DIV/0!	0	#DIV/0!	0	0	0	0	0	#DIV/0!	0	0
Thermococcus barophilus (strain DSM 11836 / MP)	rpoP	TERMP_00166	5.63911	DNA-directed RNA polymerase subunit P	1	0	0	0	0	0	0	0	0	0	#DIV/0!	2	0	1	0.736956	0.736956	0	0.736956	0	0	0	0	0	0	#DIV/0!	0	#DIV/0!	0	0	0	0	0	#DIV/0!	0	#DIV/0!	0	#DIV/0!	0	0	0	0	0	#DIV/0!	0	0
Thermococcus barophilus (strain DSM 11836 / MP)	pfdB	TERMP_00169	13.3263	Prefoldin subunit beta	1	0	0	0	0	0	0	0	0	0	#DIV/0!	0	0	0	0	0	#DIV/0!	0	#DIV/0!	0	0	0	0	0	#DIV/0!	0	#DIV/0!	0	2	1	0.754731	0.754731	0	0.754731	0	0.754731	0	0	0	0	0	0	#DIV/0!	0	0
Thermococcus barophilus (strain DSM 11836 / MP)	TERMP_00176	TERMP_00176	26.7254	tRNA-binding domain-containing protein	1	3	4	3.5	3.75541	3	3	3	3.97658	0.221175	16.9794	8	7	7.5	5.52717	1.77176	2.11959	1.55058	2.56457	5	4	4.5	3.55185	-0.203554	-18.4492	-0.424728	-9.36265	0	2	1	0.754731	-3.00068	-1.25152	-3.22185	-1.23425	-2.79712	-1.26982	3	5	4	5.39875	1.64335	2.28522	4	4
Thermococcus barophilus (strain DSM 11836 / MP)	TERMP_00177	TERMP_00177	31.9257	2,5-diketo-D-gluconic acid reductase	1	0	0	0	0	2	0	1	1.32553	1.32553	0	3	2	2.5	1.84239	1.84239	0	0.516862	2.56457	2	2	2	1.5786	1.5786	0	0.253074	5.2377	4	3	3.5	2.64156	2.64156	0	1.31603	1.00722	1.06296	1.48511	0	2	1	1.34969	1.34969	0	0	0
Thermococcus barophilus (strain DSM 11836 / MP)	TERMP_00182	TERMP_00182	45.2539	Uncharacterized protein	1	0	0	0	0	0	0	0	0	0	#DIV/0!	0	0	0	0	0	#DIV/0!	0	#DIV/0!	0	0	0	0	0	#DIV/0!	0	#DIV/0!	0	2	1	0.754731	0.754731	0	0.754731	0	0.754731	0	0	0	0	0	0	#DIV/0!	0	0
Thermococcus barophilus (strain DSM 11836 / MP)	TERMP_00187	TERMP_00187	37.1518	Uncharacterized protein	1	2	3	2.5	2.68243	2	3	2.5	3.31382	0.631385	4.24849	4	0	2	1.47391	-1.20852	-2.2196	-1.83991	-1.80108	3	2	2.5	1.97325	-0.709182	-3.78244	-1.34057	-2.47195	3	4	3.5	2.64156	-0.0408767	-65.6225	-0.672261	-4.92936	0.668305	2.95262	5	4	4.5	6.0736	3.39117	0.791006	3	2
Thermococcus barophilus (strain DSM 11836 / MP)	TERMP_00188	TERMP_00188	76.3201	Lysine 2,3-aminomutase	1	0	0	0	0	3	4	3.5	4.63935	4.63935	0	2	5	3.5	2.57934	2.57934	0	-2.06	-2.25211	4	6	5	3.9465	3.9465	0	-0.692842	-6.69611	9	10	9.5	7.16994	7.16994	0	2.53059	1.8333	3.22344	1.22432	0	0	0	0	0	#DIV/0!	0	0
Thermococcus barophilus (strain DSM 11836 / MP)	dtdA	TERMP_00189	30.5779	D-aminoacyl-tRNA deacylase	1	3	3	3	3.21892	0	0	0	0	-3.21892	-1	3	0	1.5	1.10543	-2.11349	-1.52304	1.10543	0	4	2	3	2.3679	-0.851018	-3.78244	2.3679	0	0	3	1.5	1.1321	-2.08682	-1.5425	1.1321	0	-1.23581	-1.91608	3	0	1.5	2.02453	-1.19439	-2.69504	0	0
Thermococcus barophilus (strain DSM 11836 / MP)	ftsZ	TERMP_00190	44.6564	Cell division protein FtsZ	1	14	11	12.5	13.4122	17	18	17.5	23.1967	9.78456	1.37075	17	14	15.5	11.4228	-1.98936	-6.74196	-11.7739	-1.97018	23	22	22.5	17.7593	4.3471	3.08531	-5.43746	-4.2661	18	23	20.5	15.472	2.05981	6.51137	-7.72475	-3.00291	-2.28729	-7.76432	17	16	16.5	22.2699	8.8577	1.51418	7	7
Thermococcus barophilus (strain DSM 11836 / MP)	spt5	TERMP_00192	16.6731	Transcription elongation factor Spt5	1	0	0	0	0	0	0	0	0	0	#DIV/0!	0	0	0	0	0	#DIV/0!	0	#DIV/0!	3	3	3	2.3679	2.3679	0	2.3679	0	2	3	2.5	1.88683	1.88683	0	1.88683	0	-0.481076	-4.9221	3	0	1.5	2.02453	2.02453	0	0	0
Thermococcus barophilus (strain DSM 11836 / MP)	rpl11	TERMP_00193	17.4055	50S ribosomal protein L11	1	2	0	1	1.07297	0	0	0	0	-1.07297	-1	4	5	4.5	3.3163	2.24333	0.478296	3.3163	0	3	2	2.5	1.97325	0.900279	1.19182	1.97325	0	3	4	3.5	2.64156	1.56858	0.68404	2.64156	0	0.668305	2.95262	3	0	1.5	2.02453	0.95156	1.12759	0	0
Thermococcus barophilus (strain DSM 11836 / MP)	rpl1	TERMP_00194	24.0764	50S ribosomal protein L1	1	5	3	4	4.29189	4	3	3.5	4.63935	0.347452	12.3525	6	6	6	4.42173	0.12984	33.0554	-0.217612	-21.3193	6	6	6	4.7358	0.443911	9.66837	0.0964592	48.0964	9	8	8.5	6.41521	2.12332	2.02132	1.77586	2.61244	1.6794	2.81993	3	3	3	4.04907	-0.242828	-17.6746	2	2
Thermococcus barophilus (strain DSM 11836 / MP)	rpl10	TERMP_00195	36.8508	50S ribosomal protein L10	1	10	8	9	9.65676	4	5	4.5	5.96487	-3.69189	-2.61567	12	11	11.5	8.47499	-1.18177	-8.17142	2.51012	2.37633	15	13	14	11.0502	1.39345	6.93011	5.08534	1.17295	12	12	12	9.05677	-0.599995	-16.0947	3.09189	1.9292	-1.99344	-5.54327	7	6	6.5	8.77298	-0.883785	-10.9266	0	2
Thermococcus barophilus (strain DSM 11836 / MP)	rpl12	TERMP_00196	10.6913	50S ribosomal protein L12	1	2	2	2	2.14595	2	2	2	2.65105	0.505108	4.24849	2	2	2	1.47391	-0.672036	-3.1932	-1.17714	-2.25211	2	2	2	1.5786	-0.567345	-3.78244	-1.07245	-2.47195	2	2	2	1.50946	-0.636486	-3.37155	-1.14159	-2.32224	-0.0691405	-22.8318	2	2	2	2.69938	0.55343	3.87754	0	0
Thermococcus barophilus (strain DSM 11836 / MP)	dcd	TERMP_00198	17.7543	dCTP deaminase	1	3	3	3	3.21892	0	0	0	0	-3.21892	-1	3	3	3	2.21087	-1.00805	-3.1932	2.21087	0	2	0	1	0.789301	-2.42962	-1.32487	0.789301	0	0	0	0	0	-3.21892	-1	0	#DIV/0!	-0.789301	-1	2	0	1	1.34969	-1.86923	-1.72206	3	0
Thermococcus barophilus (strain DSM 11836 / MP)	TERMP_00200	TERMP_00200	7.41611	Archaeal histone	1	32	39	35.5	38.0906	8	12	10	13.2553	-24.8353	-1.53373	49	61	55	40.5326	2.442	15.5981	27.2773	0.485946	25	23	24	18.9432	-19.1473	-1.98934	5.68795	2.33041	17	19	18	13.5851	-24.5054	-1.55437	0.329877	40.1825	-5.35807	-3.53546	20	15	17.5	23.6196	-14.471	-2.6322	24	16
Thermococcus barophilus (strain DSM 11836 / MP)	dnaG	TERMP_00204	48.6395	DNA primase DnaG	1	0	0	0	0	0	0	0	0	0	#DIV/0!	0	0	0	0	0	#DIV/0!	0	#DIV/0!	2	2	2	1.5786	1.5786	0	1.5786	0	0	2	1	0.754731	0.754731	0	0.754731	0	-0.823871	-1.91608	0	0	0	0	0	#DIV/0!	0	0
Thermococcus barophilus (strain DSM 11836 / MP)	tmk	TERMP_00205	23.773	Probable thymidylate kinase		0	0	0	0	0	0	0	0	0	#DIV/0!	0	0	0	0	0	#DIV/0!	0	#DIV/0!	0	0	0	0	0	#DIV/0!	0	#DIV/0!	0	0	0	0	0	#DIV/0!	0	#DIV/0!	0	#DIV/0!	0	0	0	0	0	#DIV/0!	0	0
Thermococcus barophilus (strain DSM 11836 / MP)	TERMP_00206	TERMP_00206	26.4699	Phospho-sugar mutase	1	2	3	2.5	2.68243	3	4	3.5	4.63935	1.95691	1.37075	7	4	5.5	4.05326	1.37082	1.95681	-0.58609	-7.91576	4	5	4.5	3.55185	0.86942	3.08531	-1.08749	-4.2661	4	5	4.5	3.39629	0.713854	3.75768	-1.24306	-3.7322	-0.155566	-22.8318	3	4	3.5	4.72391	2.04148	1.31397	4	2
Thermococcus barophilus (strain DSM 11836 / MP)	TERMP_00207	TERMP_00207	40.4893	Mannose-1-phosphate guanylyltransferase	1	0	0	0	0	0	0	0	0	0	#DIV/0!	0	0	0	0	0	#DIV/0!	0	#DIV/0!	0	0	0	0	0	#DIV/0!	0	#DIV/0!	0	0	0	0	0	#DIV/0!	0	#DIV/0!	0	#DIV/0!	0	0	0	0	0	#DIV/0!	0	0
Thermococcus barophilus (strain DSM 11836 / MP)	pckG	TERMP_00208	72.5306	Phosphoenolpyruvate carboxykinase [GTP]	1	11	8	9.5	10.1932	5	4	4.5	5.96487	-4.22838	-2.41068	21	17	19	14.0022	3.80891	2.67616	8.03728	0.74215	17	11	14	11.0502	0.856963	11.8946	5.08534	1.17295	14	13	13.5	10.1889	-0.00438545	-2324.33	4.22399	1.41214	-0.861349	-12.829	8	7	7.5	10.1227	-0.0705827	-144.416	11	11
Thermococcus barophilus (strain DSM 11836 / MP)	TERMP_00209	TERMP_00209	22.95	Potassium channel protein		0	0	0	0	0	0	0	0	0	#DIV/0!	0	0	0	0	0	#DIV/0!	0	#DIV/0!	0	0	0	0	0	#DIV/0!	0	#DIV/0!	0	0	0	0	0	#DIV/0!	0	#DIV/0!	0	#DIV/0!	0	0	0	0	0	#DIV/0!	0	0
Thermococcus barophilus (strain DSM 11836 / MP)	TERMP_00211	TERMP_00211	97.3915	Glycogen phosphorylase	1	12	12	12	12.8757	6	7	6.5	8.61593	-4.25975	-3.02263	41	37	39	28.7413	15.8656	0.811548	20.1253	0.428113	34	29	31.5	24.863	11.9873	1.07411	16.247	0.530307	35	39	37	27.925	15.0493	0.855564	19.3091	0.446211	3.06206	8.1197	5	4	4.5	6.0736	-6.80208	-1.8929	5	4
Thermococcus barophilus (strain DSM 11836 / MP)	TERMP_00213	TERMP_00213	31.067	Methyltransf_25 domain-containing protein		0	0	0	0	0	0	0	0	0	#DIV/0!	0	0	0	0	0	#DIV/0!	0	#DIV/0!	0	0	0	0	0	#DIV/0!	0	#DIV/0!	0	0	0	0	0	#DIV/0!	0	#DIV/0!	0	#DIV/0!	0	0	0	0	0	#DIV/0!	0	0
Thermococcus barophilus (strain DSM 11836 / MP)	gltX	TERMP_00216	66.576	Glutamate--tRNA ligase	1	0	4	2	2.14595	14	12	13	17.2319	15.0859	0.142248	6	3	4.5	3.3163	1.17035	1.83359	-13.9156	-1.23832	20	16	18	14.2074	12.0615	0.177918	-3.02444	-5.69753	13	15	14	10.5662	8.42028	0.254855	-6.66563	-2.58518	-3.64119	-3.90186	14	7	10.5	14.1717	12.0258	0.178445	2	2
Thermococcus barophilus (strain DSM 11836 / MP)	TERMP_00222	TERMP_00222	28.5872	Glycerophosphoryl diester phosphodiesterase	1	2	2	2	2.14595	2	2	2	2.65105	0.505108	4.24849	5	3	4	2.94782	0.801875	2.67616	0.296768	8.9331	3	0	1.5	1.18395	-0.961996	-2.23072	-1.4671	-1.807	5	4	4.5	3.39629	1.25034	1.71629	0.745233	3.55735	2.21234	0.535159	0	0	0	0	-2.14595	-1	3	3
Thermococcus barophilus (strain DSM 11836 / MP)	glpK	TERMP_00226	55.0876	Glycerol kinase	1	6	5	5.5	5.90135	4	2	3	3.97658	-1.92477	-3.066	8	5	6.5	4.79021	-1.11114	-5.31107	0.813629	4.88746	4	5	4.5	3.55185	-2.3495	-2.51175	-0.424728	-9.36265	5	5	5	3.77365	-2.1277	-2.77358	-0.202929	-19.5959	0.221799	16.0138	3	3	3	4.04907	-1.85229	-3.18598	3	4
Thermococcus barophilus (strain DSM 11836 / MP)	TERMP_00227	TERMP_00227	55.2151	Glycerol-3-phosphate dehydrogenase	1	0	3	1.5	1.60946	3	3	3	3.97658	2.36712	0.679923	5	2	3.5	2.57934	0.969884	1.65944	-1.39724	-2.84603	3	3	3	2.3679	0.758442	2.12206	-1.60868	-2.47195	2	3	2.5	1.88683	0.277366	5.80265	-2.08976	-1.90289	-0.481076	-4.9221	2	3	2.5	3.37422	1.76476	0.911999	0	2
Thermococcus barophilus (strain DSM 11836 / MP)	TERMP_00228	TERMP_00228	46.415	Sarcosine oxidase alpha subunit	1	0	0	0	0	0	2	1	1.32553	1.32553	0	0	0	0	0	0	#DIV/0!	-1.32553	-1	5	3	4	3.1572	3.1572	0	1.83168	0.723669	2	3	2.5	1.88683	1.88683	0	0.561299	2.36153	-1.27038	-2.48525	0	0	0	0	0	#DIV/0!	0	0
Thermococcus barophilus (strain DSM 11836 / MP)	gcvPA	TERMP_00238	50.4862	Probable glycine dehydrogenase (decarboxylating) subunit 1	1	4	0	2	2.14595	2	2	2	2.65105	0.505108	4.24849	4	4	4	2.94782	0.801875	2.67616	0.296768	8.9331	4	2	3	2.3679	0.221955	9.66837	-0.283152	-9.36265	0	3	1.5	1.1321	-1.01385	-2.11663	-1.51896	-1.74531	-1.23581	-1.91608	3	0	1.5	2.02453	-0.121414	-17.6746	2	2
Thermococcus barophilus (strain DSM 11836 / MP)	gcvPB	TERMP_00239	56.1321	Probable glycine dehydrogenase (decarboxylating) subunit 2	1	13	7	10	10.7297	4	4	4	5.30211	-5.42763	-1.97687	12	12	12	8.84347	-1.88627	-5.68834	3.54136	1.4972	12	9	10.5	8.28766	-2.44208	-4.39369	2.98555	1.77592	11	12	11.5	8.6794	-2.05033	-5.23317	3.37729	1.56993	0.391743	21.1559	6	2	4	5.39875	-5.33098	-2.01271	8	6
Thermococcus barophilus (strain DSM 11836 / MP)	rpoH	TERMP_00240	9.485	DNA-directed RNA polymerase subunit H		0	0	0	0	0	0	0	0	0	#DIV/0!	0	0	0	0	0	#DIV/0!	0	#DIV/0!	0	0	0	0	0	#DIV/0!	0	#DIV/0!	0	0	0	0	0	#DIV/0!	0	#DIV/0!	0	#DIV/0!	0	0	0	0	0	#DIV/0!	0	0
Thermococcus barophilus (strain DSM 11836 / MP)	TERMP_00241	TERMP_00241	126.434	DNA-directed RNA polymerase subunit beta	1	25	26	25.5	27.3608	14	18	16	21.2084	-6.15239	-4.44719	39	30	34.5	25.425	-1.93586	-14.1337	4.21653	5.02983	36	41	38.5	30.3881	3.02726	9.03816	9.17964	2.31038	28	39	33.5	25.2835	-2.07735	-13.171	4.07504	5.20448	-5.10461	-5.95307	15	16	15.5	20.9202	-6.44065	-4.24815	13	12
Thermococcus barophilus (strain DSM 11836 / MP)	TERMP_00242	TERMP_00242	102.866	DNA-directed RNA polymerase subunit	1	7	9	8	8.58379	3	4	3.5	4.63935	-3.94444	-2.17617	13	5	9	6.6326	-1.95119	-4.39926	1.99325	2.32752	14	16	15	11.8395	3.25572	2.63652	7.20017	0.644339	8	13	10.5	7.92467	-0.659117	-13.0232	3.28533	1.41214	-3.91484	-3.02426	4	5	4.5	6.0736	-2.51019	-3.41958	0	4
Thermococcus barophilus (strain DSM 11836 / MP)	rpoA2	TERMP_00243	43.9735	DNA-directed RNA polymerase subunit A''	1	3	2	2.5	2.68243	2	2	2	2.65105	-0.0313791	-85.4848	4	0	2	1.47391	-1.20852	-2.2196	-1.17714	-2.25211	2	6	4	3.1572	0.47477	5.64997	0.506149	5.2377	2	3	2.5	1.88683	-0.795607	-3.37155	-0.764228	-3.46893	-1.27038	-2.48525	0	0	0	0	-2.68243	-1	2	0
Thermococcus barophilus (strain DSM 11836 / MP)	rpl30e	TERMP_00244	10.6889	50S ribosomal protein L30e	1	0	2	1	1.07297	0	0	0	0	-1.07297	-1	2	2	2	1.47391	0.400938	2.67616	1.47391	0	2	0	1	0.789301	-0.283673	-3.78244	0.789301	0	2	2	2	1.50946	0.436488	2.4582	1.50946	0	0.72016	1.09601	2	0	1	1.34969	0.276715	3.87754	0	0
Thermococcus barophilus (strain DSM 11836 / MP)	nusA	TERMP_00245	16.619	Probable transcription termination protein NusA	1	0	0	0	0	2	0	1	1.32553	1.32553	0	0	0	0	0	0	#DIV/0!	-1.32553	-1	0	2	1	0.789301	0.789301	0	-0.536227	-2.47195	0	0	0	0	0	#DIV/0!	-1.32553	-1	-0.789301	-1	0	0	0	0	0	#DIV/0!	0	0
Thermococcus barophilus (strain DSM 11836 / MP)	rps12	TERMP_00246	16.3822	30S ribosomal protein S12	1	9	7	8	8.58379	5	5	5	6.62764	-1.95615	-4.3881	8	7	7.5	5.52717	-3.05662	-2.80826	-1.10047	-6.02255	8	8	8	6.31441	-2.26938	-3.78244	-0.31323	-21.159	8	10	9	6.79257	-1.79121	-4.79217	0.164938	40.1825	0.478169	13.2054	6	6	6	8.09813	-0.485656	-17.6746	4	3
Thermococcus barophilus (strain DSM 11836 / MP)	rps7	TERMP_00247	24.5481	30S ribosomal protein S7	1	14	13	13.5	14.4851	6	5	5.5	7.2904	-7.19474	-2.0133	17	13	15	11.0543	-3.43081	-4.22208	3.76393	1.93691	15	17	16	12.6288	-1.85633	-7.80311	5.33841	1.36565	13	15	14	10.5662	-3.91891	-3.69621	3.27583	2.22551	-2.06258	-6.12281	7	4	5.5	7.42329	-7.06185	-2.05118	4	2
Thermococcus barophilus (strain DSM 11836 / MP)	TERMP_00251	TERMP_00251	30.1366	Uridine phosphorylase	1	13	12	12.5	13.4122	15	16	15.5	20.5457	7.1335	1.88017	20	20	20	14.7391	1.32694	10.1076	-5.80656	-3.53835	24	25	24.5	19.3379	5.9257	2.26339	-1.2078	-17.0108	26	24	25	18.8683	5.4561	2.4582	-1.67741	-12.2485	-0.469606	-41.179	16	12	14	18.8956	5.48347	2.44593	7	4
Thermococcus barophilus (strain DSM 11836 / MP)	TERMP_00252	TERMP_00252	29.9954	Probable 6-oxopurine nucleoside phosphorylase	1	12	12	12	12.8757	10	9	9.5	12.5925	-0.283172	-45.4694	14	16	15	11.0543	-1.82135	-7.06931	-1.53818	-8.18665	17	16	16.5	13.0235	0.147782	87.1264	0.430954	29.2201	16	17	16.5	12.4531	-0.422627	-30.4658	-0.139455	-90.2978	-0.570409	-22.8318	9	10	9.5	12.822	-0.053639	-240.043	7	6
Thermococcus barophilus (strain DSM 11836 / MP)	TERMP_00254	TERMP_00254	7.91222	Uncharacterized protein	1	0	0	0	0	0	0	0	0	0	#DIV/0!	0	2	1	0.736956	0.736956	0	0.736956	0	0	0	0	0	0	#DIV/0!	0	#DIV/0!	0	0	0	0	0	#DIV/0!	0	#DIV/0!	0	#DIV/0!	0	0	0	0	0	#DIV/0!	0	0
Thermococcus barophilus (strain DSM 11836 / MP)	srp54	TERMP_00259	50.097	Signal recognition particle 54 kDa protein	1	0	0	0	0	0	0	0	0	0	#DIV/0!	0	0	0	0	0	#DIV/0!	0	#DIV/0!	3	2	2.5	1.97325	1.97325	0	1.97325	0	0	2	1	0.754731	0.754731	0	0.754731	0	-1.21852	-1.61938	0	0	0	0	0	#DIV/0!	0	0
Thermococcus barophilus (strain DSM 11836 / MP)	TERMP_00262	TERMP_00262	26.8127	Adenine phosphoribosyltransferase	1	2	0	1	1.07297	2	0	1	1.32553	0.252554	4.24849	0	3	1.5	1.10543	0.0324599	33.0554	-0.220094	-6.02255	3	3	3	2.3679	1.29493	0.828596	1.04238	1.27164	0	0	0	0	-1.07297	-1	-1.32553	-1	-2.3679	-1	3	3	3	4.04907	2.97609	0.360531	0	0
Thermococcus barophilus (strain DSM 11836 / MP)	TERMP_00266	TERMP_00266	28.4961	Uncharacterized protein	1	4	2	3	3.21892	2	2	2	2.65105	-0.567866	-5.66845	3	2	2.5	1.84239	-1.37653	-2.33843	-0.808666	-3.27831	3	3	3	2.3679	-0.851018	-3.78244	-0.283152	-9.36265	3	5	4	3.01892	-0.199998	-16.0947	0.367868	7.20655	0.65102	3.63722	2	3	2.5	3.37422	0.155301	20.7269	3	2
Thermococcus barophilus (strain DSM 11836 / MP)	rpl40e	TERMP_00271	5.97009	50S ribosomal protein L40e	1	0	0	0	0	0	0	0	0	0	#DIV/0!	0	3	1.5	1.10543	1.10543	0	1.10543	0	0	0	0	0	0	#DIV/0!	0	#DIV/0!	0	0	0	0	0	#DIV/0!	0	#DIV/0!	0	#DIV/0!	0	0	0	0	0	#DIV/0!	0	0
Thermococcus barophilus (strain DSM 11836 / MP)	TERMP_00273	TERMP_00273	46.7922	Aspartate aminotransferase	1	16	12	14	15.0216	8	6	7	9.27869	-5.74294	-2.61567	17	14	15.5	11.4228	-3.59882	-4.17405	2.14412	4.32751	16	11	13.5	10.6556	-4.36607	-3.44054	1.37687	6.73898	17	16	16.5	12.4531	-2.56857	-5.84824	3.17436	2.92301	1.79749	5.92801	10	8	9	12.1472	-2.87443	-5.22595	10	10
Thermococcus barophilus (strain DSM 11836 / MP)	TERMP_00275	TERMP_00275	86.7744	Maltose phosphorylase	1	0	0	0	0	2	0	1	1.32553	1.32553	0	0	0	0	0	0	#DIV/0!	-1.32553	-1	5	3	4	3.1572	3.1572	0	1.83168	0.723669	0	0	0	0	0	#DIV/0!	-1.32553	-1	-3.1572	-1	0	0	0	0	0	#DIV/0!	0	0
Thermococcus barophilus (strain DSM 11836 / MP)	TERMP_00276	TERMP_00276	26.8483	Uncharacterized protein	1	0	0	0	0	0	0	0	0	0	#DIV/0!	0	0	0	0	0	#DIV/0!	0	#DIV/0!	2	0	1	0.789301	0.789301	0	0.789301	0	0	0	0	0	0	#DIV/0!	0	#DIV/0!	-0.789301	-1	0	0	0	0	0	#DIV/0!	0	0
Thermococcus barophilus (strain DSM 11836 / MP)	TERMP_00278	TERMP_00278	50.85	MalE-like maltose/maltodextrin ABC transporter	1	0	0	0	0	14	13	13.5	17.8946	17.8946	0	0	0	0	0	0	#DIV/0!	-17.8946	-1	16	17	16.5	13.0235	13.0235	0	-4.87116	-3.67359	21	21	21	15.8493	15.8493	0	-2.04528	-8.74924	2.82588	4.60864	0	0	0	0	0	#DIV/0!	0	0
Thermococcus barophilus (strain DSM 11836 / MP)	TERMP_00281	TERMP_00281	40.0892	Sugar ABC transporter	1	0	0	0	0	0	4	2	2.65105	2.65105	0	0	0	0	0	0	#DIV/0!	-2.65105	-1	2	4	3	2.3679	2.3679	0	-0.283152	-9.36265	5	3	4	3.01892	3.01892	0	0.367868	7.20655	0.65102	3.63722	0	0	0	0	0	#DIV/0!	0	0
Thermococcus barophilus (strain DSM 11836 / MP)	TERMP_00289	TERMP_00289	31.1312	Fructose-bisphosphate aldolase	1	9	8	8.5	9.12027	4	4	4	5.30211	-3.81817	-2.38865	13	13	13	9.58042	0.460148	19.8203	4.27831	1.2393	19	21	20	15.786	6.66574	1.36823	10.4839	0.505738	17	19	18	13.5851	4.46488	2.04267	8.28304	0.640116	-2.20087	-7.17264	6	4	5	6.74844	-2.37183	-3.84525	2	0
Thermococcus barophilus (strain DSM 11836 / MP)	TERMP_00291	TERMP_00291	45.1749	Proton/glutamate symport protein	1	0	0	0	0	0	0	0	0	0	#DIV/0!	0	0	0	0	0	#DIV/0!	0	#DIV/0!	5	4	4.5	3.55185	3.55185	0	3.55185	0	2	2	2	1.50946	1.50946	0	1.50946	0	-2.04239	-1.73907	0	0	0	0	0	#DIV/0!	0	0
Thermococcus barophilus (strain DSM 11836 / MP)	TERMP_00292	TERMP_00292	54.3141	PEGA domain-containing protein	1	13	7	10	10.7297	8	8	8	10.6042	-0.125516	-85.4848	15	12	13.5	9.9489	-0.780835	-13.7414	-0.655318	-16.1818	6	5	5.5	4.34115	-6.38858	-1.67952	-6.26306	-1.69314	7	8	7.5	5.66048	-5.06926	-2.11663	-4.94374	-2.14498	1.31932	3.29044	9	8	8.5	11.4724	0.742619	14.4485	10	8
Thermococcus barophilus (strain DSM 11836 / MP)	TERMP_00293	TERMP_00293	25.191	Alanyl-tRNA synthetase domain protein	1	0	2	1	1.07297	2	0	1	1.32553	0.252554	4.24849	6	3	4.5	3.3163	2.24333	0.478296	1.99077	0.665836	3	0	1.5	1.18395	0.110978	9.66837	-0.141576	-9.36265	3	3	3	2.26419	1.19122	0.900736	0.938664	1.41214	1.08024	1.09601	2	3	2.5	3.37422	2.30125	0.466257	2	0
Thermococcus barophilus (strain DSM 11836 / MP)	glyS	TERMP_00298	66.4523	Glycine--tRNA ligase	1	12	4	8	8.58379	6	5	5.5	7.2904	-1.29339	-6.63667	16	13	14.5	10.6859	2.10207	4.0835	3.39546	2.14711	12	8	10	7.89301	-0.69078	-12.4262	0.602608	12.0981	11	12	11.5	8.6794	0.0956136	89.7758	1.389	5.24866	0.786393	10.037	7	4	5.5	7.42329	-1.1605	-7.39663	5	6
Thermococcus barophilus (strain DSM 11836 / MP)	TERMP_00299	TERMP_00299	8.45267	Putative snRNP Sm-like protein	1	6	6	6	6.43784	4	4	4	5.30211	-1.13573	-5.66845	9	8	8.5	6.26412	-0.173719	-37.059	0.962013	5.51147	6	4	5	3.9465	-2.49134	-2.58409	-1.35561	-3.91125	5	6	5.5	4.15102	-2.28682	-2.81519	-1.15109	-4.60616	0.204514	19.297	4	3	3.5	4.72391	-1.71393	-3.75619	3	4
Thermococcus barophilus (strain DSM 11836 / MP)	rpl35ae	TERMP_00307	9.46229	50S ribosomal protein L35Ae	1	0	0	0	0	0	0	0	0	0	#DIV/0!	4	4	4	2.94782	2.94782	0	2.94782	0	0	0	0	0	0	#DIV/0!	0	#DIV/0!	0	0	0	0	0	#DIV/0!	0	#DIV/0!	0	#DIV/0!	0	0	0	0	0	#DIV/0!	0	0
Thermococcus barophilus (strain DSM 11836 / MP)	TERMP_00308	TERMP_00308	41.0106	YpdF-like aminopeptidase	1	16	13	14.5	15.5581	10	11	10.5	13.918	-1.64008	-9.4862	20	17	18.5	13.6337	-1.92444	-8.0845	-0.284359	-48.9453	16	12	14	11.0502	-4.5079	-3.4513	-2.86783	-4.85317	13	12	12.5	9.43413	-6.12398	-2.54052	-4.4839	-3.104	-1.61608	-6.83767	8	6	7	9.44782	-6.11029	-2.54621	11	14
Thermococcus barophilus (strain DSM 11836 / MP)	TERMP_00318	TERMP_00318	46.9476	Mannose-1-phosphate guanylyltransferase	1	6	5	5.5	5.90135	9	11	10	13.2553	7.35392	0.802477	16	17	16.5	12.1598	6.25841	0.942947	-1.09551	-12.0997	18	16	17	13.4181	7.51676	0.785093	0.162841	81.4003	15	16	15.5	11.6983	5.79697	1.01801	-1.55695	-8.51362	-1.71979	-7.80218	9	8	8.5	11.4724	5.571	1.0593	2	8
Thermococcus barophilus (strain DSM 11836 / MP)	TERMP_00325	TERMP_00325	44.4165	GTP-binding and nucleic acid-binding protein YchF	1	6	3	4.5	4.82838	5	5	5	6.62764	1.79926	2.68354	7	7	7	5.15869	0.330308	14.6178	-1.46895	-4.51183	11	10	10.5	8.28766	3.45928	1.39578	1.66002	3.9925	10	12	11	8.30204	3.47366	1.39	1.6744	3.95822	0.0143777	576.424	5	3	4	5.39875	0.570374	8.46529	5	3
Thermococcus barophilus (strain DSM 11836 / MP)	TERMP_00328	TERMP_00328	25.5298	Aspartate racemase	1	2	2	2	2.14595	2	2	2	2.65105	0.505108	4.24849	2	2	2	1.47391	-0.672036	-3.1932	-1.17714	-2.25211	0	2	1	0.789301	-1.35665	-1.5818	-1.86175	-1.42396	0	4	2	1.50946	-0.636486	-3.37155	-1.14159	-2.32224	0.72016	1.09601	0	2	1	1.34969	-0.796258	-2.69504	0	0
Thermococcus barophilus (strain DSM 11836 / MP)	TERMP_00329	TERMP_00329	19.7195	PduO-like Cob(I)alamin adenosyltransferase	1	0	0	0	0	0	0	0	0	0	#DIV/0!	0	0	0	0	0	#DIV/0!	0	#DIV/0!	2	3	2.5	1.97325	1.97325	0	1.97325	0	0	4	2	1.50946	1.50946	0	1.50946	0	-0.463791	-4.25462	0	0	0	0	0	#DIV/0!	0	0
Thermococcus barophilus (strain DSM 11836 / MP)	TERMP_00331	TERMP_00331	53.3464	TldD-like protein	1	2	2	2	2.14595	9	6	7.5	9.94145	7.79551	0.27528	7	4	5.5	4.05326	1.90731	1.12512	-5.8882	-1.68837	7	8	7.5	5.91976	3.77381	0.568642	-4.0217	-2.47195	4	6	5	3.77365	1.62771	1.31839	-6.1678	-1.61183	-2.1461	-2.75837	2	0	1	1.34969	-0.796258	-2.69504	0	0
Thermococcus barophilus (strain DSM 11836 / MP)	TERMP_00332	TERMP_00332	49.7656	TldE-like protein	1	11	9	10	10.7297	15	15	15	19.8829	9.15317	1.17224	16	15	15.5	11.4228	0.693077	15.4813	-8.4601	-2.3502	16	17	16.5	13.0235	2.29373	4.67786	-6.85945	-2.89862	13	13	13	9.8115	-0.918237	-11.6851	-10.0714	-1.97419	-3.21197	-4.05467	6	6	6	8.09813	-2.6316	-4.07726	3	6
Thermococcus barophilus (strain DSM 11836 / MP)	glyA	TERMP_00337	47.432	Serine hydroxymethyltransferase	1	31	28	29.5	31.6527	24	21	22.5	29.8244	-1.82835	-17.3121	39	35	37	27.2674	-4.38536	-7.21781	-2.55701	-11.6638	24	24	24	18.9432	-12.7095	-2.49048	-10.8811	-2.74092	30	32	31	23.3966	-8.25607	-3.83387	-6.42772	-4.63996	4.45343	4.25363	17	16	16.5	22.2699	-9.38285	-3.37346	35	31
Thermococcus barophilus (strain DSM 11836 / MP)	TERMP_00340	TERMP_00340	12.744	Transcription factor		0	0	0	0	0	0	0	0	0	#DIV/0!	0	0	0	0	0	#DIV/0!	0	#DIV/0!	0	0	0	0	0	#DIV/0!	0	#DIV/0!	0	0	0	0	0	#DIV/0!	0	#DIV/0!	0	#DIV/0!	0	0	0	0	0	#DIV/0!	0	0
Thermococcus barophilus (strain DSM 11836 / MP)	pcn	TERMP_00342	27.8475	DNA polymerase sliding clamp	1	9	7	8	8.58379	8	4	6	7.95316	-0.630624	-13.6116	14	11	12.5	9.21194	0.628157	13.665	1.25878	6.31815	11	9	10	7.89301	-0.69078	-12.4262	-0.0601559	-132.209	8	11	9.5	7.16994	-1.41385	-6.07123	-0.783224	-10.1544	-0.723068	-10.916	9	8	8.5	11.4724	2.88857	2.97164	8	4
Thermococcus barophilus (strain DSM 11836 / MP)	TERMP_00345	TERMP_00345	25.8276	Peroxiredoxin	1	8	6	7	7.51081	7	5	6	7.95316	0.44235	16.9794	14	7	10.5	7.73803	0.227219	33.0554	-0.21513	-36.969	7	6	6.5	5.13046	-2.38036	-3.15533	-2.82271	-2.81756	6	6	6	4.52838	-2.98243	-2.51835	-3.42478	-2.32224	-0.602072	-8.52133	7	7	7	9.44782	1.93701	3.87754	7	3
Thermococcus barophilus (strain DSM 11836 / MP)	TERMP_00347	TERMP_00347	63.291	2-oxoglutarate oxidoreductase, alpha subunit	1	2	2	2	2.14595	2	0	1	1.32553	-0.82042	-2.61567	4	2	3	2.21087	0.0649198	33.0554	0.885339	1.4972	5	4	4.5	3.55185	1.40591	1.52638	2.22633	0.595388	2	4	3	2.26419	0.118245	18.1484	0.938664	1.41214	-1.28766	-2.75837	0	2	1	1.34969	-0.796258	-2.69504	0	0
Thermococcus barophilus (strain DSM 11836 / MP)	TERMP_00348	TERMP_00348	33.1011	2-oxoglutarate oxidoreductase, beta subunit	1	0	0	0	0	0	0	0	0	0	#DIV/0!	0	0	0	0	0	#DIV/0!	0	#DIV/0!	2	0	1	0.789301	0.789301	0	0.789301	0	2	0	1	0.754731	0.754731	0	0.754731	0	-0.0345702	-22.8318	0	0	0	0	0	#DIV/0!	0	0
Thermococcus barophilus (strain DSM 11836 / MP)	TERMP_00350	TERMP_00350	47.0606	Flavoprotein	1	13	11	12	12.8757	4	4	4	5.30211	-7.57357	-1.70008	11	12	11.5	8.47499	-4.40069	-2.92583	3.17288	1.67107	12	13	12.5	9.86626	-3.00942	-4.27846	4.56415	1.16169	12	12	12	9.05677	-3.81891	-3.37155	3.75466	1.41214	-0.809493	-12.1882	4	3	3.5	4.72391	-8.15177	-1.57949	3	6
Thermococcus barophilus (strain DSM 11836 / MP)	TERMP_00351	TERMP_00351	20.7658	Rubrerythrin domain-containing protein	1	0	0	0	0	0	0	0	0	0	#DIV/0!	0	0	0	0	0	#DIV/0!	0	#DIV/0!	0	0	0	0	0	#DIV/0!	0	#DIV/0!	0	2	1	0.754731	0.754731	0	0.754731	0	0.754731	0	0	0	0	0	0	#DIV/0!	0	0
Thermococcus barophilus (strain DSM 11836 / MP)	TERMP_00352	TERMP_00352	40.788	NADH oxidase /nitrite reductase		0	0	0	0	0	0	0	0	0	#DIV/0!	0	0	0	0	0	#DIV/0!	0	#DIV/0!	0	0	0	0	0	#DIV/0!	0	#DIV/0!	0	0	0	0	0	#DIV/0!	0	#DIV/0!	0	#DIV/0!	0	0	0	0	0	#DIV/0!	0	0
Thermococcus barophilus (strain DSM 11836 / MP)	TERMP_00353	TERMP_00353	19.2709	Rubrerythrin	1	8	7	7.5	8.0473	5	3	4	5.30211	-2.74519	-2.93142	14	15	14.5	10.6859	2.63855	3.04989	5.38375	0.984836	5	7	6	4.7358	-3.3115	-2.43011	-0.566304	-9.36265	8	9	8.5	6.41521	-1.63209	-4.93067	1.1131	4.76337	1.6794	2.81993	6	5	5.5	7.42329	-0.624013	-12.896	6	4
Thermococcus barophilus (strain DSM 11836 / MP)	TERMP_00355	TERMP_00355	13.1067	Superoxide reductase	1	4	5	4.5	4.82838	4	4	4	5.30211	0.473729	10.1923	5	6	5.5	4.05326	-0.775125	-6.22916	-1.24885	-4.24558	4	4	4	3.1572	-1.67118	-2.88921	-2.14491	-2.47195	3	4	3.5	2.64156	-2.18682	-2.20794	-2.66055	-1.99286	-0.515646	-6.12281	4	4	4	5.39875	0.570374	8.46529	4	3
Thermococcus barophilus (strain DSM 11836 / MP)	TERMP_00356	TERMP_00356	13.452	FeS_assembly_P domain-containing protein	1	0	0	0	0	0	0	0	0	0	#DIV/0!	2	0	1	0.736956	0.736956	0	0.736956	0	0	0	0	0	0	#DIV/0!	0	#DIV/0!	0	0	0	0	0	#DIV/0!	0	#DIV/0!	0	#DIV/0!	0	0	0	0	0	#DIV/0!	0	0
Thermococcus barophilus (strain DSM 11836 / MP)	TERMP_00358	TERMP_00358	20.8106	Rubrerythrin	1	0	0	0	0	0	0	0	0	0	#DIV/0!	2	3	2.5	1.84239	1.84239	0	1.84239	0	0	0	0	0	0	#DIV/0!	0	#DIV/0!	0	0	0	0	0	#DIV/0!	0	#DIV/0!	0	#DIV/0!	0	0	0	0	0	#DIV/0!	0	0
Thermococcus barophilus (strain DSM 11836 / MP)	TERMP_00359	TERMP_00359	11.692	Rubrerythrin domain-containing protein	1	0	0	0	0	0	0	0	0	0	#DIV/0!	3	4	3.5	2.57934	2.57934	0	2.57934	0	0	0	0	0	0	#DIV/0!	0	#DIV/0!	0	2	1	0.754731	0.754731	0	0.754731	0	0.754731	0	0	0	0	0	0	#DIV/0!	0	0
Thermococcus barophilus (strain DSM 11836 / MP)	TERMP_00360	TERMP_00360	21.1577	DNA protection during starvation protein	1	3	2	2.5	2.68243	5	3	4	5.30211	2.61968	1.02396	9	7	8	5.89564	3.21321	0.834814	0.593535	8.9331	5	6	5.5	4.34115	1.65872	1.61717	-0.960955	-5.51754	5	5	5	3.77365	1.09122	2.4582	-1.52846	-3.46893	-0.567502	-7.64959	6	3	4.5	6.0736	3.39117	0.791006	5	4
Thermococcus barophilus (strain DSM 11836 / MP)	TERMP_00362	TERMP_00362	18.7756	Rubrerythrin	1	0	0	0	0	0	0	0	0	0	#DIV/0!	2	3	2.5	1.84239	1.84239	0	1.84239	0	2	3	2.5	1.97325	1.97325	0	1.97325	0	0	2	1	0.754731	0.754731	0	0.754731	0	-1.21852	-1.61938	2	0	1	1.34969	1.34969	0	0	0
Thermococcus barophilus (strain DSM 11836 / MP)	TERMP_00364	TERMP_00364	26.2447	Circadian clock KaiC-like protein	1	0	0	0	0	0	0	0	0	0	#DIV/0!	0	0	0	0	0	#DIV/0!	0	#DIV/0!	2	0	1	0.789301	0.789301	0	0.789301	0	0	0	0	0	0	#DIV/0!	0	#DIV/0!	-0.789301	-1	0	0	0	0	0	#DIV/0!	0	0
Thermococcus barophilus (strain DSM 11836 / MP)	TERMP_00370	TERMP_00370	6.59963	Uncharacterized protein	1	0	0	0	0	0	0	0	0	0	#DIV/0!	0	0	0	0	0	#DIV/0!	0	#DIV/0!	0	0	0	0	0	#DIV/0!	0	#DIV/0!	0	0	0	0	0	#DIV/0!	0	#DIV/0!	0	#DIV/0!	0	0	0	0	0	#DIV/0!	0	0
Thermococcus barophilus (strain DSM 11836 / MP)	rpl44e	TERMP_00373	11.2213	50S ribosomal protein L44e	1	0	0	0	0	0	0	0	0	0	#DIV/0!	0	0	0	0	0	#DIV/0!	0	#DIV/0!	2	3	2.5	1.97325	1.97325	0	1.97325	0	4	2	3	2.26419	2.26419	0	2.26419	0	0.29094	6.78234	0	0	0	0	0	#DIV/0!	0	0
Thermococcus barophilus (strain DSM 11836 / MP)	rps27e	TERMP_00374	7.01983	30S ribosomal protein S27e	1	2	0	1	1.07297	0	0	0	0	-1.07297	-1	0	0	0	0	-1.07297	-1	0	#DIV/0!	3	2	2.5	1.97325	0.900279	1.19182	1.97325	0	0	2	1	0.754731	-0.318243	-3.37155	0.754731	0	-1.21852	-1.61938	0	0	0	0	-1.07297	-1	0	0
Thermococcus barophilus (strain DSM 11836 / MP)	eif2a	TERMP_00376	31.8041	Translation initiation factor 2 subunit alpha	1	0	0	0	0	0	0	0	0	0	#DIV/0!	2	0	1	0.736956	0.736956	0	0.736956	0	0	2	1	0.789301	0.789301	0	0.789301	0	0	2	1	0.754731	0.754731	0	0.754731	0	-0.0345702	-22.8318	0	0	0	0	0	#DIV/0!	0	0
Thermococcus barophilus (strain DSM 11836 / MP)	TERMP_00378	TERMP_00378	29.7523	Uncharacterized protein	1	0	0	0	0	6	4	5	6.62764	6.62764	0	0	0	0	0	0	#DIV/0!	-6.62764	-1	8	8	8	6.31441	6.31441	0	-0.31323	-21.159	8	8	8	6.03784	6.03784	0	-0.589792	-11.2372	-0.276562	-22.8318	6	5	5.5	7.42329	7.42329	0	0	0
Thermococcus barophilus (strain DSM 11836 / MP)	TERMP_00387	TERMP_00387	31.3294	Uncharacterized protein	1	2	3	2.5	2.68243	2	2	2	2.65105	-0.0313791	-85.4848	5	6	5.5	4.05326	1.37082	1.95681	1.4022	1.89064	3	4	3.5	2.76255	0.0801191	33.4806	0.111498	23.7767	4	5	4.5	3.39629	0.713854	3.75768	0.745233	3.55735	0.633735	4.35916	0	2	1	1.34969	-1.33274	-2.01271	3	4
Thermococcus barophilus (strain DSM 11836 / MP)	TERMP_00388	TERMP_00388	62.6126	S-layer structural protein	1	11	9	10	10.7297	17	10	13.5	17.8946	7.16488	1.49754	20	15	17.5	12.8967	2.16699	4.95145	-4.9979	-3.58043	13	11	12	9.47161	-1.25813	-8.52835	-8.42301	-2.12449	17	26	21.5	16.2267	5.49697	1.95194	-1.66791	-10.7288	6.7551	1.40214	9	8	8.5	11.4724	0.742619	14.4485	9	6
Thermococcus barophilus (strain DSM 11836 / MP)	TERMP_00392	TERMP_00392	24.9722	RNA-binding protein	1	0	0	0	0	2	2	2	2.65105	2.65105	0	0	0	0	0	0	#DIV/0!	-2.65105	-1	2	3	2.5	1.97325	1.97325	0	-0.677803	-3.91125	4	3	3.5	2.64156	2.64156	0	-0.00949767	-279.127	0.668305	2.95262	2	2	2	2.69938	2.69938	0	0	0
Thermococcus barophilus (strain DSM 11836 / MP)	TERMP_00393	TERMP_00393	14.3994	DNA-directed RNA polymerase subunit F	1	0	0	0	0	0	0	0	0	0	#DIV/0!	2	2	2	1.47391	1.47391	0	1.47391	0	0	0	0	0	0	#DIV/0!	0	#DIV/0!	0	0	0	0	0	#DIV/0!	0	#DIV/0!	0	#DIV/0!	0	0	0	0	0	#DIV/0!	0	0
Thermococcus barophilus (strain DSM 11836 / MP)	rpl21e	TERMP_00394	11.1972	50S ribosomal protein L21e	1	3	3	3	3.21892	3	2	2.5	3.31382	0.0948979	33.9198	0	2	1	0.736956	-2.48196	-1.29692	-2.57686	-1.28599	3	3	3	2.3679	-0.851018	-3.78244	-0.945916	-3.50329	3	0	1.5	1.1321	-2.08682	-1.5425	-2.18172	-1.5189	-1.23581	-1.91608	3	0	1.5	2.02453	-1.19439	-2.69504	0	0
Thermococcus barophilus (strain DSM 11836 / MP)	gatD	TERMP_00397	48.9364	Glutamyl-tRNA(Gln) amidotransferase subunit D	1	2	0	1	1.07297	4	4	4	5.30211	4.22914	0.25371	0	0	0	0	-1.07297	-1	-5.30211	-1	7	8	7.5	5.91976	4.84678	0.221379	0.617647	8.58437	7	8	7.5	5.66048	4.58751	0.23389	0.35837	14.7951	-0.259277	-22.8318	6	5	5.5	7.42329	6.35031	0.168964	0	0
Thermococcus barophilus (strain DSM 11836 / MP)	gatE	TERMP_00398	70.9981	Glutamyl-tRNA(Gln) amidotransferase subunit E	1	0	0	0	0	5	6	5.5	7.2904	7.2904	0	0	2	1	0.736956	0.736956	0	-6.55344	-1.11245	11	10	10.5	8.28766	8.28766	0	0.997258	7.31044	12	9	10.5	7.92467	7.92467	0	0.634271	11.4941	-0.362988	-22.8318	6	5	5.5	7.42329	7.42329	0	0	0
Thermococcus barophilus (strain DSM 11836 / MP)	TERMP_00401	TERMP_00401	43.7823	3-hydroxy-3-methylglutaryl coenzyme A reductase	1	0	0	0	0	0	0	0	0	0	#DIV/0!	7	5	6	4.42173	4.42173	0	4.42173	0	3	0	1.5	1.18395	1.18395	0	1.18395	0	2	0	1	0.754731	0.754731	0	0.754731	0	-0.429221	-2.75837	0	0	0	0	0	#DIV/0!	0	0
Thermococcus barophilus (strain DSM 11836 / MP)	TERMP_00402	TERMP_00402	27.9435	MinD-like septum site-determining protein	1	0	0	0	0	0	0	0	0	0	#DIV/0!	2	2	2	1.47391	1.47391	0	1.47391	0	0	2	1	0.789301	0.789301	0	0.789301	0	0	2	1	0.754731	0.754731	0	0.754731	0	-0.0345702	-22.8318	0	0	0	0	0	#DIV/0!	0	0
Thermococcus barophilus (strain DSM 11836 / MP)	TERMP_00403	TERMP_00403	8.8739	RNA-binding protein	1	0	0	0	0	0	0	0	0	0	#DIV/0!	3	3	3	2.21087	2.21087	0	2.21087	0	3	3	3	2.3679	2.3679	0	2.3679	0	0	0	0	0	0	#DIV/0!	0	#DIV/0!	-2.3679	-1	3	0	1.5	2.02453	2.02453	0	0	0
Thermococcus barophilus (strain DSM 11836 / MP)	tdh	TERMP_00404	38.1979	L-threonine 3-dehydrogenase	1	22	19	20.5	21.996	10	13	11.5	15.2436	-6.75239	-3.25751	29	22	25.5	18.7924	-3.20359	-6.86604	3.5488	4.29541	21	19	20	15.786	-6.20994	-3.54206	0.542452	28.1012	24	20	22	16.6041	-5.39188	-4.07946	1.36051	11.2043	0.818056	19.297	13	12	12.5	16.8711	-5.12485	-4.29202	16	16
Thermococcus barophilus (strain DSM 11836 / MP)	pheS	TERMP_00405	58.2735	Phenylalanine--tRNA ligase alpha subunit	1	0	0	0	0	3	2	2.5	3.31382	3.31382	0	2	0	1	0.736956	0.736956	0	-2.57686	-1.28599	5	6	5.5	4.34115	4.34115	0	1.02734	3.22564	3	3	3	2.26419	2.26419	0	-1.04963	-3.15714	-2.07696	-2.09015	3	2	2.5	3.37422	3.37422	0	0	0
Thermococcus barophilus (strain DSM 11836 / MP)	pheT	TERMP_00406	64.4245	Phenylalanine--tRNA ligase beta subunit	1	0	0	0	0	0	0	0	0	0	#DIV/0!	0	0	0	0	0	#DIV/0!	0	#DIV/0!	4	2	3	2.3679	2.3679	0	2.3679	0	2	0	1	0.754731	0.754731	0	0.754731	0	-1.61317	-1.46786	0	0	0	0	0	#DIV/0!	0	0
Thermococcus barophilus (strain DSM 11836 / MP)	TERMP_00411	TERMP_00411	47.93	3-polyprenyl-4-hydroxybenzoate carboxy-lyase	1	8	7	7.5	8.0473	3	2	2.5	3.31382	-4.73348	-1.70008	10	8	9	6.6326	-1.4147	-5.68834	3.31878	0.998504	5	5	5	3.9465	-4.1008	-1.96237	0.632686	5.2377	10	7	8.5	6.41521	-1.63209	-4.93067	3.10139	1.06849	2.46871	1.59861	2	4	3	4.04907	-3.99823	-2.01271	2	2
Thermococcus barophilus (strain DSM 11836 / MP)	proC	TERMP_00412	28.208	Pyrroline-5-carboxylate reductase		0	0	0	0	0	0	0	0	0	#DIV/0!	0	0	0	0	0	#DIV/0!	0	#DIV/0!	0	0	0	0	0	#DIV/0!	0	#DIV/0!	0	0	0	0	0	#DIV/0!	0	#DIV/0!	0	#DIV/0!	0	0	0	0	0	#DIV/0!	0	0
Thermococcus barophilus (strain DSM 11836 / MP)	TERMP_00413	TERMP_00413	36.659	Aspartate-semialdehyde dehydrogenase		0	0	0	0	0	0	0	0	0	#DIV/0!	0	0	0	0	0	#DIV/0!	0	#DIV/0!	0	0	0	0	0	#DIV/0!	0	#DIV/0!	0	0	0	0	0	#DIV/0!	0	#DIV/0!	0	#DIV/0!	0	0	0	0	0	#DIV/0!	0	0
Thermococcus barophilus (strain DSM 11836 / MP)	TERMP_00414	TERMP_00414	42.9927	Threonine synthase	1	0	0	0	0	0	0	0	0	0	#DIV/0!	2	2	2	1.47391	1.47391	0	1.47391	0	0	0	0	0	0	#DIV/0!	0	#DIV/0!	3	3	3	2.26419	2.26419	0	2.26419	0	2.26419	0	0	0	0	0	0	#DIV/0!	0	0
Thermococcus barophilus (strain DSM 11836 / MP)	hisC	TERMP_00432	38.804	Histidinol-phosphate aminotransferase		0	0	0	0	0	0	0	0	0	#DIV/0!	0	0	0	0	0	#DIV/0!	0	#DIV/0!	0	0	0	0	0	#DIV/0!	0	#DIV/0!	0	0	0	0	0	#DIV/0!	0	#DIV/0!	0	#DIV/0!	0	0	0	0	0	#DIV/0!	0	0
Thermococcus barophilus (strain DSM 11836 / MP)	hisF	TERMP_00434	28.3312	Imidazole glycerol phosphate synthase subunit HisF	1	0	0	0	0	0	0	0	0	0	#DIV/0!	4	0	2	1.47391	1.47391	0	1.47391	0	0	3	1.5	1.18395	1.18395	0	1.18395	0	3	3	3	2.26419	2.26419	0	2.26419	0	1.08024	1.09601	0	0	0	0	0	#DIV/0!	0	0
Thermococcus barophilus (strain DSM 11836 / MP)	hisA	TERMP_00435	25.2873	1-(5-phosphoribosyl)-5-[(5-phosphoribosylamino)methylideneamino] imidazole-4-carboxamide isomerase	1	0	0	0	0	0	0	0	0	0	#DIV/0!	0	0	0	0	0	#DIV/0!	0	#DIV/0!	0	2	1	0.789301	0.789301	0	0.789301	0	0	0	0	0	0	#DIV/0!	0	#DIV/0!	-0.789301	-1	0	0	0	0	0	#DIV/0!	0	0
Thermococcus barophilus (strain DSM 11836 / MP)	hisD	TERMP_00438	42.2073	Histidinol dehydrogenase	1	0	2	1	1.07297	0	0	0	0	-1.07297	-1	0	0	0	0	-1.07297	-1	0	#DIV/0!	3	3	3	2.3679	1.29493	0.828596	2.3679	0	0	3	1.5	1.1321	0.0591224	18.1484	1.1321	0	-1.23581	-1.91608	0	0	0	0	-1.07297	-1	0	0
Thermococcus barophilus (strain DSM 11836 / MP)	TERMP_00445	TERMP_00445	30.2799	Dihydropteroate synthase	1	0	2	1	1.07297	0	0	0	0	-1.07297	-1	0	0	0	0	-1.07297	-1	0	#DIV/0!	0	0	0	0	-1.07297	-1	0	#DIV/0!	0	2	1	0.754731	-0.318243	-3.37155	0.754731	0	0.754731	0	0	0	0	0	-1.07297	-1	0	0
Thermococcus barophilus (strain DSM 11836 / MP)	TERMP_00447	TERMP_00447	28.3672	Uncharacterized protein	1	2	0	1	1.07297	0	0	0	0	-1.07297	-1	0	0	0	0	-1.07297	-1	0	#DIV/0!	0	0	0	0	-1.07297	-1	0	#DIV/0!	0	0	0	0	-1.07297	-1	0	#DIV/0!	0	#DIV/0!	0	0	0	0	-1.07297	-1	0	0
Thermococcus barophilus (strain DSM 11836 / MP)	gap	TERMP_00454	37.2616	Glyceraldehyde-3-phosphate dehydrogenase	1	7	5	6	6.43784	4	3	3.5	4.63935	-1.7985	-3.57957	6	7	6.5	4.79021	-1.64763	-3.90733	0.150866	30.7515	5	6	5.5	4.34115	-2.09669	-3.07048	-0.298191	-15.5583	5	4	4.5	3.39629	-3.04155	-2.11663	-1.24306	-3.7322	-0.944867	-4.59446	2	2	2	2.69938	-3.73846	-1.72206	8	8
Thermococcus barophilus (strain DSM 11836 / MP)	TERMP_00458	TERMP_00458	25.8727	Aspartate racemase	1	4	4	4	4.29189	0	0	0	0	-4.29189	-1	2	3	2.5	1.84239	-2.4495	-1.75215	1.84239	0	3	2	2.5	1.97325	-2.31864	-1.85104	1.97325	0	4	4	4	3.01892	-1.27297	-3.37155	3.01892	0	1.04567	1.88707	0	0	0	0	-4.29189	-1	3	0
Thermococcus barophilus (strain DSM 11836 / MP)	TERMP_00459	TERMP_00459	44.816	Phosphopantothenoylcysteine decarboxylase	1	2	2	2	2.14595	3	2	2.5	3.31382	1.16787	1.83749	4	3	3.5	2.57934	0.433398	4.95145	-0.734474	-4.51183	3	2	2.5	1.97325	-0.172695	-12.4262	-1.34057	-2.47195	2	2	2	1.50946	-0.636486	-3.37155	-1.80436	-1.83656	-0.463791	-4.25462	0	2	1	1.34969	-0.796258	-2.69504	0	2
Thermococcus barophilus (strain DSM 11836 / MP)	TERMP_00460	TERMP_00460	74.2365	Formate dehydrogenase H	1	0	0	0	0	0	0	0	0	0	#DIV/0!	0	0	0	0	0	#DIV/0!	0	#DIV/0!	2	0	1	0.789301	0.789301	0	0.789301	0	0	0	0	0	0	#DIV/0!	0	#DIV/0!	-0.789301	-1	0	0	0	0	0	#DIV/0!	0	0
Thermococcus barophilus (strain DSM 11836 / MP)	TERMP_00475	TERMP_00475	36.0125	CRISPR-associated protein	1	0	0	0	0	0	0	0	0	0	#DIV/0!	0	0	0	0	0	#DIV/0!	0	#DIV/0!	2	2	2	1.5786	1.5786	0	1.5786	0	0	0	0	0	0	#DIV/0!	0	#DIV/0!	-1.5786	-1	0	0	0	0	0	#DIV/0!	0	0
Thermococcus barophilus (strain DSM 11836 / MP)	TERMP_00481	TERMP_00481	35.373	Thiamine-monophosphate kinase	1	0	0	0	0	0	0	0	0	0	#DIV/0!	2	0	1	0.736956	0.736956	0	0.736956	0	2	0	1	0.789301	0.789301	0	0.789301	0	2	0	1	0.754731	0.754731	0	0.754731	0	-0.0345702	-22.8318	0	0	0	0	0	#DIV/0!	0	0
Thermococcus barophilus (strain DSM 11836 / MP)	TERMP_00485	TERMP_00485	29.6172	AP_endonuc_2 domain-containing protein	1	4	4	4	4.29189	3	3	3	3.97658	-0.315312	-13.6116	9	7	8	5.89564	1.60375	2.67616	1.91906	2.07215	7	8	7.5	5.91976	1.62786	2.63652	1.94317	2.04644	5	9	7	5.28311	0.99122	4.32991	1.30653	3.04362	-0.636642	-9.2984	4	2	3	4.04907	-0.242828	-17.6746	2	0
Thermococcus barophilus (strain DSM 11836 / MP)	rpoL	TERMP_00487	11.024	DNA-directed RNA polymerase subunit L	1	0	0	0	0	0	0	0	0	0	#DIV/0!	0	3	1.5	1.10543	1.10543	0	1.10543	0	0	0	0	0	0	#DIV/0!	0	#DIV/0!	0	0	0	0	0	#DIV/0!	0	#DIV/0!	0	#DIV/0!	0	0	0	0	0	#DIV/0!	0	0
Thermococcus barophilus (strain DSM 11836 / MP)	csl4	TERMP_00489	22.248	Exosome complex component Csl4	1	0	0	0	0	0	0	0	0	0	#DIV/0!	2	2	2	1.47391	1.47391	0	1.47391	0	3	3	3	2.3679	2.3679	0	2.3679	0	3	6	4.5	3.39629	3.39629	0	3.39629	0	1.02839	2.30254	0	0	0	0	0	#DIV/0!	0	0
Thermococcus barophilus (strain DSM 11836 / MP)	thrS	TERMP_00490	73.0474	Threonine--tRNA ligase	1	15	9	12	12.8757	8	6	7	9.27869	-3.59699	-3.57957	24	22	23	16.95	4.0743	3.16022	7.67129	1.20954	21	16	18.5	14.6021	1.72638	7.45818	5.32337	1.74301	13	16	14.5	10.9436	-1.93209	-6.66413	1.6649	5.57312	-3.65847	-3.9913	8	7	7.5	10.1227	-2.75302	-4.67694	8	8
Thermococcus barophilus (strain DSM 11836 / MP)	TERMP_00492	TERMP_00492	26.4455	TBPIP_N domain-containing protein	1	2	2	2	2.14595	0	0	0	0	-2.14595	-1	4	4	4	2.94782	0.801875	2.67616	2.94782	0	2	0	1	0.789301	-1.35665	-1.5818	0.789301	0	0	0	0	0	-2.14595	-1	0	#DIV/0!	-0.789301	-1	0	0	0	0	-2.14595	-1	0	0
Thermococcus barophilus (strain DSM 11836 / MP)	mptA	TERMP_00493	30.9044	GTP cyclohydrolase MptA	1	0	0	0	0	3	3	3	3.97658	3.97658	0	0	0	0	0	0	#DIV/0!	-3.97658	-1	3	4	3.5	2.76255	2.76255	0	-1.21403	-3.27552	3	4	3.5	2.64156	2.64156	0	-1.33502	-2.97866	-0.120996	-22.8318	0	0	0	0	0	#DIV/0!	0	0
Thermococcus barophilus (strain DSM 11836 / MP)	top6A	TERMP_00498	43.979	Type 2 DNA topoisomerase 6 subunit A	1	0	0	0	0	2	0	1	1.32553	1.32553	0	0	0	0	0	0	#DIV/0!	-1.32553	-1	0	3	1.5	1.18395	1.18395	0	-0.141576	-9.36265	2	2	2	1.50946	1.50946	0	0.183934	7.20655	0.32551	3.63722	0	2	1	1.34969	1.34969	0	0	0
Thermococcus barophilus (strain DSM 11836 / MP)	top6B	TERMP_00499	64.758	Type 2 DNA topoisomerase 6 subunit B		0	0	0	0	0	0	0	0	0	#DIV/0!	0	0	0	0	0	#DIV/0!	0	#DIV/0!	0	0	0	0	0	#DIV/0!	0	#DIV/0!	0	0	0	0	0	#DIV/0!	0	#DIV/0!	0	#DIV/0!	0	0	0	0	0	#DIV/0!	0	0
Thermococcus barophilus (strain DSM 11836 / MP)	eif1a	TERMP_00502	13.2501	Translation initiation factor 1A	1	0	0	0	0	0	0	0	0	0	#DIV/0!	2	0	1	0.736956	0.736956	0	0.736956	0	2	2	2	1.5786	1.5786	0	1.5786	0	0	0	0	0	0	#DIV/0!	0	#DIV/0!	-1.5786	-1	0	0	0	0	0	#DIV/0!	0	0
Thermococcus barophilus (strain DSM 11836 / MP)	ftsY	TERMP_00503	33.11	Signal recognition particle receptor FtsY	1	5	4	4.5	4.82838	3	3	3	3.97658	-0.851799	-5.66845	7	7	7	5.15869	0.330308	14.6178	1.18211	3.36398	10	9	9.5	7.49836	2.66998	1.8084	3.52178	1.12914	6	6	6	4.52838	-0.299997	-16.0947	0.551801	7.20655	-2.96997	-2.52472	4	4	4	5.39875	0.570374	8.46529	0	0
Thermococcus barophilus (strain DSM 11836 / MP)	TERMP_00510	TERMP_00510	47.5818	Bmp family protein	1	5	2	3.5	3.75541	4	4	4	5.30211	1.5467	2.42801	12	9	10.5	7.73803	3.98263	0.942947	2.43592	2.17663	2	6	4	3.1572	-0.598204	-6.2778	-2.14491	-2.47195	6	9	7.5	5.66048	1.90507	1.97127	0.35837	14.7951	2.50328	1.26123	4	4	4	5.39875	1.64335	2.28522	5	4
Thermococcus barophilus (strain DSM 11836 / MP)	TERMP_00514	TERMP_00514	35.9324	Putative ABC transporter periplasmic binding protein	1	6	5	5.5	5.90135	2	2	2	2.65105	-3.2503	-1.81563	5	7	6	4.42173	-1.47962	-3.98842	1.77068	1.4972	2	2	2	1.5786	-4.32275	-1.36518	-1.07245	-2.47195	2	0	1	0.754731	-5.14662	-1.14665	-1.89632	-1.398	-0.823871	-1.91608	4	4	4	5.39875	-0.502599	-11.7417	5	5
Thermococcus barophilus (strain DSM 11836 / MP)	TERMP_00515	TERMP_00515	70.4582	S_layer_C domain-containing protein	1	0	0	0	0	0	0	0	0	0	#DIV/0!	3	0	1.5	1.10543	1.10543	0	1.10543	0	0	0	0	0	0	#DIV/0!	0	#DIV/0!	0	0	0	0	0	#DIV/0!	0	#DIV/0!	0	#DIV/0!	0	0	0	0	0	#DIV/0!	0	0
Thermococcus barophilus (strain DSM 11836 / MP)	TERMP_00517	TERMP_00517	25.8736	Xanthine-guanine phosphoribosyltransferase	1	0	0	0	0	0	0	0	0	0	#DIV/0!	0	0	0	0	0	#DIV/0!	0	#DIV/0!	0	0	0	0	0	#DIV/0!	0	#DIV/0!	0	0	0	0	0	#DIV/0!	0	#DIV/0!	0	#DIV/0!	0	0	0	0	0	#DIV/0!	0	0
Thermococcus barophilus (strain DSM 11836 / MP)	TERMP_00518	TERMP_00518	48.5054	Uncharacterized protein	1	0	2	1	1.07297	3	3	3	3.97658	2.90361	0.369531	3	0	1.5	1.10543	0.0324599	33.0554	-2.87115	-1.38501	6	6	6	4.7358	3.66283	0.292936	0.759223	5.2377	4	4	4	3.01892	1.94595	0.551388	-0.95766	-4.1524	-1.71688	-2.75837	0	0	0	0	-1.07297	-1	3	3
Thermococcus barophilus (strain DSM 11836 / MP)	cysS	TERMP_00522	55.8157	Cysteine--tRNA ligase	1	9	8	8.5	9.12027	9	9	9	11.9297	2.80947	3.24626	20	17	18.5	13.6337	4.5134	2.02071	1.70393	7.0013	24	18	21	16.5753	7.45504	1.22337	4.64557	2.56798	21	19	20	15.0946	5.97434	1.52658	3.16487	3.76943	-1.48071	-11.1942	10	6	8	10.7975	1.67724	5.43768	7	7
Thermococcus barophilus (strain DSM 11836 / MP)	TERMP_00524	TERMP_00524	33.8079	Peptidyl-prolyl cis-trans isomerase	1	12	8	10	10.7297	7	5	6	7.95316	-2.77657	-3.86438	17	13	15	11.0543	0.324599	33.0554	3.10117	2.56457	19	13	16	12.6288	1.89908	5.64997	4.67565	1.70098	12	11	11.5	8.6794	-2.05033	-5.23317	0.726238	10.9512	-3.94941	-3.19764	9	6	7.5	10.1227	-0.607069	-17.6746	10	11
Thermococcus barophilus (strain DSM 11836 / MP)	TERMP_00527	TERMP_00527	73.2579	Methionine ABC transporter ATP-binding protein	1	0	2	1	1.07297	2	0	1	1.32553	0.252554	4.24849	0	0	0	0	-1.07297	-1	-1.32553	-1	3	3	3	2.3679	1.29493	0.828596	1.04238	1.27164	2	3	2.5	1.88683	0.813853	1.31839	0.561299	2.36153	-0.481076	-4.9221	0	0	0	0	-1.07297	-1	0	0
Thermococcus barophilus (strain DSM 11836 / MP)	TERMP_00528	TERMP_00528	71.0099	Prolyl endopeptidase	1	3	5	4	4.29189	2	3	2.5	3.31382	-0.978076	-4.3881	8	3	5.5	4.05326	-0.238638	-17.9849	0.739437	4.48154	5	2	3.5	2.76255	-1.52934	-2.80637	-0.551265	-6.01129	6	5	5.5	4.15102	-0.140876	-30.4658	0.8372	3.95822	1.38847	1.98964	0	0	0	0	-4.29189	-1	3	0
Thermococcus barophilus (strain DSM 11836 / MP)	TERMP_00536	TERMP_00536	48.5902	Sulfhydrogenase II subunit a	1	20	17	18.5	19.85	4	5	4.5	5.96487	-13.8851	-1.42959	21	19	20	14.7391	-5.1109	-3.88386	8.77424	0.679817	10	13	11.5	9.07696	-10.773	-1.84256	3.11209	1.91668	20	19	19.5	14.7172	-5.13276	-3.86731	8.75237	0.681515	5.64029	1.60931	25	20	22.5	30.368	10.518	1.88724	3	2
Thermococcus barophilus (strain DSM 11836 / MP)	TERMP_00537	TERMP_00537	29.7749	Sulfhydrogenase II subunit d	1	3	2	2.5	2.68243	0	0	0	0	-2.68243	-1	0	0	0	0	-2.68243	-1	0	#DIV/0!	2	0	1	0.789301	-1.89313	-1.41693	0.789301	0	2	3	2.5	1.88683	-0.795607	-3.37155	1.88683	0	1.09753	0.719164	5	3	4	5.39875	2.71632	0.987525	0	0
Thermococcus barophilus (strain DSM 11836 / MP)	TERMP_00538	TERMP_00538	32.8079	Sulfhydrogenase II subunit g	1	7	9	8	8.58379	3	3	3	3.97658	-4.60721	-1.86312	10	9	9.5	7.00108	-1.58271	-5.42348	3.0245	1.31479	2	5	3.5	2.76255	-5.82123	-1.47456	-1.21403	-3.27552	9	10	9.5	7.16994	-1.41385	-6.07123	3.19336	1.24527	4.40739	0.626801	13	9	11	14.8466	6.26279	1.3706	0	0
Thermococcus barophilus (strain DSM 11836 / MP)	TERMP_00539	TERMP_00539	43.2612	Sulfhydrogenase II subunit b	1	7	6	6.5	6.97433	0	0	0	0	-6.97433	-1	9	8	8.5	6.26412	-0.710205	-9.82016	6.26412	0	0	0	0	0	-6.97433	-1	0	#DIV/0!	11	12	11.5	8.6794	1.70507	4.09034	8.6794	0	8.6794	0	10	10	10	13.4969	6.52256	1.06926	0	0
Thermococcus barophilus (strain DSM 11836 / MP)	TERMP_00551	TERMP_00551	24.3597	Diphthami_syn_2 domain-containing protein	1	2	0	1	1.07297	0	0	0	0	-1.07297	-1	0	0	0	0	-1.07297	-1	0	#DIV/0!	0	0	0	0	-1.07297	-1	0	#DIV/0!	0	2	1	0.754731	-0.318243	-3.37155	0.754731	0	0.754731	0	0	0	0	0	-1.07297	-1	0	0
Thermococcus barophilus (strain DSM 11836 / MP)	TERMP_00556	TERMP_00556	21.5088	Radical SAM domain protein	1	0	0	0	0	2	2	2	2.65105	2.65105	0	0	0	0	0	0	#DIV/0!	-2.65105	-1	2	3	2.5	1.97325	1.97325	0	-0.677803	-3.91125	0	2	1	0.754731	0.754731	0	-1.89632	-1.398	-1.21852	-1.61938	2	0	1	1.34969	1.34969	0	0	0
Thermococcus barophilus (strain DSM 11836 / MP)	TERMP_00557	TERMP_00557	68.332	Vitamin B12 ABC transporter, B12-binding component	1	40	30	35	37.5541	19	16	17.5	23.1967	-14.3573	-2.61567	45	38	41.5	30.5837	-6.97042	-5.38764	7.38693	3.14024	21	19	20	15.786	-21.7681	-1.72519	-7.41071	-3.13016	26	32	29	21.8872	-15.6669	-2.39703	-1.30954	-17.7136	6.10117	2.58738	27	24	25.5	34.4171	-3.13701	-11.9713	28	18
Thermococcus barophilus (strain DSM 11836 / MP)	TERMP_00558	TERMP_00558	35.899	UPF0284 protein TERMP_00558	1	18	21	19.5	20.923	17	15	16	21.2084	0.285454	73.2971	25	23	24	17.6869	-3.23605	-6.46559	-3.5215	-6.02255	18	17	17.5	13.8128	-7.11022	-2.94266	-7.39567	-2.86768	23	24	23.5	17.7362	-3.18681	-6.56548	-3.47227	-6.10795	3.9234	3.52061	15	11	13	17.546	-3.37703	-6.19568	15	16
Thermococcus barophilus (strain DSM 11836 / MP)	TERMP_00565	TERMP_00565	7.67917	PRC domain-containing protein	1	3	0	1.5	1.60946	0	0	0	0	-1.60946	-1	2	3	2.5	1.84239	0.232929	6.90967	1.84239	0	0	0	0	0	-1.60946	-1	0	#DIV/0!	0	0	0	0	-1.60946	-1	0	#DIV/0!	0	#DIV/0!	0	0	0	0	-1.60946	-1	0	0
Thermococcus barophilus (strain DSM 11836 / MP)	ribK	TERMP_00567	23.9563	Riboflavin kinase	1	0	0	0	0	0	0	0	0	0	#DIV/0!	0	0	0	0	0	#DIV/0!	0	#DIV/0!	0	3	1.5	1.18395	1.18395	0	1.18395	0	0	0	0	0	0	#DIV/0!	0	#DIV/0!	-1.18395	-1	0	2	1	1.34969	1.34969	0	0	0
Thermococcus barophilus (strain DSM 11836 / MP)	mat	TERMP_00570	45.0827	S-adenosylmethionine synthase	1	15	9	12	12.8757	21	15	18	23.8595	10.9838	1.17224	30	24	27	19.8978	7.02212	1.83359	-3.96169	-6.02255	31	23	27	21.3111	8.43544	1.52638	-2.54837	-9.36265	30	27	28.5	21.5098	8.63414	1.49125	-2.34967	-10.1544	0.198699	107.253	14	10	12	16.1963	3.32058	3.87754	11	11
Thermococcus barophilus (strain DSM 11836 / MP)	TERMP_00574	TERMP_00574	42.9628	Amidohydro-rel domain-containing protein	1	5	4	4.5	4.82838	3	4	3.5	4.63935	-0.189035	-25.5423	9	4	6.5	4.79021	-0.0381694	-126.499	0.150866	30.7515	4	5	4.5	3.55185	-1.27653	-3.78244	-1.08749	-4.2661	5	5	5	3.77365	-1.05473	-4.57785	-0.865693	-5.35911	0.221799	16.0138	4	4	4	5.39875	0.570374	8.46529	3	2
Thermococcus barophilus (strain DSM 11836 / MP)	TERMP_00578	TERMP_00578	47.7081	Deoxyguanosinetriphosphate triphosphohydrolase	1	11	9	10	10.7297	3	6	4.5	5.96487	-4.76486	-2.25185	16	14	15	11.0543	0.324599	33.0554	5.08946	1.172	12	12	12	9.47161	-1.25813	-8.52835	3.50674	1.70098	13	10	11.5	8.6794	-2.05033	-5.23317	2.71453	2.19739	-0.792208	-11.956	6	5	5.5	7.42329	-3.30645	-3.2451	8	4
Thermococcus barophilus (strain DSM 11836 / MP)	TERMP_00580	TERMP_00580	48.7119	Coenzyme F390 synthetase I	1	21	14	17.5	18.777	18	18	18	23.8595	5.08246	3.69448	23	22	22.5	16.5815	-2.19554	-8.55237	-7.27799	-3.27831	26	26	26	20.5218	1.74479	10.7618	-3.33767	-7.14855	30	26	28	21.1325	2.35542	7.97184	-2.72704	-8.74924	0.610635	33.6074	17	13	15	20.2453	1.46829	12.7883	17	18
Thermococcus barophilus (strain DSM 11836 / MP)	TERMP_00581	TERMP_00581	41.3909	Uncharacterized protein	1	0	0	0	0	2	2	2	2.65105	2.65105	0	2	2	2	1.47391	1.47391	0	-1.17714	-2.25211	0	0	0	0	0	#DIV/0!	-2.65105	-1	0	2	1	0.754731	0.754731	0	-1.89632	-1.398	0.754731	0	0	0	0	0	0	#DIV/0!	0	0
Thermococcus barophilus (strain DSM 11836 / MP)	TERMP_00583	TERMP_00583	59.6077	Thermosome subunit protein	1	27	25	26	27.8973	57	48	52.5	69.5902	41.6929	0.669115	31	26	28.5	21.0032	-6.89408	-4.04656	-48.5869	-1.43228	73	65	69	54.4618	26.5644	1.05017	-15.1284	-4.59996	80	73	76.5	57.7369	29.8396	0.93491	-11.8533	-5.87096	3.27513	16.6289	38	34	36	48.5888	20.6915	1.34825	23	25
Thermococcus barophilus (strain DSM 11836 / MP)	TERMP_00596	TERMP_00596	34.6507	Putative ABC transporter, ATP-binding protein component	1	0	0	0	0	0	0	0	0	0	#DIV/0!	4	2	3	2.21087	2.21087	0	2.21087	0	0	0	0	0	0	#DIV/0!	0	#DIV/0!	2	0	1	0.754731	0.754731	0	0.754731	0	0.754731	0	0	0	0	0	0	#DIV/0!	0	0
Thermococcus barophilus (strain DSM 11836 / MP)	TERMP_00597	TERMP_00597	80.5527	NPCBM_assoc domain-containing protein	1	5	4	4.5	4.82838	9	9	9	11.9297	7.10137	0.679923	9	8	8.5	6.26412	1.43574	3.36299	-5.66562	-2.10564	5	3	4	3.1572	-1.67118	-2.88921	-8.77254	-1.3599	5	11	8	6.03784	1.20946	3.99217	-5.8919	-2.02477	2.88064	1.09601	6	6	6	8.09813	3.26975	1.47668	0	0
Thermococcus barophilus (strain DSM 11836 / MP)	rtcB	TERMP_00599	53.1326	RNA-splicing ligase RtcB	1	4	6	5	5.36487	11	12	11.5	15.2436	9.8787	0.543074	6	7	6.5	4.79021	-0.574656	-9.33579	-10.4534	-1.45825	17	15	16	12.6288	7.26395	0.738561	-2.61475	-5.82983	14	14	14	10.5662	5.20136	1.03144	-4.67734	-3.25903	-2.06258	-6.12281	10	10	10	13.4969	8.13202	0.659721	0	3
Thermococcus barophilus (strain DSM 11836 / MP)	rps10	TERMP_00603	11.7024	30S ribosomal protein S10	1	5	5	5	5.36487	0	2	1	1.32553	-4.03934	-1.32815	6	6	6	4.42173	-0.943134	-5.68834	3.09621	0.428113	6	6	6	4.7358	-0.629063	-8.52835	3.41028	0.388686	4	6	5	3.77365	-1.59121	-3.37155	2.44813	0.541446	-0.962152	-4.9221	4	3	3.5	4.72391	-0.640957	-8.37009	2	0
Thermococcus barophilus (strain DSM 11836 / MP)	tuf	TERMP_00604	47.5213	Elongation factor 1-alpha	1	42	45	43.5	46.6743	77	74	75.5	100.077	53.403	0.874003	60	56	58	42.7434	-3.93092	-11.8736	-57.3339	-1.74552	124	105	114.5	90.3749	43.7006	1.06805	-9.70237	-10.3147	103	94	98.5	74.341	27.6666	1.68703	-25.7364	-3.88856	-16.034	-5.63646	55	60	57.5	77.6071	30.9328	1.5089	42	42
Thermococcus barophilus (strain DSM 11836 / MP)	fusA	TERMP_00606	82.072	Elongation factor 2	1	0	0	0	0	46	42	44	58.3232	58.3232	0	0	0	0	0	0	#DIV/0!	-58.3232	-1	62	57	59.5	46.9634	46.9634	0	-11.3598	-5.13417	64	64	64	48.3028	48.3028	0	-10.0204	-5.82042	1.33936	35.0641	39	42	40.5	54.6624	54.6624	0	2	3
Thermococcus barophilus (strain DSM 11836 / MP)	TERMP_00609	TERMP_00609	37.0551	Elp3 domain-containing protein	1	0	0	0	0	0	0	0	0	0	#DIV/0!	0	0	0	0	0	#DIV/0!	0	#DIV/0!	2	0	1	0.789301	0.789301	0	0.789301	0	0	0	0	0	0	#DIV/0!	0	#DIV/0!	-0.789301	-1	0	0	0	0	0	#DIV/0!	0	0
Thermococcus barophilus (strain DSM 11836 / MP)	TERMP_00610	TERMP_00610	9.592	2-oxoglutarate oxidoreductase, delta subunit		0	0	0	0	0	0	0	0	0	#DIV/0!	0	0	0	0	0	#DIV/0!	0	#DIV/0!	0	0	0	0	0	#DIV/0!	0	#DIV/0!	0	0	0	0	0	#DIV/0!	0	#DIV/0!	0	#DIV/0!	0	0	0	0	0	#DIV/0!	0	0
Thermococcus barophilus (strain DSM 11836 / MP)	TERMP_00611	TERMP_00611	44.0241	2-oxoglutarate oxidoreductase, alpha subunit	1	10	5	7.5	8.0473	6	7	6.5	8.61593	0.568626	14.1522	7	6	6.5	4.79021	-3.25709	-2.4707	-3.82572	-2.25211	6	8	7	5.52511	-2.5222	-3.19059	-3.09082	-2.78758	7	7	7	5.28311	-2.76419	-2.91127	-3.33281	-2.58518	-0.241992	-22.8318	6	6	6	8.09813	0.0508312	158.314	3	5
Thermococcus barophilus (strain DSM 11836 / MP)	TERMP_00612	TERMP_00612	31.4114	2-oxoglutarate oxidoreductase, beta subunit	1	4	2	3	3.21892	0	0	0	0	-3.21892	-1	2	2	2	1.47391	-1.74501	-1.84464	1.47391	0	2	3	2.5	1.97325	-1.24567	-2.58409	1.97325	0	0	3	1.5	1.1321	-2.08682	-1.5425	1.1321	0	-0.841156	-2.34588	2	2	2	2.69938	-0.519543	-6.19568	0	0
Thermococcus barophilus (strain DSM 11836 / MP)	TERMP_00614	TERMP_00614	42.6351	2-oxoglutarate oxidoreductase, alpha subunit	1	8	8	8	8.58379	7	4	5.5	7.2904	-1.29339	-6.63667	16	10	13	9.58042	0.996635	8.61277	2.29002	3.18355	9	10	9.5	7.49836	-1.08543	-7.90819	0.207957	35.0572	11	11	11	8.30204	-0.281752	-30.4658	1.01164	7.20655	0.803679	9.33005	7	8	7.5	10.1227	1.53888	5.57795	5	5
Thermococcus barophilus (strain DSM 11836 / MP)	TERMP_00615	TERMP_00615	31.2731	2-oxoglutarate oxidoreductase, beta subunit	1	4	2	3	3.21892	0	2	1	1.32553	-1.89339	-1.70008	6	6	6	4.42173	1.20281	2.67616	3.09621	0.428113	3	3	3	2.3679	-0.851018	-3.78244	1.04238	1.27164	4	4	4	3.01892	-0.199998	-16.0947	1.69339	0.782763	0.65102	3.63722	4	2	3	4.04907	0.830146	3.87754	3	0
Thermococcus barophilus (strain DSM 11836 / MP)	TERMP_00616	TERMP_00616	20.5662	2-oxoglutarate oxidoreductase, gamma subunit	1	5	6	5.5	5.90135	4	5	4.5	5.96487	0.0635188	92.9072	5	8	6.5	4.79021	-1.11114	-5.31107	-1.17466	-5.07795	4	4	4	3.1572	-2.74415	-2.15052	-2.80767	-2.12449	6	5	5.5	4.15102	-1.75034	-3.37155	-1.81385	-3.28851	0.993815	3.17685	5	4	4.5	6.0736	0.172245	34.2614	0	2
Thermococcus barophilus (strain DSM 11836 / MP)	TERMP_00620	TERMP_00620	77.4335	Uncharacterized protein	1	0	0	0	0	0	0	0	0	0	#DIV/0!	2	0	1	0.736956	0.736956	0	0.736956	0	0	0	0	0	0	#DIV/0!	0	#DIV/0!	0	0	0	0	0	#DIV/0!	0	#DIV/0!	0	#DIV/0!	0	0	0	0	0	#DIV/0!	0	0
Thermococcus barophilus (strain DSM 11836 / MP)	TERMP_00624	TERMP_00624	47.2052	Uncharacterized protein	1	0	0	0	0	0	0	0	0	0	#DIV/0!	2	0	1	0.736956	0.736956	0	0.736956	0	0	0	0	0	0	#DIV/0!	0	#DIV/0!	0	0	0	0	0	#DIV/0!	0	#DIV/0!	0	#DIV/0!	0	0	0	0	0	#DIV/0!	0	0
Thermococcus barophilus (strain DSM 11836 / MP)	TERMP_00625	TERMP_00625	39.4369	Putative methylthioribose-1-phosphate isomerase	1	5	5	5	5.36487	4	3	3.5	4.63935	-0.725522	-7.3945	10	11	10.5	7.73803	2.37317	2.26064	3.09869	1.4972	10	10	10	7.89301	2.52814	2.12206	3.25366	1.42588	9	9	9	6.79257	1.42771	3.75768	2.15323	2.1546	-1.10043	-7.17264	3	3	3	4.04907	-1.3158	-4.07726	4	7
Thermococcus barophilus (strain DSM 11836 / MP)	TERMP_00626	TERMP_00626	42.195	Alcohol dehydrogenase	1	4	2	3	3.21892	0	2	1	1.32553	-1.89339	-1.70008	3	3	3	2.21087	-1.00805	-3.1932	0.885339	1.4972	4	3	3.5	2.76255	-0.456368	-7.05335	1.43703	0.92241	2	3	2.5	1.88683	-1.33209	-2.41644	0.561299	2.36153	-0.875726	-3.15458	2	2	2	2.69938	-0.519543	-6.19568	0	0
Thermococcus barophilus (strain DSM 11836 / MP)	TERMP_00635	TERMP_00635	39.564	Acetylornithine deacetylase	1	3	3	3	3.21892	3	3	3	3.97658	0.757662	4.24849	6	5	5.5	4.05326	0.834335	3.85807	0.0766737	51.8637	3	4	3.5	2.76255	-0.456368	-7.05335	-1.21403	-3.27552	4	5	4.5	3.39629	0.177367	18.1484	-0.580294	-6.8527	0.633735	4.35916	2	0	1	1.34969	-1.86923	-1.72206	3	0
Thermococcus barophilus (strain DSM 11836 / MP)	TERMP_00641	TERMP_00641	28.0021	ABC transporter ATP-binding protein	1	2	2	2	2.14595	0	3	1.5	1.98829	-0.157656	-13.6116	0	3	1.5	1.10543	-1.04051	-2.06239	-0.882858	-2.25211	2	3	2.5	1.97325	-0.172695	-12.4262	-0.015039	-132.209	2	4	3	2.26419	0.118245	18.1484	0.275901	7.20655	0.29094	6.78234	2	0	1	1.34969	-0.796258	-2.69504	0	0
Thermococcus barophilus (strain DSM 11836 / MP)	TERMP_00654	TERMP_00654	43.9673	Digeranylgeranylglycerophospholipid reductase	1	12	10	11	11.8027	13	14	13.5	17.8946	6.09191	1.93744	21	18	19.5	14.3706	2.56793	4.5962	-3.52399	-5.07795	22	19	20.5	16.1807	4.37796	2.69594	-1.71395	-10.4406	20	20	20	15.0946	3.2919	3.58538	-2.80001	-6.39092	-1.08606	-14.8986	10	13	11.5	15.5214	3.71871	3.17387	13	13
Thermococcus barophilus (strain DSM 11836 / MP)	TERMP_00655	TERMP_00655	7.15149	Ferredoxin	1	0	0	0	0	0	0	0	0	0	#DIV/0!	2	2	2	1.47391	1.47391	0	1.47391	0	0	0	0	0	0	#DIV/0!	0	#DIV/0!	0	0	0	0	0	#DIV/0!	0	#DIV/0!	0	#DIV/0!	0	0	0	0	0	#DIV/0!	0	0
Thermococcus barophilus (strain DSM 11836 / MP)	TERMP_00656	TERMP_00656	26.767	Archaeal heat shock regulator		0	0	0	0	0	0	0	0	0	#DIV/0!	0	0	0	0	0	#DIV/0!	0	#DIV/0!	0	0	0	0	0	#DIV/0!	0	#DIV/0!	0	0	0	0	0	#DIV/0!	0	#DIV/0!	0	#DIV/0!	0	0	0	0	0	#DIV/0!	0	0
Thermococcus barophilus (strain DSM 11836 / MP)	TERMP_00657	TERMP_00657	25.517	Glutaredoxin-like protein	1	10	8	9	9.65676	10	12	11	14.5808	4.92404	1.96115	14	15	14.5	10.6859	1.02909	9.38375	-3.89494	-3.74352	12	11	11.5	9.07696	-0.579802	-16.6553	-5.50384	-2.6492	10	12	11	8.30204	-1.35473	-7.12821	-6.27876	-2.32224	-0.774923	-11.7134	12	8	10	13.4969	3.84013	2.5147	12	7
Thermococcus barophilus (strain DSM 11836 / MP)	TERMP_00665	TERMP_00665	107.862	Oligosaccharyl transferase-like protein	1	0	0	0	0	0	0	0	0	0	#DIV/0!	0	2	1	0.736956	0.736956	0	0.736956	0	4	3	3.5	2.76255	2.76255	0	2.76255	0	3	3	3	2.26419	2.26419	0	2.26419	0	-0.498361	-5.54327	0	0	0	0	0	#DIV/0!	0	0
Thermococcus barophilus (strain DSM 11836 / MP)	glmS	TERMP_00666	67.0126	Glutamine--fructose-6-phosphate aminotransferase [isomerizing]	1	9	7	8	8.58379	14	13	13.5	17.8946	9.31083	0.921914	11	10	10.5	7.73803	-0.845754	-10.1493	-10.1566	-1.76187	25	23	24	18.9432	10.3594	0.828596	1.0486	17.0652	28	24	26	19.623	11.0392	0.777573	1.72838	10.3534	0.679775	27.8669	6	6	6	8.09813	-0.485656	-17.6746	8	7
Thermococcus barophilus (strain DSM 11836 / MP)	TERMP_00668	TERMP_00668	27.347	Transcriptional regulator		0	0	0	0	0	0	0	0	0	#DIV/0!	0	0	0	0	0	#DIV/0!	0	#DIV/0!	0	0	0	0	0	#DIV/0!	0	#DIV/0!	0	0	0	0	0	#DIV/0!	0	#DIV/0!	0	#DIV/0!	0	0	0	0	0	#DIV/0!	0	0
Thermococcus barophilus (strain DSM 11836 / MP)	TERMP_00669	TERMP_00669	44.4684	Uncharacterized protein	1	0	0	0	0	0	2	1	1.32553	1.32553	0	0	0	0	0	0	#DIV/0!	-1.32553	-1	2	3	2.5	1.97325	1.97325	0	0.647725	2.04644	0	0	0	0	0	#DIV/0!	-1.32553	-1	-1.97325	-1	0	0	0	0	0	#DIV/0!	0	0
Thermococcus barophilus (strain DSM 11836 / MP)	TERMP_00675	TERMP_00675	66.3155	RNase L inhibitor	1	2	2	2	2.14595	6	4	5	6.62764	4.48169	0.478825	4	4	4	2.94782	0.801875	2.67616	-3.67981	-1.80108	10	8	9	7.10371	4.95776	0.432846	0.476071	13.9215	8	12	10	7.54731	5.40136	0.397298	0.919669	7.20655	0.443598	16.0138	3	5	4	5.39875	3.25281	0.659721	0	0
Thermococcus barophilus (strain DSM 11836 / MP)	TERMP_00678	TERMP_00678	16.5077	HAD family hydrolase	1	0	0	0	0	0	0	0	0	0	#DIV/0!	4	2	3	2.21087	2.21087	0	2.21087	0	0	0	0	0	0	#DIV/0!	0	#DIV/0!	0	0	0	0	0	#DIV/0!	0	#DIV/0!	0	#DIV/0!	0	0	0	0	0	#DIV/0!	0	0
Thermococcus barophilus (strain DSM 11836 / MP)	TERMP_00686	TERMP_00686	18.8861	Carbonic anhydrase family 3	1	4	4	4	4.29189	0	2	1	1.32553	-2.96637	-1.44685	6	9	7.5	5.52717	1.23527	3.47445	4.20164	0.315479	4	3	3.5	2.76255	-1.52934	-2.80637	1.43703	0.92241	6	4	5	3.77365	-0.518241	-8.28165	2.44813	0.541446	1.0111	2.73223	0	0	0	0	-4.29189	-1	0	2
Thermococcus barophilus (strain DSM 11836 / MP)	TERMP_00688	TERMP_00688	57.6941	CARDB domain-containing protein	1	0	0	0	0	0	0	0	0	0	#DIV/0!	0	0	0	0	0	#DIV/0!	0	#DIV/0!	2	0	1	0.789301	0.789301	0	0.789301	0	0	0	0	0	0	#DIV/0!	0	#DIV/0!	-0.789301	-1	2	0	1	1.34969	1.34969	0	0	0
Thermococcus barophilus (strain DSM 11836 / MP)	TERMP_00689	TERMP_00689	37.9178	Deblocking aminopeptidase	1	13	9	11	11.8027	11	8	9.5	12.5925	0.789801	14.9439	19	19	19	14.0022	2.19945	5.36621	1.40965	8.9331	10	11	10.5	8.28766	-3.51505	-3.35776	-4.30485	-2.92519	15	18	16.5	12.4531	0.650346	18.1484	-0.139455	-90.2978	4.1654	1.98964	8	7	7.5	10.1227	-1.68004	-7.02524	10	11
Thermococcus barophilus (strain DSM 11836 / MP)	TERMP_00691	TERMP_00691	21.8226	Adenylate cyclase	1	0	0	0	0	0	0	0	0	0	#DIV/0!	0	3	1.5	1.10543	1.10543	0	1.10543	0	0	3	1.5	1.18395	1.18395	0	1.18395	0	2	3	2.5	1.88683	1.88683	0	1.88683	0	0.702875	1.68444	0	0	0	0	0	#DIV/0!	0	0
Thermococcus barophilus (strain DSM 11836 / MP)	mtaD	TERMP_00695	48.3346	5-methylthioadenosine/S-adenosylhomocysteine deaminase	1	0	0	0	0	0	0	0	0	0	#DIV/0!	0	0	0	0	0	#DIV/0!	0	#DIV/0!	2	2	2	1.5786	1.5786	0	1.5786	0	0	0	0	0	0	#DIV/0!	0	#DIV/0!	-1.5786	-1	0	0	0	0	0	#DIV/0!	0	0
Thermococcus barophilus (strain DSM 11836 / MP)	map	TERMP_00696	33.1348	Methionine aminopeptidase	1	0	0	0	0	0	0	0	0	0	#DIV/0!	0	0	0	0	0	#DIV/0!	0	#DIV/0!	3	4	3.5	2.76255	2.76255	0	2.76255	0	0	2	1	0.754731	0.754731	0	0.754731	0	-2.00782	-1.3759	0	0	0	0	0	#DIV/0!	0	0
Thermococcus barophilus (strain DSM 11836 / MP)	TERMP_00697	TERMP_00697	44.6183	Dehydrogenase	1	3	0	1.5	1.60946	0	0	0	0	-1.60946	-1	4	3	3.5	2.57934	0.969884	1.65944	2.57934	0	3	3	3	2.3679	0.758442	2.12206	2.3679	0	3	5	4	3.01892	1.40946	1.1419	3.01892	0	0.65102	3.63722	3	4	3.5	4.72391	3.11445	0.516772	0	0
Thermococcus barophilus (strain DSM 11836 / MP)	TERMP_00699	TERMP_00699	46.4176	N-acetylglucosamine-1-phosphate uridyltransferase	1	4	4	4	4.29189	0	0	0	0	-4.29189	-1	5	4	4.5	3.3163	-0.975594	-4.39926	3.3163	0	4	2	3	2.3679	-1.92399	-2.23072	2.3679	0	4	2	3	2.26419	-2.0277	-2.11663	2.26419	0	-0.103711	-22.8318	0	0	0	0	-4.29189	-1	0	0
Thermococcus barophilus (strain DSM 11836 / MP)	TERMP_00701	TERMP_00701	30.3782	7,8 dihydropteroate synthase (Methanopterin)	1	0	0	0	0	0	0	0	0	0	#DIV/0!	2	2	2	1.47391	1.47391	0	1.47391	0	0	0	0	0	0	#DIV/0!	0	#DIV/0!	0	0	0	0	0	#DIV/0!	0	#DIV/0!	0	#DIV/0!	0	0	0	0	0	#DIV/0!	0	0
Thermococcus barophilus (strain DSM 11836 / MP)	rps8e	TERMP_00704	14.6583	30S ribosomal protein S8e	1	5	6	5.5	5.90135	2	2	2	2.65105	-3.2503	-1.81563	6	10	8	5.89564	-0.00570956	-1033.59	3.24459	0.817069	6	9	7.5	5.91976	0.0184019	320.692	3.2687	0.811042	5	6	5.5	4.15102	-1.75034	-3.37155	1.49996	1.76741	-1.76874	-3.34688	5	3	4	5.39875	-0.502599	-11.7417	3	0
Thermococcus barophilus (strain DSM 11836 / MP)	pyrG	TERMP_00707	59.9846	CTP synthase	1	14	12	13	13.9487	8	9	8.5	11.267	-2.68167	-5.20148	22	19	20.5	15.1076	1.15893	12.0358	3.84061	2.93365	21	18	19.5	15.3914	1.44271	9.66837	4.12438	2.7318	20	25	22.5	16.9814	3.03278	4.59929	5.71446	1.97166	1.59007	9.67967	11	10	10.5	14.1717	0.223076	62.5286	14	17
Thermococcus barophilus (strain DSM 11836 / MP)	TERMP_00715	TERMP_00715	44.645	tRNA m(1)G methyltransferase		0	0	0	0	0	0	0	0	0	#DIV/0!	0	0	0	0	0	#DIV/0!	0	#DIV/0!	0	0	0	0	0	#DIV/0!	0	#DIV/0!	0	0	0	0	0	#DIV/0!	0	#DIV/0!	0	#DIV/0!	0	0	0	0	0	#DIV/0!	0	0
Thermococcus barophilus (strain DSM 11836 / MP)	valS	TERMP_00716	103.594	Valine--tRNA ligase	1	0	2	1	1.07297	10	10	10	13.2553	12.1823	0.0880764	0	2	1	0.736956	-0.336018	-3.1932	-12.5183	-1.05887	24	16	20	15.786	14.713	0.0729267	2.53074	5.2377	19	20	19.5	14.7172	13.6443	0.0786391	1.46197	9.0667	-1.06877	-14.7703	4	4	4	5.39875	4.32578	0.248042	0	0
Thermococcus barophilus (strain DSM 11836 / MP)	TERMP_00719	TERMP_00719	18.7622	Molybdenum cofactor biosynthesis MoaB-like protein	1	0	0	0	0	0	0	0	0	0	#DIV/0!	0	0	0	0	0	#DIV/0!	0	#DIV/0!	0	0	0	0	0	#DIV/0!	0	#DIV/0!	0	0	0	0	0	#DIV/0!	0	#DIV/0!	0	#DIV/0!	0	0	0	0	0	#DIV/0!	0	0
Thermococcus barophilus (strain DSM 11836 / MP)	TERMP_00720	TERMP_00720	44.09	Molybdenum cofactor biosynthesis protein		0	0	0	0	0	0	0	0	0	#DIV/0!	0	0	0	0	0	#DIV/0!	0	#DIV/0!	0	0	0	0	0	#DIV/0!	0	#DIV/0!	0	0	0	0	0	#DIV/0!	0	#DIV/0!	0	#DIV/0!	0	0	0	0	0	#DIV/0!	0	0
Thermococcus barophilus (strain DSM 11836 / MP)	TERMP_00724	TERMP_00724	43.7965	Aminotransferase	1	10	10	10	10.7297	9	8	8.5	11.267	0.537247	19.9717	12	11	11.5	8.47499	-2.25475	-4.75873	-2.79199	-4.03546	11	9	10	7.89301	-2.83673	-3.78244	-3.37397	-3.33938	7	11	9	6.79257	-3.93716	-2.72525	-4.47441	-2.51809	-1.10043	-7.17264	10	8	9	12.1472	1.41746	7.56967	11	10
Thermococcus barophilus (strain DSM 11836 / MP)	TERMP_00725	TERMP_00725	59.5661	Putative carbamoyl transferase	1	0	0	0	0	0	0	0	0	0	#DIV/0!	2	0	1	0.736956	0.736956	0	0.736956	0	0	0	0	0	0	#DIV/0!	0	#DIV/0!	0	0	0	0	0	#DIV/0!	0	#DIV/0!	0	#DIV/0!	0	0	0	0	0	#DIV/0!	0	0
Thermococcus barophilus (strain DSM 11836 / MP)	proS	TERMP_00726	55.9095	Proline--tRNA ligase	1	14	7	10.5	11.2662	11	7	9	11.9297	0.663524	16.9794	22	19	20.5	15.1076	3.84137	2.93287	3.17784	3.75404	20	21	20.5	16.1807	4.91444	2.29247	4.25092	2.80639	14	17	15.5	11.6983	0.432102	26.073	-0.231422	-51.5497	-4.48234	-3.60987	6	6	6	8.09813	-3.16809	-3.55616	3	4
Thermococcus barophilus (strain DSM 11836 / MP)	TERMP_00727	TERMP_00727	37.6144	Dehydrogenase	1	7	6	6.5	6.97433	6	10	8	10.6042	3.62989	1.92136	16	11	13.5	9.9489	2.97457	2.34465	-0.655318	-16.1818	13	15	14	11.0502	4.07588	1.71112	0.445993	23.7767	14	12	13	9.8115	2.83717	2.4582	-0.792721	-13.377	-1.23871	-8.92071	7	7	7	9.44782	2.47349	2.81963	7	6
Thermococcus barophilus (strain DSM 11836 / MP)	TERMP_00728	TERMP_00728	36.8137	Deblocking aminopeptidase	1	7	7	7	7.51081	6	8	7	9.27869	1.76788	4.24849	13	12	12.5	9.21194	1.70113	4.41519	-0.0667466	-139.014	9	13	11	8.68231	1.17149	6.41131	-0.596382	-15.5583	10	10	10	7.54731	0.0364913	205.825	-1.73139	-5.35911	-1.135	-7.64959	4	3	3.5	4.72391	-2.7869	-2.69504	6	7
Thermococcus barophilus (strain DSM 11836 / MP)	TERMP_00736	TERMP_00736	49.8791	Uncharacterized protein	1	0	0	0	0	0	2	1	1.32553	1.32553	0	0	0	0	0	0	#DIV/0!	-1.32553	-1	0	0	0	0	0	#DIV/0!	-1.32553	-1	0	0	0	0	0	#DIV/0!	-1.32553	-1	0	#DIV/0!	0	0	0	0	0	#DIV/0!	0	0
Thermococcus barophilus (strain DSM 11836 / MP)	metG	TERMP_00738	85.3473	Methionine--tRNA ligase	1	8	7	7.5	8.0473	9	9	9	11.9297	3.88244	2.07274	16	16	16	11.7913	3.74399	2.14939	-0.138457	-86.1623	21	24	22.5	17.7593	9.71197	0.828596	5.82952	2.04644	14	17	15.5	11.6983	3.65102	2.20412	-0.231422	-51.5497	-6.06094	-2.93012	9	6	7.5	10.1227	2.07536	3.87754	5	5
Thermococcus barophilus (strain DSM 11836 / MP)	TERMP_00742	TERMP_00742	48.8904	TldE/PmbA-like protein	1	16	16	16	17.1676	15	13	14	18.5574	1.38981	12.3525	20	17	18.5	13.6337	-3.5339	-4.85797	-4.9237	-3.76899	17	18	17.5	13.8128	-3.35481	-5.1173	-4.74462	-3.91125	17	17	17	12.8304	-4.33716	-3.95826	-5.72696	-3.24035	-0.982345	-14.061	10	9	9.5	12.822	-4.34553	-3.95063	15	15
Thermococcus barophilus (strain DSM 11836 / MP)	TERMP_00743	TERMP_00743	50.9484	TldD-like protein	1	19	13	16	17.1676	14	16	15	19.8829	2.71533	6.32245	19	15	17	12.5282	-4.63933	-3.70044	-7.35466	-2.70344	21	17	19	14.9967	-2.17086	-7.90819	-4.88619	-4.0692	17	21	19	14.3399	-2.82769	-6.07123	-5.54303	-3.58701	-0.656835	-22.8318	9	8	8.5	11.4724	-5.69522	-3.01438	8	11
Thermococcus barophilus (strain DSM 11836 / MP)	TERMP_00744	TERMP_00744	13.356	Mannose-6-phosphate isomerase	1	0	0	0	0	0	0	0	0	0	#DIV/0!	3	0	1.5	1.10543	1.10543	0	1.10543	0	0	0	0	0	0	#DIV/0!	0	#DIV/0!	0	0	0	0	0	#DIV/0!	0	#DIV/0!	0	#DIV/0!	0	0	0	0	0	#DIV/0!	0	0
Thermococcus barophilus (strain DSM 11836 / MP)	TERMP_00745	TERMP_00745	25.9697	Uncharacterized protein	1	0	0	0	0	0	0	0	0	0	#DIV/0!	0	0	0	0	0	#DIV/0!	0	#DIV/0!	0	0	0	0	0	#DIV/0!	0	#DIV/0!	0	2	1	0.754731	0.754731	0	0.754731	0	0.754731	0	0	0	0	0	0	#DIV/0!	0	0
Thermococcus barophilus (strain DSM 11836 / MP)	TERMP_00746	TERMP_00746	27.7016	ParB domain-containing protein	1	13	8	10.5	11.2662	6	3	4.5	5.96487	-5.30135	-2.12516	19	16	17.5	12.8967	1.6305	6.90967	6.93185	0.860502	9	6	7.5	5.91976	-5.34647	-2.10723	-0.0451169	-132.209	11	15	13	9.8115	-1.45472	-7.74458	3.84662	1.55068	3.89174	1.52111	11	7	9	12.1472	0.880977	12.7883	10	6
Thermococcus barophilus (strain DSM 11836 / MP)	TERMP_00750	TERMP_00750	76.3308	CARDB domain-containing protein	1	20	19	19.5	20.923	22	21	21.5	28.4988	7.57585	2.7618	33	27	30	22.1087	1.18568	17.6463	-6.39017	-4.45979	22	19	20.5	16.1807	-4.74232	-4.41198	-12.3182	-2.31356	21	21	21	15.8493	-5.07364	-4.12386	-12.6495	-2.25296	-0.331325	-48.8363	27	22	24.5	33.0674	12.1444	1.72285	13	10
Thermococcus barophilus (strain DSM 11836 / MP)	aspS	TERMP_00751	51.0606	Aspartate--tRNA(Asp) ligase	1	10	8	9	9.65676	5	7	6	7.95316	-1.7036	-5.66845	20	15	17.5	12.8967	3.23996	2.98052	4.94356	1.60879	17	22	19.5	15.3914	5.7346	1.68395	7.4382	1.06923	16	20	18	13.5851	3.92839	2.4582	5.63199	1.41214	-1.80622	-8.52133	8	4	6	8.09813	-1.55863	-6.19568	10	5
Thermococcus barophilus (strain DSM 11836 / MP)	TERMP_00752	TERMP_00752	18.8874	NusA-like protein	1	8	3	5.5	5.90135	4	4	4	5.30211	-0.599245	-9.84798	6	6	6	4.42173	-1.47962	-3.98842	-0.880376	-6.02255	6	8	7	5.52511	-0.376248	-15.6847	0.222996	23.7767	6	7	6.5	4.90575	-0.995605	-5.9274	-0.396361	-13.377	-0.619357	-8.92071	4	3	3.5	4.72391	-1.17744	-5.01201	4	4
Thermococcus barophilus (strain DSM 11836 / MP)	TERMP_00753	TERMP_00753	23.3173	HD domain-containing protein	1	0	0	0	0	0	0	0	0	0	#DIV/0!	0	2	1	0.736956	0.736956	0	0.736956	0	0	0	0	0	0	#DIV/0!	0	#DIV/0!	0	0	0	0	0	#DIV/0!	0	#DIV/0!	0	#DIV/0!	0	0	0	0	0	#DIV/0!	0	0
Thermococcus barophilus (strain DSM 11836 / MP)	TERMP_00756	TERMP_00756	25.433	2-haloalkanoic acid dehalogenase		0	0	0	0	0	0	0	0	0	#DIV/0!	0	0	0	0	0	#DIV/0!	0	#DIV/0!	0	0	0	0	0	#DIV/0!	0	#DIV/0!	0	0	0	0	0	#DIV/0!	0	#DIV/0!	0	#DIV/0!	0	0	0	0	0	#DIV/0!	0	0
Thermococcus barophilus (strain DSM 11836 / MP)	TERMP_00758	TERMP_00758	47.9497	D-arabino-3-hexulose 6-phosphate formaldehyde lyase / 6-phospho-3-hexuloisomerase	1	10	11	10.5	11.2662	10	12	11	14.5808	3.31458	3.39899	18	13	15.5	11.4228	0.15659	71.9473	-3.15799	-4.61712	13	17	15	11.8395	0.573291	19.6519	-2.74129	-5.31896	14	13	13.5	10.1889	-1.07736	-10.4573	-4.39194	-3.3199	-1.65065	-7.17264	10	10	10	13.4969	2.23067	5.05061	3	3
Thermococcus barophilus (strain DSM 11836 / MP)	TERMP_00762	TERMP_00762	30.7064	Transcriptional regulator	1	2	0	1	1.07297	5	5	5	6.62764	5.55466	0.193166	2	3	2.5	1.84239	0.769415	1.39453	-4.78525	-1.38501	11	4	7.5	5.91976	4.84678	0.221379	-0.707881	-9.36265	5	9	7	5.28311	4.21014	0.254855	-1.34452	-4.92936	-0.636642	-9.2984	6	4	5	6.74844	5.67547	0.189055	0	0
Thermococcus barophilus (strain DSM 11836 / MP)	rgy	TERMP_00763	141.385	Reverse gyrase	1	4	3	3.5	3.75541	2	2	2	2.65105	-1.10435	-3.40055	2	0	1	0.736956	-3.01845	-1.24415	-1.9141	-1.38501	6	15	10.5	8.28766	4.53225	0.828596	5.6366	0.470328	5	10	7.5	5.66048	1.90507	1.97127	3.00942	0.880917	-2.62718	-3.15458	2	2	2	2.69938	-1.05603	-3.55616	0	0
Thermococcus barophilus (strain DSM 11836 / MP)	TERMP_00766	TERMP_00766	8.936	Uncharacterized protein		0	0	0	0	0	0	0	0	0	#DIV/0!	0	0	0	0	0	#DIV/0!	0	#DIV/0!	0	0	0	0	0	#DIV/0!	0	#DIV/0!	0	0	0	0	0	#DIV/0!	0	#DIV/0!	0	#DIV/0!	0	0	0	0	0	#DIV/0!	0	0
Thermococcus barophilus (strain DSM 11836 / MP)	TERMP_00768	TERMP_00768	25.8369	Acetyl-CoA synthetase (ADP-forming) beta chain	1	37	20	28.5	30.5797	14	11	12.5	16.5691	-14.0107	-2.18261	35	35	35	25.7934	-4.7863	-6.38902	9.22435	1.79623	26	19	22.5	17.7593	-12.8205	-2.38523	1.19018	13.9215	25	33	29	21.8872	-8.69256	-3.51792	5.31809	3.11561	4.12792	4.30223	24	13	18.5	24.9692	-5.6105	-5.45045	20	10
Thermococcus barophilus (strain DSM 11836 / MP)	TERMP_00769	TERMP_00769	52.4481	Pyruvate kinase	1	2	0	1	1.07297	4	4	4	5.30211	4.22914	0.25371	2	0	1	0.736956	-0.336018	-3.1932	-4.56515	-1.16143	7	7	7	5.52511	4.45213	0.241002	0.222996	23.7767	8	8	8	6.03784	4.96487	0.216113	0.735735	7.20655	0.512739	10.7757	6	6	6	8.09813	7.02516	0.152733	0	0
Thermococcus barophilus (strain DSM 11836 / MP)	TERMP_00774	TERMP_00774	16.9283	Thiol peroxidase	1	2	0	1	1.07297	0	0	0	0	-1.07297	-1	2	3	2.5	1.84239	0.769415	1.39453	1.84239	0	3	2	2.5	1.97325	0.900279	1.19182	1.97325	0	0	2	1	0.754731	-0.318243	-3.37155	0.754731	0	-1.21852	-1.61938	0	0	0	0	-1.07297	-1	0	0
Thermococcus barophilus (strain DSM 11836 / MP)	TERMP_00787	TERMP_00787	16.6865	Uncharacterized protein	1	0	0	0	0	0	0	0	0	0	#DIV/0!	0	0	0	0	0	#DIV/0!	0	#DIV/0!	0	0	0	0	0	#DIV/0!	0	#DIV/0!	0	0	0	0	0	#DIV/0!	0	#DIV/0!	0	#DIV/0!	0	0	0	0	0	#DIV/0!	5	3
Thermococcus barophilus (strain DSM 11836 / MP)	TERMP_00788	TERMP_00788	68.6545	Tungsten-containing formaldehyde:ferredoxin oxidoreductase	1	25	28	26.5	28.4338	21	20	20.5	27.1733	-1.26049	-22.5578	36	40	38	28.0043	-0.429485	-66.2043	0.831002	32.6995	28	24	26	20.5218	-7.91198	-3.59377	-6.65149	-4.0853	30	31	30.5	23.0193	-5.41451	-5.2514	-4.15403	-6.54144	2.49746	8.21707	19	19	19	25.6441	-2.78971	-10.1924	21	26
Thermococcus barophilus (strain DSM 11836 / MP)	TERMP_00794	TERMP_00794	24.6111	TsaA-like domain-containing protein	1	0	0	0	0	0	0	0	0	0	#DIV/0!	0	0	0	0	0	#DIV/0!	0	#DIV/0!	0	2	1	0.789301	0.789301	0	0.789301	0	0	0	0	0	0	#DIV/0!	0	#DIV/0!	-0.789301	-1	0	0	0	0	0	#DIV/0!	0	0
Thermococcus barophilus (strain DSM 11836 / MP)	TERMP_00802	TERMP_00802	27.9779	Uncharacterized protein	1	0	0	0	0	0	0	0	0	0	#DIV/0!	0	0	0	0	0	#DIV/0!	0	#DIV/0!	0	2	1	0.789301	0.789301	0	0.789301	0	0	0	0	0	0	#DIV/0!	0	#DIV/0!	-0.789301	-1	0	0	0	0	0	#DIV/0!	0	0
Thermococcus barophilus (strain DSM 11836 / MP)	TERMP_00806	TERMP_00806	16.7297	CoA_binding domain-containing protein	1	6	7	6.5	6.97433	0	0	0	0	-6.97433	-1	10	9	9.5	7.00108	0.0267503	260.719	7.00108	0	5	4	4.5	3.55185	-3.42247	-2.0378	3.55185	0	4	6	5	3.77365	-3.20067	-2.17902	3.77365	0	0.221799	16.0138	5	3	4	5.39875	-1.57557	-4.42653	2	0
Thermococcus barophilus (strain DSM 11836 / MP)	TERMP_00811	TERMP_00811	48.0759	D-glycerate 2-kinase	1	6	3	4.5	4.82838	3	2	2.5	3.31382	-1.51456	-3.18797	10	7	8.5	6.26412	1.43574	3.36299	2.9503	1.12321	9	3	6	4.7358	-0.0925758	-52.156	1.42199	2.33041	7	9	8	6.03784	1.20946	3.99217	2.72403	1.21651	1.30204	3.63722	4	0	2	2.69938	-2.129	-2.26791	5	3
Thermococcus barophilus (strain DSM 11836 / MP)	TERMP_00813	TERMP_00813	26.3978	UPF0128 protein TERMP_00813	1	0	0	0	0	0	0	0	0	0	#DIV/0!	3	2	2.5	1.84239	1.84239	0	1.84239	0	0	0	0	0	0	#DIV/0!	0	#DIV/0!	0	2	1	0.754731	0.754731	0	0.754731	0	0.754731	0	0	0	0	0	0	#DIV/0!	0	0
Thermococcus barophilus (strain DSM 11836 / MP)	rps17e	TERMP_00815	7.97436	30S ribosomal protein S17e	1	2	2	2	2.14595	0	0	0	0	-2.14595	-1	2	0	1	0.736956	-1.40899	-1.52304	0.736956	0	3	3	3	2.3679	0.221955	9.66837	2.3679	0	3	2	2.5	1.88683	-0.259121	-8.28165	1.88683	0	-0.481076	-4.9221	2	2	2	2.69938	0.55343	3.87754	2	0
Thermococcus barophilus (strain DSM 11836 / MP)	TERMP_00816	TERMP_00816	24.179	Archaeal heat shock regulator		0	0	0	0	0	0	0	0	0	#DIV/0!	0	0	0	0	0	#DIV/0!	0	#DIV/0!	0	0	0	0	0	#DIV/0!	0	#DIV/0!	0	0	0	0	0	#DIV/0!	0	#DIV/0!	0	#DIV/0!	0	0	0	0	0	#DIV/0!	0	0
Thermococcus barophilus (strain DSM 11836 / MP)	tdk	TERMP_00817	21.4643	Thymidine kinase	1	6	5	5.5	5.90135	4	3	3.5	4.63935	-1.26201	-4.67616	6	6	6	4.42173	-1.47962	-3.98842	-0.217612	-21.3193	8	7	7.5	5.91976	0.0184019	320.692	1.28041	3.62333	6	8	7	5.28311	-0.61824	-9.54541	0.643768	7.20655	-0.636642	-9.2984	6	5	5.5	7.42329	1.52193	3.87754	6	0
Thermococcus barophilus (strain DSM 11836 / MP)	rbcL	TERMP_00818	49.8512	Ribulose bisphosphate carboxylase	1	27	25	26	27.8973	20	18	19	25.185	-2.71229	-10.2855	37	28	32.5	23.9511	-3.94625	-7.06931	-1.23396	-20.4099	32	37	34.5	27.2309	-0.666433	-41.8607	2.04586	12.3102	38	36	37	27.925	0.0277204	1006.38	2.74001	9.19157	0.694153	39.2289	19	17	18	24.2944	-3.60291	-7.74299	24	24
Thermococcus barophilus (strain DSM 11836 / MP)	TERMP_00819	TERMP_00819	7.26413	Archaeal histone	1	16	25	20.5	21.996	4	4	4	5.30211	-16.6938	-1.31761	19	28	23.5	17.3185	-4.6775	-4.7025	12.0163	0.441241	15	19	17	13.4181	-8.57784	-2.56428	8.116	0.653291	11	9	10	7.54731	-14.4487	-1.52235	2.2452	2.36153	-5.87081	-2.28557	8	5	6.5	8.77298	-13.223	-1.66346	7	6
Thermococcus barophilus (strain DSM 11836 / MP)	TERMP_00823	TERMP_00823	48.814	AAA domain-containing protein		0	0	0	0	0	0	0	0	0	#DIV/0!	0	0	0	0	0	#DIV/0!	0	#DIV/0!	0	0	0	0	0	#DIV/0!	0	#DIV/0!	0	0	0	0	0	#DIV/0!	0	#DIV/0!	0	#DIV/0!	0	0	0	0	0	#DIV/0!	0	0
Thermococcus barophilus (strain DSM 11836 / MP)	TERMP_00827	TERMP_00827	25.8761	3-oxoacyl-(acyl-carrier protein) reductase	1	2	0	1	1.07297	0	0	0	0	-1.07297	-1	0	0	0	0	-1.07297	-1	0	#DIV/0!	0	0	0	0	-1.07297	-1	0	#DIV/0!	0	0	0	0	-1.07297	-1	0	#DIV/0!	0	#DIV/0!	0	0	0	0	-1.07297	-1	2	0
Thermococcus barophilus (strain DSM 11836 / MP)	TERMP_00829	TERMP_00829	26.8082	Uncharacterized protein	1	0	0	0	0	0	0	0	0	0	#DIV/0!	2	0	1	0.736956	0.736956	0	0.736956	0	0	0	0	0	0	#DIV/0!	0	#DIV/0!	0	0	0	0	0	#DIV/0!	0	#DIV/0!	0	#DIV/0!	0	0	0	0	0	#DIV/0!	0	0
Thermococcus barophilus (strain DSM 11836 / MP)	TERMP_00839	TERMP_00839	24.287	IscU/NifU-like Fe-S cluster assembly scaffold protein		0	0	0	0	0	0	0	0	0	#DIV/0!	0	0	0	0	0	#DIV/0!	0	#DIV/0!	0	0	0	0	0	#DIV/0!	0	#DIV/0!	0	0	0	0	0	#DIV/0!	0	#DIV/0!	0	#DIV/0!	0	0	0	0	0	#DIV/0!	0	0
Thermococcus barophilus (strain DSM 11836 / MP)	TERMP_00841	TERMP_00841	42.3534	Cysteine desulfurase	1	11	7	9	9.65676	6	9	7.5	9.94145	0.284694	33.9198	13	10	11.5	8.47499	-1.18177	-8.17142	-1.46647	-6.77919	8	9	8.5	6.70906	-2.9477	-3.27603	-3.2324	-3.07557	9	11	10	7.54731	-2.10946	-4.57785	-2.39415	-4.1524	0.838249	8.00366	4	6	5	6.74844	-2.90832	-3.32039	8	10
Thermococcus barophilus (strain DSM 11836 / MP)	TERMP_00844	TERMP_00844	18.0086	Uncharacterized protein	1	0	0	0	0	0	0	0	0	0	#DIV/0!	2	0	1	0.736956	0.736956	0	0.736956	0	0	0	0	0	0	#DIV/0!	0	#DIV/0!	0	0	0	0	0	#DIV/0!	0	#DIV/0!	0	#DIV/0!	0	0	0	0	0	#DIV/0!	0	0
Thermococcus barophilus (strain DSM 11836 / MP)	TERMP_00845	TERMP_00845	44.1152	Flavodoxin	1	0	0	0	0	0	0	0	0	0	#DIV/0!	2	0	1	0.736956	0.736956	0	0.736956	0	0	0	0	0	0	#DIV/0!	0	#DIV/0!	0	0	0	0	0	#DIV/0!	0	#DIV/0!	0	#DIV/0!	0	0	0	0	0	#DIV/0!	0	0
Thermococcus barophilus (strain DSM 11836 / MP)	TERMP_00846	TERMP_00846	51.84	Uncharacterized protein		0	0	0	0	0	0	0	0	0	#DIV/0!	0	0	0	0	0	#DIV/0!	0	#DIV/0!	0	0	0	0	0	#DIV/0!	0	#DIV/0!	0	0	0	0	0	#DIV/0!	0	#DIV/0!	0	#DIV/0!	0	0	0	0	0	#DIV/0!	0	0
Thermococcus barophilus (strain DSM 11836 / MP)	TERMP_00848	TERMP_00848	41.7219	Hypothetical regulatory protein	1	0	0	0	0	0	0	0	0	0	#DIV/0!	0	0	0	0	0	#DIV/0!	0	#DIV/0!	0	0	0	0	0	#DIV/0!	0	#DIV/0!	0	2	1	0.754731	0.754731	0	0.754731	0	0.754731	0	0	0	0	0	0	#DIV/0!	0	0
Thermococcus barophilus (strain DSM 11836 / MP)	TERMP_00850	TERMP_00850	29.0182	Uncharacterized protein	1	6	7	6.5	6.97433	6	7	6.5	8.61593	1.6416	4.24849	10	11	10.5	7.73803	0.763706	9.13222	-0.877894	-9.81431	4	9	6.5	5.13046	-1.84387	-3.78244	-3.48547	-2.47195	9	9	9	6.79257	-0.181753	-38.3727	-1.82335	-4.72532	1.66212	3.08669	5	7	6	8.09813	1.1238	6.206	7	6
Thermococcus barophilus (strain DSM 11836 / MP)	TERMP_00851	TERMP_00851	24.1181	Uncharacterized protein	1	0	0	0	0	0	0	0	0	0	#DIV/0!	2	0	1	0.736956	0.736956	0	0.736956	0	0	0	0	0	0	#DIV/0!	0	#DIV/0!	0	0	0	0	0	#DIV/0!	0	#DIV/0!	0	#DIV/0!	0	0	0	0	0	#DIV/0!	0	0
Thermococcus barophilus (strain DSM 11836 / MP)	TERMP_00854	TERMP_00854	44.5841	NADH-ubiquinone oxidoreductase chain D	1	0	0	0	0	0	0	0	0	0	#DIV/0!	0	0	0	0	0	#DIV/0!	0	#DIV/0!	4	4	4	3.1572	3.1572	0	3.1572	0	3	0	1.5	1.1321	1.1321	0	1.1321	0	-2.02511	-1.55903	0	0	0	0	0	#DIV/0!	0	0
Thermococcus barophilus (strain DSM 11836 / MP)	TERMP_00856	TERMP_00856	22.473	NADH-ubiquinone oxidoreductase chain B		0	0	0	0	0	0	0	0	0	#DIV/0!	0	0	0	0	0	#DIV/0!	0	#DIV/0!	0	0	0	0	0	#DIV/0!	0	#DIV/0!	0	0	0	0	0	#DIV/0!	0	#DIV/0!	0	#DIV/0!	0	0	0	0	0	#DIV/0!	0	0
Thermococcus barophilus (strain DSM 11836 / MP)	TERMP_00859	TERMP_00859	53.4044	PH adaptation potassium efflux system protein	1	0	0	0	0	0	0	0	0	0	#DIV/0!	0	0	0	0	0	#DIV/0!	0	#DIV/0!	2	2	2	1.5786	1.5786	0	1.5786	0	0	2	1	0.754731	0.754731	0	0.754731	0	-0.823871	-1.91608	0	0	0	0	0	#DIV/0!	0	0
Thermococcus barophilus (strain DSM 11836 / MP)	TERMP_00866	TERMP_00866	18.8143	ACT domain-containing protein	1	0	0	0	0	0	0	0	0	0	#DIV/0!	3	0	1.5	1.10543	1.10543	0	1.10543	0	0	0	0	0	0	#DIV/0!	0	#DIV/0!	0	0	0	0	0	#DIV/0!	0	#DIV/0!	0	#DIV/0!	0	0	0	0	0	#DIV/0!	0	0
Thermococcus barophilus (strain DSM 11836 / MP)	TERMP_00868	TERMP_00868	42.7128	UDP-N-acetylglucosamine 2-epimerase	1	0	0	0	0	2	3	2.5	3.31382	3.31382	0	0	0	0	0	0	#DIV/0!	-3.31382	-1	9	8	8.5	6.70906	6.70906	0	3.39524	0.976019	4	4	4	3.01892	3.01892	0	-0.294896	-11.2372	-3.69013	-1.81811	0	0	0	0	0	#DIV/0!	0	0
Thermococcus barophilus (strain DSM 11836 / MP)	TERMP_00869	TERMP_00869	47.9532	UDP-N-acetyl-D-mannosaminuronic acid dehydrogenase	1	2	0	1	1.07297	8	8	8	10.6042	9.53124	0.112574	0	0	0	0	-1.07297	-1	-10.6042	-1	10	10	10	7.89301	6.82003	0.157327	-2.71121	-3.91125	8	8	8	6.03784	4.96487	0.216113	-4.56637	-2.32224	-1.85516	-4.25462	2	2	2	2.69938	1.6264	0.659721	2	0
Thermococcus barophilus (strain DSM 11836 / MP)	TERMP_00870	TERMP_00870	40.2282	Uncharacterized protein	1	0	0	0	0	0	0	0	0	0	#DIV/0!	0	0	0	0	0	#DIV/0!	0	#DIV/0!	0	0	0	0	0	#DIV/0!	0	#DIV/0!	0	2	1	0.754731	0.754731	0	0.754731	0	0.754731	0	0	0	0	0	0	#DIV/0!	0	0
Thermococcus barophilus (strain DSM 11836 / MP)	argS	TERMP_00873	74.7947	Arginine--tRNA ligase	1	2	2	2	2.14595	2	0	1	1.32553	-0.82042	-2.61567	5	2	3.5	2.57934	0.433398	4.95145	1.25382	1.05719	9	6	7.5	5.91976	3.77381	0.568642	4.59423	0.28852	5	9	7	5.28311	3.13717	0.68404	3.95759	0.334933	-0.636642	-9.2984	4	3	3.5	4.72391	2.57796	0.832419	0	0
Thermococcus barophilus (strain DSM 11836 / MP)	TERMP_00875	TERMP_00875	32.8813	Dihydrodipicolinate synthase	1	0	0	0	0	0	0	0	0	0	#DIV/0!	3	2	2.5	1.84239	1.84239	0	1.84239	0	0	0	0	0	0	#DIV/0!	0	#DIV/0!	0	0	0	0	0	#DIV/0!	0	#DIV/0!	0	#DIV/0!	0	0	0	0	0	#DIV/0!	0	0
Thermococcus barophilus (strain DSM 11836 / MP)	prf1	TERMP_00876	47.363	Peptide chain release factor subunit 1		0	0	0	0	0	0	0	0	0	#DIV/0!	0	0	0	0	0	#DIV/0!	0	#DIV/0!	0	0	0	0	0	#DIV/0!	0	#DIV/0!	0	0	0	0	0	#DIV/0!	0	#DIV/0!	0	#DIV/0!	0	0	0	0	0	#DIV/0!	0	0
Thermococcus barophilus (strain DSM 11836 / MP)	TERMP_00893	TERMP_00893	42.5752	DUF521 domain-containing protein	1	6	5	5.5	5.90135	5	3	4	5.30211	-0.599245	-9.84798	7	9	8	5.89564	-0.00570956	-1033.59	0.593535	8.9331	5	8	6.5	5.13046	-0.770899	-7.65516	-0.171654	-30.8883	7	7	7	5.28311	-0.61824	-9.54541	-0.0189953	-279.127	0.152659	33.6074	4	2	3	4.04907	-1.85229	-3.18598	6	3
Thermococcus barophilus (strain DSM 11836 / MP)	rps15	TERMP_00896	17.6328	30S ribosomal protein S15	1	3	2	2.5	2.68243	0	0	0	0	-2.68243	-1	5	4	4.5	3.3163	0.633866	4.23186	3.3163	0	2	2	2	1.5786	-1.10383	-2.43011	1.5786	0	2	3	2.5	1.88683	-0.795607	-3.37155	1.88683	0	0.308225	5.12159	0	0	0	0	-2.68243	-1	2	0
Thermococcus barophilus (strain DSM 11836 / MP)	rps3ae	TERMP_00899	23.1827	30S ribosomal protein S3Ae	1	6	5	5.5	5.90135	6	4	5	6.62764	0.726282	8.12543	9	11	10	7.36956	1.4682	4.01944	0.741919	8.9331	8	9	8.5	6.70906	0.807703	7.30634	0.0814203	81.4003	11	9	10	7.54731	1.64595	3.58538	0.919669	7.20655	0.838249	8.00366	7	5	6	8.09813	2.19678	2.68637	4	3
Thermococcus barophilus (strain DSM 11836 / MP)	TERMP_00900	TERMP_00900	40.1153	THUMP domain-containing protein	1	0	0	0	0	0	0	0	0	0	#DIV/0!	0	0	0	0	0	#DIV/0!	0	#DIV/0!	0	0	0	0	0	#DIV/0!	0	#DIV/0!	0	2	1	0.754731	0.754731	0	0.754731	0	0.754731	0	0	0	0	0	0	#DIV/0!	0	0
Thermococcus barophilus (strain DSM 11836 / MP)	TERMP_00902	TERMP_00902	17.3107	Transcriptional regulator	1	0	0	0	0	0	0	0	0	0	#DIV/0!	0	0	0	0	0	#DIV/0!	0	#DIV/0!	3	0	1.5	1.18395	1.18395	0	1.18395	0	0	2	1	0.754731	0.754731	0	0.754731	0	-0.429221	-2.75837	0	0	0	0	0	#DIV/0!	0	0
Thermococcus barophilus (strain DSM 11836 / MP)	TERMP_00904	TERMP_00904	15.13	HTH arsR-type domain-containing protein		0	0	0	0	0	0	0	0	0	#DIV/0!	0	0	0	0	0	#DIV/0!	0	#DIV/0!	0	0	0	0	0	#DIV/0!	0	#DIV/0!	0	0	0	0	0	#DIV/0!	0	#DIV/0!	0	#DIV/0!	0	0	0	0	0	#DIV/0!	0	0
Thermococcus barophilus (strain DSM 11836 / MP)	TERMP_00908	TERMP_00908	14.3235	Endoribonuclease	1	0	2	1	1.07297	0	0	0	0	-1.07297	-1	0	2	1	0.736956	-0.336018	-3.1932	0.736956	0	0	0	0	0	-1.07297	-1	0	#DIV/0!	0	0	0	0	-1.07297	-1	0	#DIV/0!	0	#DIV/0!	0	0	0	0	-1.07297	-1	0	0
Thermococcus barophilus (strain DSM 11836 / MP)	TERMP_00909	TERMP_00909	30.2734	Uncharacterized protein	1	0	0	0	0	0	0	0	0	0	#DIV/0!	2	0	1	0.736956	0.736956	0	0.736956	0	0	4	2	1.5786	1.5786	0	1.5786	0	0	0	0	0	0	#DIV/0!	0	#DIV/0!	-1.5786	-1	0	0	0	0	0	#DIV/0!	0	0
Thermococcus barophilus (strain DSM 11836 / MP)	tgtA	TERMP_00914	66.0728	tRNA-guanine(15) transglycosylase	1	0	2	1	1.07297	0	2	1	1.32553	0.252554	4.24849	0	0	0	0	-1.07297	-1	-1.32553	-1	3	3	3	2.3679	1.29493	0.828596	1.04238	1.27164	2	0	1	0.754731	-0.318243	-3.37155	-0.570797	-2.32224	-1.61317	-1.46786	0	0	0	0	-1.07297	-1	0	0
Thermococcus barophilus (strain DSM 11836 / MP)	TERMP_00915	TERMP_00915	50.8268	Single-stranded exonuclease	1	0	0	0	0	0	0	0	0	0	#DIV/0!	0	0	0	0	0	#DIV/0!	0	#DIV/0!	4	2	3	2.3679	2.3679	0	2.3679	0	2	2	2	1.50946	1.50946	0	1.50946	0	-0.858441	-2.75837	0	0	0	0	0	#DIV/0!	0	0
Thermococcus barophilus (strain DSM 11836 / MP)	TERMP_00918	TERMP_00918	64.9466	Bipolar DNA helicase	1	11	8	9.5	10.1932	6	6	6	7.95316	-2.24008	-4.55039	16	15	15.5	11.4228	1.22956	8.29014	3.46965	2.29221	13	13	13	10.2609	0.0676624	150.649	2.30775	3.44629	15	18	16.5	12.4531	2.25981	4.51067	4.49989	1.76741	2.19214	4.68077	6	4	5	6.74844	-3.4448	-2.95902	5	8
Thermococcus barophilus (strain DSM 11836 / MP)	TERMP_00923	TERMP_00923	43.9349	8-amino-7-ketopelargonate synthase	1	25	18	21.5	23.0689	17	18	17.5	23.1967	0.127798	180.51	26	29	27.5	20.2663	-2.80265	-8.23111	-2.93045	-7.91576	29	23	26	20.5218	-2.54711	-9.05691	-2.67491	-8.67198	25	27	26	19.623	-3.44594	-6.69453	-3.57373	-6.49089	-0.898826	-22.8318	18	12	15	20.2453	-2.8236	-8.17004	10	13
Thermococcus barophilus (strain DSM 11836 / MP)	rfcS	TERMP_00925	37.1967	Replication factor C small subunit	1	0	0	0	0	0	0	0	0	0	#DIV/0!	2	0	1	0.736956	0.736956	0	0.736956	0	3	0	1.5	1.18395	1.18395	0	1.18395	0	0	0	0	0	0	#DIV/0!	0	#DIV/0!	-1.18395	-1	0	0	0	0	0	#DIV/0!	0	0
Thermococcus barophilus (strain DSM 11836 / MP)	fau-1	TERMP_00932	54.2648	Probable ribonuclease FAU-1	1	2	4	3	3.21892	3	4	3.5	4.63935	1.42043	2.26617	8	7	7.5	5.52717	2.30825	1.39453	0.887821	5.22554	6	5	5.5	4.34115	1.12223	2.86831	-0.298191	-15.5583	5	2	3.5	2.64156	-0.577363	-5.57521	-1.99779	-2.32224	-1.6996	-2.55423	2	2	2	2.69938	-0.519543	-6.19568	0	0
Thermococcus barophilus (strain DSM 11836 / MP)	prs	TERMP_00937	31.533	Ribose-phosphate pyrophosphokinase	1	3	3	3	3.21892	4	4	4	5.30211	2.08319	1.54519	2	3	2.5	1.84239	-1.37653	-2.33843	-3.45972	-1.53253	4	4	4	3.1572	-0.0617172	-52.156	-2.14491	-2.47195	2	2	2	1.50946	-1.70946	-1.88301	-3.79265	-1.398	-1.64774	-1.91608	2	2	2	2.69938	-0.519543	-6.19568	3	0
Thermococcus barophilus (strain DSM 11836 / MP)	TERMP_00939	TERMP_00939	21.2513	Uncharacterized protein	1	0	0	0	0	2	2	2	2.65105	2.65105	0	0	2	1	0.736956	0.736956	0	-1.9141	-1.38501	0	2	1	0.789301	0.789301	0	-1.86175	-1.42396	4	3	3.5	2.64156	2.64156	0	-0.00949767	-279.127	1.85226	0.426129	2	0	1	1.34969	1.34969	0	2	0
Thermococcus barophilus (strain DSM 11836 / MP)	lysS	TERMP_00942	61.4589	Lysine--tRNA ligase	1	0	0	0	0	3	0	1.5	1.98829	1.98829	0	7	6	6.5	4.79021	4.79021	0	2.80192	0.709617	3	4	3.5	2.76255	2.76255	0	0.774262	2.56798	3	3	3	2.26419	2.26419	0	0.275901	7.20655	-0.498361	-5.54327	0	0	0	0	0	#DIV/0!	2	0
Thermococcus barophilus (strain DSM 11836 / MP)	TERMP_00943	TERMP_00943	21.6565	Indolepyruvate oxidoreductase subunit	1	0	2	1	1.07297	2	0	1	1.32553	0.252554	4.24849	3	3	3	2.21087	1.13789	0.942947	0.885339	1.4972	2	3	2.5	1.97325	0.900279	1.19182	0.647725	2.04644	2	2	2	1.50946	0.436488	2.4582	0.183934	7.20655	-0.463791	-4.25462	2	2	2	2.69938	1.6264	0.659721	2	3
Thermococcus barophilus (strain DSM 11836 / MP)	TERMP_00945	TERMP_00945	32.8043	Isoaspartyl aminopeptidase	1	2	2	2	2.14595	0	0	0	0	-2.14595	-1	8	5	6.5	4.79021	2.64426	0.811548	4.79021	0	4	5	4.5	3.55185	1.40591	1.52638	3.55185	0	2	3	2.5	1.88683	-0.259121	-8.28165	1.88683	0	-1.66503	-2.13321	4	3	3.5	4.72391	2.57796	0.832419	2	0
Thermococcus barophilus (strain DSM 11836 / MP)	TERMP_00947	TERMP_00947	36.5222	Elp3 domain-containing protein	1	0	0	0	0	0	0	0	0	0	#DIV/0!	0	0	0	0	0	#DIV/0!	0	#DIV/0!	2	2	2	1.5786	1.5786	0	1.5786	0	0	2	1	0.754731	0.754731	0	0.754731	0	-0.823871	-1.91608	0	0	0	0	0	#DIV/0!	0	0
Thermococcus barophilus (strain DSM 11836 / MP)	pan	TERMP_00951	45.0961	Proteasome-activating nucleotidase	1	0	0	0	0	0	0	0	0	0	#DIV/0!	0	0	0	0	0	#DIV/0!	0	#DIV/0!	2	0	1	0.789301	0.789301	0	0.789301	0	0	2	1	0.754731	0.754731	0	0.754731	0	-0.0345702	-22.8318	0	0	0	0	0	#DIV/0!	0	0
Thermococcus barophilus (strain DSM 11836 / MP)	pyrH	TERMP_00959	24.8093	Uridylate kinase	1	0	0	0	0	0	0	0	0	0	#DIV/0!	0	0	0	0	0	#DIV/0!	0	#DIV/0!	0	0	0	0	0	#DIV/0!	0	#DIV/0!	0	2	1	0.754731	0.754731	0	0.754731	0	0.754731	0	3	2	2.5	3.37422	3.37422	0	0	0
Thermococcus barophilus (strain DSM 11836 / MP)	TERMP_00960	TERMP_00960	48.11	NADH oxidase	1	14	11	12.5	13.4122	8	9	8.5	11.267	-2.14519	-6.25222	28	22	25	18.4239	5.01172	2.67616	7.15691	1.57428	18	16	17	13.4181	0.00594524	2255.95	2.15113	5.2377	17	17	17	12.8304	-0.581749	-23.0549	1.56344	7.20655	-0.587694	-22.8318	11	11	11	14.8466	1.43441	9.35032	11	11
Thermococcus barophilus (strain DSM 11836 / MP)	TERMP_00972	TERMP_00972	43.3775	Sarcosine oxidase beta subunit	1	4	4	4	4.29189	3	3	3	3.97658	-0.315312	-13.6116	3	2	2.5	1.84239	-2.4495	-1.75215	-2.13419	-1.86327	0	3	1.5	1.18395	-3.10794	-1.38094	-2.79263	-1.42396	3	3	3	2.26419	-2.0277	-2.11663	-1.71239	-2.32224	1.08024	1.09601	6	3	4.5	6.0736	1.78171	2.40887	0	0
Thermococcus barophilus (strain DSM 11836 / MP)	TERMP_00974	TERMP_00974	18.7418	Putative polyferredoxin	1	0	0	0	0	0	0	0	0	0	#DIV/0!	3	3	3	2.21087	2.21087	0	2.21087	0	0	0	0	0	0	#DIV/0!	0	#DIV/0!	0	0	0	0	0	#DIV/0!	0	#DIV/0!	0	#DIV/0!	0	0	0	0	0	#DIV/0!	0	0
Thermococcus barophilus (strain DSM 11836 / MP)	TERMP_00975	TERMP_00975	52.086	Sarcosine oxidase alpha subunit	1	4	0	2	2.14595	0	0	0	0	-2.14595	-1	0	0	0	0	-2.14595	-1	0	#DIV/0!	0	0	0	0	-2.14595	-1	0	#DIV/0!	0	0	0	0	-2.14595	-1	0	#DIV/0!	0	#DIV/0!	3	3	3	4.04907	1.90312	1.12759	0	0
Thermococcus barophilus (strain DSM 11836 / MP)	TERMP_00976	TERMP_00976	42.2071	Sarcosine oxidase beta subunit	1	7	7	7	7.51081	8	8	8	10.6042	3.0934	2.42801	9	9	9	6.6326	-0.878214	-8.55237	-3.97162	-2.67	8	9	8.5	6.70906	-0.801757	-9.36794	-3.89516	-2.72241	9	10	9.5	7.16994	-0.340874	-22.034	-3.43428	-3.08776	0.460883	14.5569	6	5	5.5	7.42329	-0.0875264	-85.8119	9	6
Thermococcus barophilus (strain DSM 11836 / MP)	TERMP_00978	TERMP_00978	45.3528	Sarcosine oxidase	1	9	6	7.5	8.0473	7	7	7	9.27869	1.23139	6.53514	17	17	17	12.5282	4.48094	1.79589	3.24955	2.85537	11	10	10.5	8.28766	0.240357	33.4806	-0.991033	-9.36265	12	16	14	10.5662	2.51893	3.19473	1.28754	7.20655	2.27857	3.63722	4	5	4.5	6.0736	-1.9737	-4.07726	5	6
Thermococcus barophilus (strain DSM 11836 / MP)	TERMP_00983	TERMP_00983	17.0643	Transcriptional regulator	1	0	0	0	0	0	0	0	0	0	#DIV/0!	2	3	2.5	1.84239	1.84239	0	1.84239	0	0	0	0	0	0	#DIV/0!	0	#DIV/0!	2	0	1	0.754731	0.754731	0	0.754731	0	0.754731	0	0	0	0	0	0	#DIV/0!	0	0
Thermococcus barophilus (strain DSM 11836 / MP)	TERMP_00984	TERMP_00984	18.5928	Intracellular protease	1	0	0	0	0	0	0	0	0	0	#DIV/0!	8	5	6.5	4.79021	4.79021	0	4.79021	0	0	0	0	0	0	#DIV/0!	0	#DIV/0!	0	0	0	0	0	#DIV/0!	0	#DIV/0!	0	#DIV/0!	0	0	0	0	0	#DIV/0!	0	0
Thermococcus barophilus (strain DSM 11836 / MP)	TERMP_00986	TERMP_00986	32.1099	Uncharacterized protein	1	2	2	2	2.14595	2	3	2.5	3.31382	1.16787	1.83749	3	4	3.5	2.57934	0.433398	4.95145	-0.734474	-4.51183	0	4	2	1.5786	-0.567345	-3.78244	-1.73522	-1.90974	2	0	1	0.754731	-1.39122	-1.5425	-2.55909	-1.29492	-0.823871	-1.91608	2	3	2.5	3.37422	1.22827	1.74712	0	0
Thermococcus barophilus (strain DSM 11836 / MP)	TERMP_00991	TERMP_00991	31.7137	Predicted glutamine amidotransferase class I	1	0	0	0	0	2	2	2	2.65105	2.65105	0	4	3	3.5	2.57934	2.57934	0	-0.0717101	-36.969	0	2	1	0.789301	0.789301	0	-1.86175	-1.42396	3	2	2.5	1.88683	1.88683	0	-0.764228	-3.46893	1.09753	0.719164	0	0	0	0	0	#DIV/0!	0	0
Thermococcus barophilus (strain DSM 11836 / MP)	TERMP_00992	TERMP_00992	50.9977	Uncharacterized protein	1	23	20	21.5	23.0689	22	17	19.5	25.8478	2.77885	8.3016	32	30	31	22.8456	-0.223307	-103.306	-3.00216	-8.60973	29	23	26	20.5218	-2.54711	-9.05691	-5.32596	-4.85317	23	28	25.5	19.2456	-3.8233	-6.03377	-6.60215	-3.91505	-1.27619	-16.0805	15	16	15.5	20.9202	-2.14875	-10.736	22	19
Thermococcus barophilus (strain DSM 11836 / MP)	TERMP_00993	TERMP_00993	17.5225	Alanyl-tRNA synthetase domain protein	1	0	0	0	0	0	0	0	0	0	#DIV/0!	0	0	0	0	0	#DIV/0!	0	#DIV/0!	0	0	0	0	0	#DIV/0!	0	#DIV/0!	0	0	0	0	0	#DIV/0!	0	#DIV/0!	0	#DIV/0!	0	0	0	0	0	#DIV/0!	0	0
Thermococcus barophilus (strain DSM 11836 / MP)	TERMP_00997	TERMP_00997	59.4537	Acetyl-CoA:acetoacetyl-CoA transferase	1	2	2	2	2.14595	0	0	0	0	-2.14595	-1	0	0	0	0	-2.14595	-1	0	#DIV/0!	3	4	3.5	2.76255	0.616606	3.48026	2.76255	0	2	2	2	1.50946	-0.636486	-3.37155	1.50946	0	-1.25309	-2.20459	0	0	0	0	-2.14595	-1	0	0
Thermococcus barophilus (strain DSM 11836 / MP)	psmB	TERMP_00998	22.0255	Proteasome subunit beta	1	0	0	0	0	2	0	1	1.32553	1.32553	0	0	0	0	0	0	#DIV/0!	-1.32553	-1	2	2	2	1.5786	1.5786	0	0.253074	5.2377	0	2	1	0.754731	0.754731	0	-0.570797	-2.32224	-0.823871	-1.91608	2	2	2	2.69938	2.69938	0	0	0
Thermococcus barophilus (strain DSM 11836 / MP)	TERMP_00999	TERMP_00999	20.0915	Inosine-5'-monophosphate dehydrogenase like protein	1	0	0	0	0	2	0	1	1.32553	1.32553	0	0	0	0	0	0	#DIV/0!	-1.32553	-1	2	0	1	0.789301	0.789301	0	-0.536227	-2.47195	0	3	1.5	1.1321	1.1321	0	-0.193431	-6.8527	0.342795	2.30254	0	0	0	0	0	#DIV/0!	0	0
Thermococcus barophilus (strain DSM 11836 / MP)	albA	TERMP_01001	10.1135	DNA/RNA-binding protein Alba	1	7	7	7	7.51081	7	10	8.5	11.267	3.75617	1.99959	9	10	9.5	7.00108	-0.509736	-14.7347	-4.2659	-2.64117	11	11	11	8.68231	1.17149	6.41131	-2.58467	-4.35915	9	14	11.5	8.6794	1.16859	6.42726	-2.58758	-4.35425	-0.00290741	-2986.27	11	8	9.5	12.822	5.31123	1.41414	5	5
Thermococcus barophilus (strain DSM 11836 / MP)	TERMP_01002	TERMP_01002	51.6004	Adenylosuccinate lyase	1	7	8	7.5	8.0473	6	5	5.5	7.2904	-0.756901	-10.6319	13	13	13	9.58042	1.53312	5.24897	2.29002	3.18355	14	12	13	10.2609	2.21361	3.63538	2.97051	2.45426	10	10	10	7.54731	-0.499995	-16.0947	0.256905	28.3778	-2.7136	-3.78128	4	2	3	4.04907	-3.99823	-2.01271	7	7
Thermococcus barophilus (strain DSM 11836 / MP)	TERMP_01005	TERMP_01005	31.3903	MinD-like P-loop ATPase	1	5	2	3.5	3.75541	6	7	6.5	8.61593	4.86052	0.772635	4	5	4.5	3.3163	-0.439107	-8.55237	-5.29963	-1.62576	9	9	9	7.10371	3.3483	1.12159	-1.51222	-5.69753	8	8	8	6.03784	2.28244	1.64535	-2.57808	-3.34199	-1.06586	-6.66475	5	4	4.5	6.0736	2.31819	1.61997	3	2
Thermococcus barophilus (strain DSM 11836 / MP)	TERMP_01006	TERMP_01006	32.2587	MinD-like P-loop ATPase	1	0	0	0	0	3	4	3.5	4.63935	4.63935	0	5	5	5	3.68478	3.68478	0	-0.954568	-4.86015	7	7	7	5.52511	5.52511	0	0.88576	5.2377	6	8	7	5.28311	5.28311	0	0.643768	7.20655	-0.241992	-22.8318	0	3	1.5	2.02453	2.02453	0	0	0
Thermococcus barophilus (strain DSM 11836 / MP)	TERMP_01012	TERMP_01012	15.6733	PPC domain-containing protein	1	2	0	1	1.07297	2	0	1	1.32553	0.252554	4.24849	3	3	3	2.21087	1.13789	0.942947	0.885339	1.4972	3	2	2.5	1.97325	0.900279	1.19182	0.647725	2.04644	2	0	1	0.754731	-0.318243	-3.37155	-0.570797	-2.32224	-1.21852	-1.61938	0	0	0	0	-1.07297	-1	2	0
Thermococcus barophilus (strain DSM 11836 / MP)	TERMP_01014	TERMP_01014	14.9627	Nitro_FeMo-Co domain-containing protein	1	3	0	1.5	1.60946	2	0	1	1.32553	-0.283933	-5.66845	0	2	1	0.736956	-0.872505	-1.84464	-0.588572	-2.25211	2	2	2	1.5786	-0.0308586	-52.156	0.253074	5.2377	0	3	1.5	1.1321	-0.477364	-3.37155	-0.193431	-6.8527	-0.446506	-3.53546	2	2	2	2.69938	1.08992	1.47668	2	0
Thermococcus barophilus (strain DSM 11836 / MP)	TERMP_01016	TERMP_01016	21.1039	Nitro_FeMo-Co domain-containing protein	1	0	0	0	0	0	0	0	0	0	#DIV/0!	0	0	0	0	0	#DIV/0!	0	#DIV/0!	3	0	1.5	1.18395	1.18395	0	1.18395	0	4	3	3.5	2.64156	2.64156	0	2.64156	0	1.45761	0.812258	2	0	1	1.34969	1.34969	0	0	0
Thermococcus barophilus (strain DSM 11836 / MP)	TERMP_01019	TERMP_01019	31.0845	D-aminopeptidase	1	10	10	10	10.7297	7	7	7	9.27869	-1.45104	-7.3945	13	11	12	8.84347	-1.88627	-5.68834	-0.435224	-21.3193	7	8	7.5	5.91976	-4.80998	-2.23072	-3.35894	-2.76239	10	11	10.5	7.92467	-2.80506	-3.82513	-1.35402	-6.8527	2.00491	2.95262	5	0	2.5	3.37422	-7.35551	-1.45873	6	6
Thermococcus barophilus (strain DSM 11836 / MP)	TERMP_01020	TERMP_01020	27.2604	Geranylgeranylglyceryl phosphate synthase	1	3	4	3.5	3.75541	0	0	0	0	-3.75541	-1	7	3	5	3.68478	-0.0706293	-53.1707	3.68478	0	2	4	3	2.3679	-1.3875	-2.70659	2.3679	0	2	3	2.5	1.88683	-1.86858	-2.00976	1.88683	0	-0.481076	-4.9221	0	0	0	0	-3.75541	-1	3	3
Thermococcus barophilus (strain DSM 11836 / MP)	TERMP_01023	TERMP_01023	55.4775	AMP phosphorylase	1	5	4	4.5	4.82838	6	8	7	9.27869	4.45031	1.08495	13	10	11.5	8.47499	3.64661	1.32407	-0.803702	-11.5449	14	14	14	11.0502	6.22183	0.776039	1.77152	5.2377	11	12	11.5	8.6794	3.85102	1.25379	-0.59929	-15.4828	-2.37081	-4.66094	4	3	3.5	4.72391	-0.10447	-46.2178	0	4
Thermococcus barophilus (strain DSM 11836 / MP)	TERMP_01026	TERMP_01026	27.7535	Septum site-determining protein MinD	1	0	0	0	0	6	5	5.5	7.2904	7.2904	0	0	0	0	0	0	#DIV/0!	-7.2904	-1	10	8	9	7.10371	7.10371	0	-0.186693	-39.0502	3	5	4	3.01892	3.01892	0	-4.27148	-1.70676	-4.08478	-1.73907	5	5	5	6.74844	6.74844	0	0	0
Thermococcus barophilus (strain DSM 11836 / MP)	TERMP_01027	TERMP_01027	30.7828	Stomatin/prohibitin-family membrane protease subunit	1	0	0	0	0	0	0	0	0	0	#DIV/0!	3	3	3	2.21087	2.21087	0	2.21087	0	3	4	3.5	2.76255	2.76255	0	2.76255	0	2	5	3.5	2.64156	2.64156	0	2.64156	0	-0.120996	-22.8318	0	0	0	0	0	#DIV/0!	0	0
Thermococcus barophilus (strain DSM 11836 / MP)	TERMP_01028	TERMP_01028	48.738	Membrane-bound ClpP-class protease		0	0	0	0	0	0	0	0	0	#DIV/0!	0	0	0	0	0	#DIV/0!	0	#DIV/0!	0	0	0	0	0	#DIV/0!	0	#DIV/0!	0	0	0	0	0	#DIV/0!	0	#DIV/0!	0	#DIV/0!	0	0	0	0	0	#DIV/0!	0	0
Thermococcus barophilus (strain DSM 11836 / MP)	pxpA	TERMP_01038	28.7481	5-oxoprolinase subunit A	1	3	3	3	3.21892	0	2	1	1.32553	-1.89339	-1.70008	8	7	7.5	5.52717	2.30825	1.39453	4.20164	0.315479	2	2	2	1.5786	-1.64032	-1.96237	0.253074	5.2377	3	4	3.5	2.64156	-0.577363	-5.57521	1.31603	1.00722	1.06296	1.48511	0	0	0	0	-3.21892	-1	0	0
Thermococcus barophilus (strain DSM 11836 / MP)	TERMP_01046	TERMP_01046	27.3487	Inositol-1-monophosphatase	1	0	0	0	0	0	0	0	0	0	#DIV/0!	4	5	4.5	3.3163	3.3163	0	3.3163	0	2	0	1	0.789301	0.789301	0	0.789301	0	0	0	0	0	0	#DIV/0!	0	#DIV/0!	-0.789301	-1	0	0	0	0	0	#DIV/0!	0	0
Thermococcus barophilus (strain DSM 11836 / MP)	smc	TERMP_01055	125.998	Chromosome partition protein Smc		0	0	0	0	0	0	0	0	0	#DIV/0!	0	0	0	0	0	#DIV/0!	0	#DIV/0!	0	0	0	0	0	#DIV/0!	0	#DIV/0!	0	0	0	0	0	#DIV/0!	0	#DIV/0!	0	#DIV/0!	0	0	0	0	0	#DIV/0!	0	0
Thermococcus barophilus (strain DSM 11836 / MP)	TERMP_01057	TERMP_01057	14.759	Methylmalonyl-CoA epimerase	1	11	8	9.5	10.1932	5	5	5	6.62764	-3.56561	-2.85877	15	15	15	11.0543	0.861086	11.8377	4.4267	1.4972	7	8	7.5	5.91976	-4.27349	-2.38523	-0.707881	-9.36265	9	11	10	7.54731	-2.64594	-3.85241	0.919669	7.20655	1.62755	3.63722	5	5	5	6.74844	-3.4448	-2.95902	7	6
Thermococcus barophilus (strain DSM 11836 / MP)	TERMP_01058	TERMP_01058	35.2492	ArgK-like periplasmic protein kinase	1	0	0	0	0	2	2	2	2.65105	2.65105	0	2	0	1	0.736956	0.736956	0	-1.9141	-1.38501	7	6	6.5	5.13046	5.13046	0	2.4794	1.06923	6	5	5.5	4.15102	4.15102	0	1.49996	1.76741	-0.979437	-5.23817	3	3	3	4.04907	4.04907	0	0	0
[truncated: 368 more rows]
[truncated: 63 more columns]
