# Supplementary material for: The secretome of Thermococcus barophilus in the presence of carbohydrates and the potential role of the TrmBL4 regulator
Source: Environ Microbiol Rep. 2023 Jul 26;15(6):530–44. doi: 10.1111/1758-2229.13186 (PMC10667668; doi:10.1111/1758-2229.13186)
Supplement: Supplementary file 2 — Data S2: the list of proteins most likely secreted by T. barophilus resulting from semi‐quantitative LC/MS–MS analyses. [file EMI4-15-530-s003.xlsx]

## Sheet: Secretion test
									TRM Classique						TRM Classique						TRM Modifié				TRM Classique + Maltose						TRM Classique + Maltodextrin						TRM Classique + Pectin						TRM Sans sucre				TRM Maltose
									WT		DRcrA		RcrA StrepTag		Mutant		WT 1		WT 2		WT		Mutant		WT 1		WT 2		Mutant		Mutant		WT 1		WT 2		WT 1		WT 2		WT 3
Organism	Ordered Locus	Supernatant Only	Secretion Probability	OutCyte	MW	Description	KO Process	Number of proteins	20211005_14_E1	20211005_16_E2	20211005_18_E3	20211005_20_E4	20211005_22_E5	20211005_24_E6	20211001_18_ech9	20211001_20_ech10	20210512_06_ech03	20210512_08_ech04	20211001_14_ech7	20211001_16_ech8	20211001_10_ech5	20211001_12_ech6	20211001_06_ech3	20211001_08_ech4	20210512_10_ech05	20210512_12_ech06	20211001_02_ech1	20211001_04_ech2	20211001_22_ech11	20211001_24_ech12	20211001_26_ech13	20211001_28_ech14	20210512_14_ech07	20210512_16_ech08	20210512_22_ech11	20210512_24_ech12	20211001_30_ech15	20211001_32_ech16	20210512_18_ech09	20210512_20_ech10	20210512_26_ech13	20210512_28_ech14	Cyt.	Supern.	Ratio	Student	Cyt.	Supern.	Ratio
Thermococcus barophilus (strain DSM 11836 / MP)	TERMP_00003	1	0	0	21.5561	Glucose-6-phosphate isomerase	Glycolysis / Gluconeogenesis - Pentose phosphate pathway - Starch and sucrose metabolism - Amino sugar and nucleotide sugar metabolism	1	0.890076	0.916506	1.14142	1.88786	2.24585	2.43922	6.94927	0	0	3.49345	5.41126	0	0	0	0	0	6.27156	14.4881	12.9846	16.8173	6.20219	10.7805	6.37078	9.61538	13.4693	13.7237	17.1359	17.3461	0	0	1.94666	4.43164	6.56886	2.13858	1.58682	2.22618	1.40291	0.335367	1.58682	11.2574	7.09429
Thermococcus barophilus (strain DSM 11836 / MP)	TERMP_00004	1	0	0	53.0236	ADP-dependent glucokinase	Glycolysis / Gluconeogenesis - Pentose phosphate pathway - Methane metabolism	1	18.6916	14.6641	14.8385	16.9907	17.2181	16.2615	17.3732	25.3256	17.7907	12.2271	27.0563	27.4893	28.6768	31.3059	39.5355	32.1637	42.333	41.8545	37.0989	44.1455	43.4153	38.8098	53.0898	48.0769	38.4837	43.4584	41.6157	41.1969	20.436	23.0326	25.3066	19.9424	21.8962	17.1086	16.4441	21.1408	1.28562	0.148543	16.4441	41.2762	2.51009
Thermococcus barophilus (strain DSM 11836 / MP)	TERMP_00008	1	1	0	38.4528	Glycosidase	Enzymes with EC numbers	1	5.34045	3.66603	4.56569	7.55144	6.73754	9.75689	34.7464	28.9436	29.1121	27.9476	16.2338	24.4349	28.6768	35.7782	32.1226	23.3918	23.5183	22.537	20.4044	12.613	18.6066	25.8732	16.9887	19.2308	23.0902	32.022	31.8237	26.0191	13.624	30.7102	29.1999	26.5899	24.0858	23.5244	6.26967	24.4321	3.89687	0.00278255	6.26967	20.5921	3.2844
Thermococcus barophilus (strain DSM 11836 / MP)	TERMP_00009	1	0	0	31.8556	Mannose-6-phosphate isomerase	Fructose and mannose metabolism - Amino sugar and nucleotide sugar metabolism	1	2.67023	3.66603	4.56569	3.77572	2.99446	4.06537	10.4239	0	6.46935	8.73362	8.11688	9.1631	12.29	0	4.94193	17.5439	6.27156	6.43915	11.1297	10.5108	8.26959	6.46831	8.49437	9.61538	7.69675	9.14913	9.79192	10.8413	6.81199	0	11.68	8.86328	8.75848	6.41574	3.62292	8.12074	2.24149	0.000826264	3.62292	8.18151	2.25827
Thermococcus barophilus (strain DSM 11836 / MP)	TERMP_00010	1	0	0	43.6264	Uncharacterized protein	Enzymes with EC numbers	1	4.45038	3.66603	4.56569	4.71965	3.74308	4.87845	6.94927	10.8538	6.46935	5.24017	8.11688	18.3262	20.4834	26.8336	29.6516	29.2398	9.40734	6.43915	20.4044	29.4303	12.4044	15.0927	12.7416	13.4615	7.69675	11.4364	4.89596	4.33651	0	15.3551	5.83998	2.21582	6.56886	4.27716	4.33721	9.53815	2.19914	0.0900067	4.33721	15.5297	3.58058
Thermococcus barophilus (strain DSM 11836 / MP)	TERMP_00012	1	0	0	103.89	Putative alpha-mannosidase	Enzymes with EC numbers	1	0.890076	1.83301	0	0	0.748615	0	0	0	1.61734	1.74672	0	0	0	0	0	0	1.56789	0	0	0	6.20219	4.3122	0	0	1.92419	0	0	2.16826	0	0	1.94666	0	0	4.27716	0.578617	0.841016	1.45349	0.332233	0.578617	2.01371	3.48022
Thermococcus barophilus (strain DSM 11836 / MP)	TERMP_00022	1	0	0	39.339	Putative alcohol dehydrogenase		1	1.78015	2.74952	1.14142	2.83179	1.49723	1.62615	0	0	1.61734	0	5.41126	6.10874	0	0	7.4129	8.77193	3.13578	3.21958	5.56483	6.3065	4.13479	4.3122	4.24719	5.76923	0	2.28728	2.44798	2.16826	0	0	0	0	0	2.13858	1.93771	3.28433	1.69496	0.215759	1.93771	4.44561	2.29426
Thermococcus barophilus (strain DSM 11836 / MP)	TERMP_00025	1	0	0	52.7446	Mannose-1-phosphate guanylyltransferase	Fructose and mannose metabolism - Amino sugar and nucleotide sugar metabolism	1	4.45038	1.83301	5.70711	2.83179	2.99446	3.2523	0	7.23589	1.61734	3.49345	0	0	0	0	4.94193	0	3.13578	3.21958	0	4.20433	0	0	6.37078	0	3.84837	4.57457	2.44798	4.33651	0	0	1.94666	0	0	4.27716	3.51151	1.2777	0.36386	0.0350184	3.51151	1.75995	0.501194
Thermococcus barophilus (strain DSM 11836 / MP)	TERMP_00026	1	0	0	51.0861	Phosphomannomutase	Glycolysis / Gluconeogenesis - Pentose phosphate pathway - Fructose and mannose metabolism - Galactose metabolism - Starch and sucrose metabolism - Amino sugar and nucleotide sugar metabolism - Purine metabolism - K15778 pmm-pgm; phosphomannomutase / phosphoglucomutase	1	16.0214	16.4971	15.9799	16.9907	15.7209	15.4484	10.4239	10.8538	9.70403	15.7205	18.9394	12.2175	24.5801	8.94454	17.2968	11.6959	18.8147	17.7077	20.4044	21.0217	8.26959	10.7805	8.49437	11.5385	13.4693	16.011	12.2399	10.8413	6.81199	11.5163	9.73331	13.2949	10.9481	14.9701	16.1097	14.1454	0.878062	0.201643	16.1097	16.1664	1.00352
Thermococcus barophilus (strain DSM 11836 / MP)	TERMP_00029	1	0	0	17.3827	Uncharacterized protein		1	8.90076	11.9146	6.84853	7.55144	6.73754	8.13074	17.3732	7.23589	9.70403	10.4803	13.5281	9.1631	12.29	8.94454	4.94193	17.5439	7.83945	8.04894	12.9846	16.8173	18.6066	10.7805	23.3595	23.0769	13.4693	13.7237	9.79192	6.50477	34.0599	15.3551	13.6266	19.9424	13.1377	10.6929	8.34727	10.7189	1.28412	0.0515995	8.34727	12.5129	1.49904
Thermococcus barophilus (strain DSM 11836 / MP)	TERMP_00030	1	0	0	32.1351	Acetamidase/formamidase	Arginine and proline metabolism - Phenylalanine metabolism - Tryptophan metabolism - K01426 E3.5.1.4; amidase - Styrene degradation	1	4.45038	4.58253	4.56569	3.77572	3.74308	6.50459	0	0	6.46935	3.49345	5.41126	6.10874	8.19336	8.94454	7.4129	5.84795	4.70367	4.82936	9.27472	8.40866	6.20219	8.62441	6.37078	7.69231	3.84837	4.57457	4.89596	6.50477	0	0	5.83998	6.64746	6.56886	4.27716	4.60366	5.3707	1.16661	0.184201	4.60366	7.00717	1.52208
Thermococcus barophilus (strain DSM 11836 / MP)	TERMP_00038	1	0	0	32.1265	Agmatinase	Arginine and proline metabolism	1	8.90076	6.41554	5.70711	7.55144	6.73754	3.2523	0	0	0	1.74672	0	0	0	0	0	0	0	0	3.70989	0	0	4.3122	4.24719	0	0	2.28728	2.44798	0	0	0	3.89332	2.21582	2.18962	2.13858	6.42745	0.436681	0.0679401	0.000104155	6.42745	1.33702	0.208016
Thermococcus barophilus (strain DSM 11836 / MP)	TERMP_00039	1	0	0	15.03	Translation initiation factor 5A	Translation factors	1	11.571	11.9146	7.98996	10.3832	8.23477	8.94382	13.8985	14.4718	16.1734	19.214	21.645	18.3262	32.7735	13.4168	19.7677	26.3158	17.2468	17.7077	18.5494	18.9195	10.337	15.0927	14.8652	7.69231	17.3177	18.2983	26.9278	21.6826	20.436	15.3551	19.4666	22.1582	21.8962	23.5244	9.83956	18.8396	1.91468	0.000444341	9.83956	16.3088	1.65748
Thermococcus barophilus (strain DSM 11836 / MP)	TERMP_00042	1	0	0	40.3463	Uncharacterized protein		1	7.12061	9.16506	3.42427	6.60751	5.98892	6.50459	0	0	0	0	0	0	0	0	0	0	0	0	3.70989	0	0	0	0	0	0	0	0	0	0	0	0	0	0	0	6.46849	0	0	0.000181307	6.46849	0.618314	0.0955886
Thermococcus barophilus (strain DSM 11836 / MP)	TERMP_00045	1	0	0	25.8739	Uncharacterized protein		1	1.78015	1.83301	3.42427	4.71965	3.74308	3.2523	0	0	0	0	0	0	0	0	0	0	0	0	0	0	4.13479	0	0	0	0	0	0	0	0	0	0	0	0	0	3.12541	0	0	0.00055652	3.12541	0.689132	0.220493
Thermococcus barophilus (strain DSM 11836 / MP)	TERMP_00046	1	0	0	25.2127	Uncharacterized protein		1	3.5603	4.58253	9.13138	6.60751	8.23477	5.69152	0	0	4.85201	5.24017	5.41126	0	0	0	0	0	7.83945	8.04894	0	4.20433	6.20219	6.46831	0	5.76923	3.84837	2.28728	2.44798	2.16826	0	0	3.89332	6.64746	4.37924	2.13858	6.30134	3.87586	0.615086	0.0873433	6.30134	5.46054	0.866568
Thermococcus barophilus (strain DSM 11836 / MP)	TERMP_00048	1	0	0	35.126	Ornithine carbamoyltransferase	Arginine biosynthesis	1	30.2626	32.9942	27.3941	29.2618	29.196	30.0837	24.3224	28.9436	27.4947	36.6812	35.1732	33.598	53.2569	49.195	49.4193	49.7076	36.0615	30.586	27.8242	31.5325	24.8088	21.561	29.7303	28.8462	34.6354	38.8838	31.8237	34.6921	23.842	23.0326	42.8266	31.0215	37.2236	40.633	29.8654	33.2368	1.11289	0.0973859	29.8654	28.729	0.961948
Thermococcus barophilus (strain DSM 11836 / MP)	TERMP_00049	1	0	0	29.0519	Flavin-dependent thymidylate synthase	Pyrimidine metabolism - One carbon pool by folate	1	1.78015	1.83301	1.14142	0.943931	2.24585	1.62615	0	0	3.23468	5.24017	0	12.2175	12.29	0	9.88386	11.6959	6.27156	8.04894	3.70989	8.40866	12.4044	12.9366	4.24719	5.76923	5.77256	9.14913	4.89596	8.67303	6.81199	11.5163	5.83998	4.43164	4.37924	4.27716	1.59509	5.17308	3.24314	0.130168	1.59509	8.63001	5.41037
Thermococcus barophilus (strain DSM 11836 / MP)	TERMP_00051	1	0	0	20.062	HIT domain-containing protein	Purine metabolism		5.34045	3.66603	4.56569	6.60751	6.73754	6.50459	0	0	3.23468	5.24017	0	0	0	0	0	0	7.83945	6.43915	0	0	0	0	0	0	3.84837	0	0	0	0	0	0	2.21582	2.18962	2.13858	5.5703	2.11871	0.380359	0.0341324	5.5703	2.37977	0.427224
Thermococcus barophilus (strain DSM 11836 / MP)	TERMP_00053	1	0	0	44.8863	2,3-bisphosphoglycerate-independent phosphoglycerate mutase	Glycolysis / Gluconeogenesis - Methane metabolism - Glycine, serine and threonine metabolism	1	16.9114	15.5806	17.1213	20.7665	18.7154	21.1399	31.2717	14.4718	29.1121	26.2009	29.7619	18.3262	28.6768	22.3614	39.5355	52.6316	34.4936	30.586	38.9538	37.839	31.011	30.1854	23.3595	28.8462	28.8628	22.8728	22.0318	34.6921	17.03	19.1939	27.2533	31.0215	21.8962	27.8015	18.3725	25.8503	1.40701	0.0293588	18.3725	33.8448	1.84214
Thermococcus barophilus (strain DSM 11836 / MP)	TERMP_00054	1	0	0	20.9401	50S ribosomal protein L10e	Ribosome - Ribosome	1	9.79083	10.0816	10.2728	10.3832	11.2292	10.57	10.4239	10.8538	16.1734	17.4672	16.2338	18.3262	12.29	0	9.88386	5.84795	20.3826	14.4881	11.1297	10.5108	12.4044	12.9366	14.8652	9.61538	13.4693	18.2983	19.5838	13.0095	13.624	11.5163	7.78665	8.86328	6.56886	14.9701	10.3879	17.0502	1.64134	0.000159481	10.3879	13.642	1.31326
Thermococcus barophilus (strain DSM 11836 / MP)	TERMP_00056	1	0	0	43.2355	Serine-glyoxylate aminotransferase		1	32.9328	32.0777	29.677	27.374	30.6932	31.7099	31.2717	39.7974	46.9028	47.1616	43.29	42.7611	45.0635	58.1395	59.3032	55.5556	48.6046	41.8545	40.8088	48.3498	39.2805	43.122	33.9775	40.3846	36.5596	41.1711	31.8237	41.1969	40.8719	46.0653	40.8799	37.669	52.5509	49.1873	30.7441	45.0289	1.46464	3.3348e-05	30.7441	43.67	1.42044
Thermococcus barophilus (strain DSM 11836 / MP)	TERMP_00057	1	0	0	22.7024	T2SP_E domain-containing protein		1	11.571	9.16506	12.5556	9.43931	11.2292	11.383	17.3732	18.0897	9.70403	12.2271	16.2338	12.2175	24.5801	8.94454	17.2968	11.6959	10.9752	12.8783	11.1297	12.613	14.4718	17.2488	8.49437	9.61538	11.5451	9.14913	12.2399	10.8413	17.03	26.8714	13.6266	6.64746	13.1377	12.8315	10.8905	12.5956	1.15656	0.153155	10.8905	13.2195	1.21385
Thermococcus barophilus (strain DSM 11836 / MP)	TERMP_00065	1	0	0	51.9202	Glutamate synthase small chain	Enzymes with EC numbers	1	20.4717	19.2466	26.2527	22.6543	18.7154	20.3269	41.6956	43.4153	37.1988	38.4279	48.7013	48.8699	28.6768	40.2504	24.7097	23.3918	40.7651	32.1958	24.1143	25.226	41.3479	36.6537	29.7303	34.6154	44.2563	29.7347	19.5838	34.6921	37.4659	42.2265	40.8799	37.669	35.0339	36.3559	21.2779	43.2995	2.03495	0.00172779	21.2779	33.3838	1.56894
Thermococcus barophilus (strain DSM 11836 / MP)	TERMP_00066	1	0	0	30.8872	Hydrogenase	Enzymes with EC numbers	1	16.9114	12.8311	14.8385	14.159	16.4695	18.7007	10.4239	10.8538	21.0254	22.7074	16.2338	12.2175	8.19336	0	9.88386	17.5439	21.9505	16.0979	20.4044	12.613	16.5392	21.561	19.1123	21.1538	21.1661	18.2983	17.1359	17.3461	17.03	11.5163	23.3599	26.5899	19.7066	25.663	15.6517	18.046	1.15297	0.200065	15.6517	18.1943	1.16245
Thermococcus barophilus (strain DSM 11836 / MP)	TERMP_00071	1	0	0	25.67	Uncharacterized protein			10.6809	10.0816	9.13138	7.55144	8.98338	8.94382	0	0	3.23468	3.49345	0	0	0	0	0	0	0	0	0	0	0	0	0	0	1.92419	2.28728	2.44798	2.16826	0	0	3.89332	4.43164	2.18962	2.13858	9.22875	1.68203	0.18226	0.000841405	9.22875	0	0
Thermococcus barophilus (strain DSM 11836 / MP)	TERMP_00073	1	0	0	32.005	Uncharacterized protein	General function prediction only		2.67023	0	0	1.88786	0.748615	0.813074	0	0	3.23468	1.74672	0	0	0	0	0	0	1.56789	0	0	0	0	0	0	0	1.92419	0	0	2.16826	0	0	0	0	0	0	1.01996	1.24535	1.22098	0.405572	1.01996	0.261315	0.2562
Thermococcus barophilus (strain DSM 11836 / MP)	TERMP_00075	1	0	0	46.099	Uncharacterized protein			3.5603	1.83301	2.28284	2.83179	4.49169	4.87845	0	0	0	1.74672	0	0	0	0	0	0	3.13578	0	0	0	0	0	0	0	1.92419	2.28728	0	0	0	0	1.94666	2.21582	2.18962	0	3.31301	0.436681	0.131808	0.00126671	3.31301	0.52263	0.157751
Thermococcus barophilus (strain DSM 11836 / MP)	TERMP_00076	0	1	0	18.762	Phosphoesterase	Function unknown	1	0	0	0	0	0	0	0	0	8.08669	3.49345	0	0	0	0	9.88386	0	4.70367	3.21958	7.41977	4.20433	8.26959	6.46831	6.37078	5.76923	5.77256	9.14913	4.89596	8.67303	10.218	11.5163	5.83998	6.64746	6.56886	4.27716	0	2.89503	N.D.	0.114026	0	5.71421	N.D.
Thermococcus barophilus (strain DSM 11836 / MP)	TERMP_00079	1	0	0	17.0128	Translation initiation factor 2 subunit beta	Protein phosphatases and associated proteins - Translation factors	1	7.12061	7.33205	4.56569	2.83179	7.48615	5.69152	20.8478	7.23589	14.556	17.4672	5.41126	6.10874	0	0	0	0	12.5431	11.2685	5.56483	4.20433	10.337	10.7805	6.37078	11.5385	17.3177	18.2983	17.1359	19.5143	10.218	0	5.83998	13.2949	8.75848	12.8315	5.83797	10.8858	1.86466	0.0966597	5.83797	9.11638	1.56157
Thermococcus barophilus (strain DSM 11836 / MP)	TERMP_00080	1	0	0	57.1497	Methylmalonyl-CoA decarboxylase, alpha chain	Transporters	1	46.2839	48.5748	45.6569	48.1405	56.1461	56.1021	0	10.8538	11.3214	10.4803	5.41126	6.10874	0	0	4.94193	8.77193	10.9752	8.04894	3.70989	0	16.5392	19.4049	19.1123	17.3077	13.4693	9.14913	7.34394	8.67303	10.218	11.5163	31.1466	39.8848	37.2236	42.7716	50.1507	8.33043	0.166108	7.12853e-08	50.1507	9.77969	0.195006
Thermococcus barophilus (strain DSM 11836 / MP)	TERMP_00084	1	0	0	31.8444	Uncharacterized protein		1	19.5817	19.2466	19.4042	18.8786	22.4585	20.3269	10.4239	14.4718	24.2601	24.4541	8.11688	12.2175	8.19336	0	4.94193	8.77193	17.2468	14.4881	9.27472	8.40866	24.8088	21.561	21.2359	15.3846	21.1661	18.2983	22.0318	23.8508	34.0599	23.0326	25.3066	24.374	19.7066	17.1086	19.9827	17.2621	0.863853	0.281627	19.9827	15.9647	0.798923
Thermococcus barophilus (strain DSM 11836 / MP)	TERMP_00087	1	0	0	23.712	Zn finger containing protein	General function prediction only		0	1.83301	0	2.83179	0	0	0	0	4.85201	6.9869	0	0	0	0	0	0	4.70367	6.43915	0	0	0	0	0	0	5.77256	4.57457	7.34394	6.50477	0	0	1.94666	2.21582	4.37924	4.27716	0.777467	2.95973	3.80688	0.154347	0.777467	1.85714	2.3887
Thermococcus barophilus (strain DSM 11836 / MP)	TERMP_00088	1	0	0	15.1924	Uncharacterized protein	Function unknown	1	0.890076	1.83301	1.14142	0.943931	1.49723	2.43922	0	0	0	0	0	0	0	0	0	0	3.13578	3.21958	0	0	0	6.46831	0	0	3.84837	0	0	0	0	0	0	4.43164	4.37924	0	1.45748	0	0	0.000948664	1.45748	2.13728	1.46642
Thermococcus barophilus (strain DSM 11836 / MP)	TERMP_00091	1	0	0	38.9674	50S ribosomal protein L3	Ribosome - Ribosome	1	20.4717	23.8292	21.687	21.7104	27.6988	25.2053	20.8478	32.5615	45.2855	45.4148	27.0563	27.4893	12.29	13.4168	19.7677	8.77193	37.6294	49.9034	22.2593	27.3281	26.8762	25.8732	29.7303	23.0769	46.1805	43.4584	44.0636	43.3651	20.436	19.1939	38.9332	37.669	37.2236	44.9102	23.4337	36.3115	1.54954	0.0437948	23.4337	31.6449	1.3504
Thermococcus barophilus (strain DSM 11836 / MP)	TERMP_00092	1	0	0	28.7349	50S ribosomal protein L4	Ribosome - Ribosome	1	16.9114	20.1631	21.687	25.4861	26.2015	23.5792	17.3732	14.4718	40.4334	38.4279	13.5281	24.4349	0	8.94454	4.94193	11.6959	32.9257	38.6349	25.9692	27.3281	18.6066	25.8732	23.3595	17.3077	26.9386	32.022	34.2717	34.6921	13.624	23.0326	31.1466	24.374	24.0858	23.5244	22.3381	29.2061	1.30746	0.180223	22.3381	28.223	1.26345
Thermococcus barophilus (strain DSM 11836 / MP)	TERMP_00093	1	0	0	9.89153	50S ribosomal protein L23	Ribosome - Ribosome	1	5.34045	7.33205	5.70711	7.55144	8.23477	6.50459	6.94927	0	11.3214	15.7205	10.8225	12.2175	0	0	4.94193	0	12.5431	12.8783	11.1297	10.5108	12.4044	15.0927	8.49437	11.5385	11.5451	6.86185	17.1359	17.3461	10.218	19.1939	5.83998	8.86328	15.3273	12.8315	6.7784	12.5205	1.84711	0.00419157	6.7784	12.4265	1.83325
Thermococcus barophilus (strain DSM 11836 / MP)	TERMP_00094	1	0	0	25.9473	50S ribosomal protein L2	Ribosome - Ribosome	1	5.34045	9.16506	11.4142	9.43931	11.2292	9.75689	20.8478	21.7077	27.4947	31.441	27.0563	18.3262	16.3867	8.94454	12.3548	5.84795	28.222	28.9762	16.6945	23.1238	20.674	15.0927	19.1123	26.9231	26.9386	34.3092	29.3758	28.1873	23.842	19.1939	25.3066	28.8057	26.2755	29.9401	9.39086	26.0796	2.77712	0.00303426	9.39086	22.1305	2.3566
Thermococcus barophilus (strain DSM 11836 / MP)	TERMP_00095	1	0	0	15.3304	30S ribosomal protein S19P	Ribosome - Ribosome	1	2.67023	2.74952	3.42427	3.77572	4.49169	2.43922	0	0	9.70403	12.2271	5.41126	9.1631	0	0	4.94193	0	6.27156	12.8783	7.41977	10.5108	4.13479	4.3122	4.24719	3.84615	9.62094	6.86185	9.79192	13.0095	10.218	7.67754	11.68	11.0791	8.75848	12.8315	3.25844	9.12637	2.80084	0.0110717	3.25844	7.58791	2.32869
Thermococcus barophilus (strain DSM 11836 / MP)	TERMP_00096	1	0	0	17.7735	50S ribosomal protein L22	Ribosome - Ribosome	1	6.23053	7.33205	7.98996	6.60751	5.24031	7.31767	6.94927	10.8538	4.85201	5.24017	8.11688	12.2175	8.19336	0	4.94193	0	6.27156	6.43915	0	0	6.20219	4.3122	6.37078	7.69231	3.84837	4.57457	4.89596	6.50477	10.218	7.67754	3.89332	4.43164	6.56886	4.27716	6.78634	7.60664	1.12088	0.333835	6.78634	3.87085	0.570389
Thermococcus barophilus (strain DSM 11836 / MP)	TERMP_00097	1	0	0	23.1887	30S ribosomal protein S3	Ribosome - Ribosome	1	7.12061	10.0816	9.13138	6.60751	10.4806	8.13074	20.8478	21.7077	17.7907	13.9738	21.645	15.2718	16.3867	22.3614	17.2968	17.5439	15.6789	24.1468	14.8395	21.0217	12.4044	17.2488	12.7416	9.61538	15.3935	18.2983	19.5838	21.6826	20.436	26.8714	11.68	17.7266	10.9481	19.2472	8.59207	17.1703	1.99839	0.00483444	8.59207	17.5567	2.04336
Thermococcus barophilus (strain DSM 11836 / MP)	TERMP_00098	1	0	0	8.00042	50S ribosomal protein L29	Ribosome - Ribosome	1	0	0	0	0	1.49723	1.62615	0	0	0	0	0	0	0	0	0	0	0	0	3.70989	4.20433	0	0	0	0	0	0	0	0	0	0	0	0	0	0	0.520563	0	0	0.087571	0.520563	1.31904	2.53386
Thermococcus barophilus (strain DSM 11836 / MP)	TERMP_00099	1	0	0	11.4252	Protein translation factor SUI1 homolog	Translation factors	1	6.23053	7.33205	6.84853	5.66358	5.24031	4.06537	0	0	8.08669	12.2271	0	0	0	0	7.4129	5.84795	9.40734	12.8783	9.27472	8.40866	0	0	0	0	7.69675	0	2.44798	8.67303	0	0	0	4.43164	4.37924	6.41574	5.89673	5.07844	0.86123	0.403741	5.89673	6.6615	1.12969
Thermococcus barophilus (strain DSM 11836 / MP)	TERMP_00101	1	0	0	12.968	30S ribosomal protein S17	Ribosome - Ribosome	1	7.12061	9.16506	7.98996	10.3832	9.732	8.94382	13.8985	10.8538	12.9387	15.7205	16.2338	18.3262	16.3867	13.4168	12.3548	17.5439	14.111	17.7077	18.5494	23.1238	16.5392	19.4049	14.8652	9.61538	13.4693	9.14913	19.5838	10.8413	20.436	15.3551	11.68	8.86328	10.9481	10.6929	8.88911	15.8048	1.778	0.00206705	8.88911	18.2393	2.05187
Thermococcus barophilus (strain DSM 11836 / MP)	TERMP_00102	1	0	0	15.5816	50S ribosomal protein L14	Ribosome - Ribosome	1	8.90076	10.0816	7.98996	11.3272	12.7265	12.1961	6.94927	0	21.0254	22.7074	10.8225	6.10874	12.29	8.94454	7.4129	8.77193	18.8147	22.537	12.9846	12.613	12.4044	12.9366	12.7416	9.61538	26.9386	20.5855	26.9278	21.6826	13.624	23.0326	15.5733	19.9424	26.2755	21.3858	10.537	15.166	1.43931	0.166616	10.537	15.3817	1.45978
Thermococcus barophilus (strain DSM 11836 / MP)	TERMP_00103	1	0	0	14.2219	50S ribosomal protein L24	Ribosome - Ribosome	1	6.23053	8.24856	6.84853	7.55144	8.23477	9.75689	6.94927	14.4718	12.9387	13.9738	8.11688	18.3262	0	0	9.88386	11.6959	12.5431	14.4881	12.9846	12.613	12.4044	12.9366	8.49437	11.5385	19.2419	18.2983	17.1359	15.1778	17.03	11.5163	15.5733	17.7266	13.1377	14.9701	7.81179	13.3389	1.70753	0.0371234	7.81179	12.995	1.66351
Thermococcus barophilus (strain DSM 11836 / MP)	TERMP_00104	1	0	0	28.3844	30S ribosomal protein S4e	Ribosome - Ribosome	1	12.4611	14.6641	13.6971	15.1029	17.9668	16.2615	10.4239	18.0897	21.0254	19.214	13.5281	15.2718	8.19336	8.94454	7.4129	11.6959	17.2468	16.0979	12.9846	16.8173	14.4718	21.561	10.618	11.5385	17.3177	20.5855	19.5838	15.1778	17.03	11.5163	15.5733	13.2949	17.517	14.9701	15.0256	17.2598	1.1487	0.15056	15.0256	16.5299	1.10012
Thermococcus barophilus (strain DSM 11836 / MP)	TERMP_00105	1	0	0	20.7931	50S ribosomal protein L5	Ribosome - Ribosome	1	8.90076	6.41554	9.13138	11.3272	7.48615	9.75689	0	0	17.7907	22.7074	0	0	0	0	0	5.84795	17.2468	14.4881	3.70989	0	8.26959	10.7805	6.37078	9.61538	19.2419	16.011	19.5838	19.5143	10.218	0	13.6266	15.5107	13.1377	14.9701	8.83631	10.1245	1.14579	0.421353	8.83631	9.08248	1.02786
Thermococcus barophilus (strain DSM 11836 / MP)	TERMP_00106	0	0	0	6.714	30S ribosomal protein S14 type Z	Ribosome - Ribosome		0	0	0	0	0	0	0	0	1.61734	3.49345	0	0	0	0	0	0	3.13578	0	0	0	0	0	0	0	0	4.57457	0	0	0	0	0	0	0	0	0	1.2777	N.D.	0.110916	0	0.52263	N.D.
Thermococcus barophilus (strain DSM 11836 / MP)	TERMP_00107	1	0	0	14.6839	30S ribosomal protein S8	Ribosome - Ribosome	1	4.45038	3.66603	4.56569	6.60751	6.73754	8.13074	0	0	6.46935	1.74672	8.11688	9.1631	0	0	0	0	6.27156	6.43915	0	6.3065	4.13479	10.7805	8.49437	5.76923	5.77256	4.57457	4.89596	4.33651	6.81199	0	3.89332	4.43164	4.37924	4.27716	5.69298	6.37402	1.11963	0.360701	5.69298	5.65542	0.993402
Thermococcus barophilus (strain DSM 11836 / MP)	TERMP_00108	1	0	0	20.8464	50S ribosomal protein L6	Ribosome - Ribosome	1	12.4611	14.6641	12.5556	16.9907	14.9723	13.8223	13.8985	21.7077	27.4947	31.441	27.0563	21.3806	16.3867	13.4168	14.8258	20.4678	25.0862	28.9762	25.9692	25.226	22.7414	21.561	25.4831	25	26.9386	27.4474	34.2717	30.3556	27.248	34.5489	31.1466	33.2373	32.8443	32.0787	14.2444	26.8432	1.88448	0.00287327	14.2444	24.9267	1.74993
Thermococcus barophilus (strain DSM 11836 / MP)	TERMP_00109	1	0	0	14.84	50S ribosomal protein L32e	Ribosome - Ribosome		1.78015	2.74952	3.42427	1.88786	4.49169	4.87845	0	0	6.46935	5.24017	0	0	0	0	0	0	3.13578	3.21958	0	0	0	0	0	0	5.77256	4.57457	2.44798	4.33651	0	0	0	2.21582	2.18962	2.13858	3.20199	2.92738	0.914238	0.443135	3.20199	1.05923	0.330802
Thermococcus barophilus (strain DSM 11836 / MP)	TERMP_00110	1	0	0	17.9873	50S ribosomal protein L19e	Ribosome - Ribosome	1	4.45038	6.41554	4.56569	1.88786	3.74308	5.69152	0	0	12.9387	10.4803	8.11688	6.10874	0	0	0	0	10.9752	16.0979	7.41977	8.40866	0	4.3122	4.24719	3.84615	11.5451	9.14913	7.34394	6.50477	6.81199	7.67754	1.94666	8.86328	8.75848	6.41574	4.45901	9.41117	2.1106	0.0176294	4.45901	7.86896	1.76473
Thermococcus barophilus (strain DSM 11836 / MP)	TERMP_00111	1	0	0	23.1484	50S ribosomal protein L18	Ribosome - Ribosome	1	16.9114	18.3301	22.8284	19.8225	20.9612	21.1399	13.8985	0	27.4947	26.2009	16.2338	12.2175	0	0	7.4129	11.6959	25.0862	27.3664	18.5494	18.9195	14.4718	15.0927	14.8652	19.2308	26.9386	25.1601	22.0318	21.6826	10.218	7.67754	15.5733	26.5899	26.2755	27.8015	19.999	20.5367	1.02689	0.448388	19.999	19.9143	0.995769
Thermococcus barophilus (strain DSM 11836 / MP)	TERMP_00112	1	0	0	26.409	30S ribosomal protein S5	Ribosome - Ribosome	1	21.3618	21.0796	21.687	21.7104	23.2071	21.953	38.221	43.4153	35.5814	34.9345	32.4675	39.7068	53.2569	40.2504	32.1226	23.3918	37.6294	43.4643	38.9538	37.839	37.2131	45.2781	44.5955	48.0769	44.2563	45.7457	46.5116	52.0382	51.0899	57.5816	40.8799	33.2373	39.4132	36.3559	21.8332	35.6726	1.63387	0.00104552	21.8332	40.0629	1.83496
Thermococcus barophilus (strain DSM 11836 / MP)	TERMP_00113	1	0	0	17.6438	50S ribosomal protein L30	Ribosome - Ribosome	1	14.2412	12.8311	17.1213	12.2711	14.9723	13.8223	10.4239	10.8538	22.6427	19.214	16.2338	21.3806	0	0	9.88386	11.6959	20.3826	19.3175	18.5494	18.9195	16.5392	17.2488	14.8652	17.3077	26.9386	25.1601	19.5838	23.8508	17.03	15.3551	17.52	17.7266	15.3273	23.5244	14.2099	19.8678	1.39817	0.00917115	14.2099	18.4928	1.30141
Thermococcus barophilus (strain DSM 11836 / MP)	TERMP_00114	1	0	0	16.509	50S ribosomal protein L15	Ribosome - Ribosome	1	1.78015	2.74952	2.28284	4.71965	4.49169	3.2523	0	0	3.23468	5.24017	0	0	0	0	7.4129	0	7.83945	6.43915	7.41977	4.20433	6.20219	6.46831	0	5.76923	7.69675	9.14913	2.44798	8.67303	0	0	0	6.64746	0	2.13858	3.21269	2.11871	0.659482	0.236585	3.21269	6.42887	2.00108
Thermococcus barophilus (strain DSM 11836 / MP)	TERMP_00116	1	0	0	22.4693	Adenylate kinase	Purine metabolism - Thiamine metabolism - Exosome	1	5.34045	6.41554	1.14142	1.88786	2.99446	3.2523	0	0	3.23468	5.24017	0	0	0	0	0	0	3.13578	1.60979	3.70989	0	0	0	0	0	1.92419	2.28728	2.44798	2.16826	0	0	1.94666	2.21582	2.18962	2.13858	3.50534	2.11871	0.604424	0.201766	3.50534	1.40924	0.402027
Thermococcus barophilus (strain DSM 11836 / MP)	TERMP_00118	1	0	0	10.4987	50S ribosomal protein L34e	Ribosome - Ribosome	1	0.890076	0.916506	1.14142	1.88786	1.49723	0.813074	0	0	1.61734	1.74672	0	0	0	0	0	0	1.56789	1.60979	3.70989	4.20433	0	0	0	0	1.92419	4.57457	2.44798	2.16826	0	0	0	2.21582	2.18962	2.13858	1.19103	0.841016	0.706126	0.268444	1.19103	1.84865	1.55215
Thermococcus barophilus (strain DSM 11836 / MP)	TERMP_00120	1	0	0	9.69042	50S ribosomal protein L14e	Ribosome - Ribosome	1	1.78015	4.58253	2.28284	4.71965	5.24031	4.87845	0	0	8.08669	8.73362	5.41126	9.1631	0	0	4.94193	8.77193	9.40734	4.82936	9.27472	8.40866	6.20219	6.46831	8.49437	5.76923	7.69675	6.86185	7.34394	8.67303	10.218	7.67754	3.89332	8.86328	6.56886	8.55432	3.91399	7.84867	2.00529	0.00458815	3.91399	7.43176	1.89877
Thermococcus barophilus (strain DSM 11836 / MP)	TERMP_00128	1	0	0	16.9992	30S ribosomal protein S13	Ribosome - Ribosome	1	10.6809	10.0816	10.2728	10.3832	11.2292	11.383	6.94927	0	14.556	13.9738	13.5281	9.1631	8.19336	0	9.88386	11.6959	9.40734	12.8783	9.27472	10.5108	14.4718	15.0927	12.7416	9.61538	13.4693	11.4364	7.34394	10.8413	17.03	11.5163	11.68	15.5107	10.9481	10.6929	10.6718	12.8053	1.19992	0.0906509	10.6718	11.9393	1.11877
Thermococcus barophilus (strain DSM 11836 / MP)	TERMP_00129	1	0	0	21.3058	30S ribosomal protein S4	Ribosome - Ribosome	1	9.79083	10.9981	5.70711	10.3832	11.9778	11.383	0	0	9.70403	10.4803	16.2338	9.1631	0	0	7.4129	14.6199	12.5431	14.4881	11.1297	18.9195	8.26959	8.62441	8.49437	13.4615	7.69675	11.4364	9.79192	6.50477	0	11.5163	7.78665	6.64746	8.75848	8.55432	10.04	11.3953	1.13499	0.251561	10.04	12.3291	1.22799
Thermococcus barophilus (strain DSM 11836 / MP)	TERMP_00130	1	0	0	14.5378	30S ribosomal protein S11	Ribosome - Ribosome	1	7.12061	8.24856	9.13138	9.43931	8.98338	9.75689	10.4239	10.8538	14.556	15.7205	18.9394	15.2718	12.29	0	17.2968	23.3918	15.6789	17.7077	14.8395	16.8173	6.20219	12.9366	10.618	17.3077	17.3177	16.011	12.2399	15.1778	10.218	0	11.68	13.2949	21.8962	10.6929	8.78002	16.1219	1.83621	0.00108891	8.78002	14.0304	1.59799
Thermococcus barophilus (strain DSM 11836 / MP)	TERMP_00131	1	0	0	29.4426	DNA-directed RNA polymerase subunit D	RNA polymerase - Transcription machinery	1	12.4611	13.7476	15.9799	16.0468	11.2292	12.1961	10.4239	7.23589	16.1734	19.214	16.2338	9.1631	8.19336	8.94454	7.4129	8.77193	15.6789	19.3175	14.8395	8.40866	16.5392	15.0927	14.8652	15.3846	19.2419	13.7237	17.1359	15.1778	13.624	15.3551	15.5733	17.7266	19.7066	10.6929	13.6101	15.1961	1.11653	0.263513	13.6101	14.9794	1.10061
Thermococcus barophilus (strain DSM 11836 / MP)	TERMP_00132	1	0	0	13.6535	50S ribosomal protein L18e	Ribosome - Ribosome	1	8.01068	9.16506	9.13138	8.49537	8.98338	9.75689	6.94927	0	19.4081	17.4672	16.2338	15.2718	8.19336	0	9.88386	11.6959	18.8147	17.7077	12.9846	12.613	10.337	15.0927	10.618	15.3846	19.2419	18.2983	19.5838	19.5143	17.03	11.5163	13.6266	17.7266	17.517	19.2472	8.92379	17.0952	1.91569	0.00085657	8.92379	14.5916	1.63513
Thermococcus barophilus (strain DSM 11836 / MP)	TERMP_00133	1	0	0	16.419	50S ribosomal protein L13	Ribosome - Ribosome	1	5.34045	5.49904	9.13138	7.55144	8.23477	7.31767	17.3732	18.0897	9.70403	10.4803	13.5281	12.2175	8.19336	0	9.88386	11.6959	12.5431	11.2685	12.9846	14.7152	10.337	15.0927	8.49437	7.69231	9.62094	11.4364	4.89596	8.67303	10.218	11.5163	5.83998	8.86328	8.75848	14.9701	7.17912	11.4825	1.59943	0.00339381	7.17912	12.8235	1.78622
Thermococcus barophilus (strain DSM 11836 / MP)	TERMP_00134	1	0	0	15.2333	30S ribosomal protein S9	Ribosome - Ribosome	1	8.90076	8.24856	10.2728	8.49537	10.4806	10.57	6.94927	0	8.08669	6.9869	13.5281	9.1631	0	0	9.88386	17.5439	10.9752	12.8783	11.1297	14.7152	6.20219	6.46831	8.49437	7.69231	11.5451	13.7237	9.79192	10.8413	6.81199	7.67754	3.89332	8.86328	8.75848	6.41574	9.49468	9.44121	0.994368	0.486711	9.49468	10.3948	1.0948
Thermococcus barophilus (strain DSM 11836 / MP)	TERMP_00135	1	0	0	7.78688	DNA-directed RNA polymerase subunit N	RNA polymerase - Transcription machinery	1	3.5603	2.74952	4.56569	2.83179	2.24585	2.43922	0	0	0	3.49345	0	0	0	0	0	0	3.13578	3.21958	5.56483	0	0	0	0	0	3.84837	0	0	2.16826	0	0	0	0	0	0	3.06539	0.873362	0.28491	0.0402957	3.06539	1.9867	0.648105
Thermococcus barophilus (strain DSM 11836 / MP)	TERMP_00137	1	0	0	37.5584	Enolase	Glycolysis / Gluconeogenesis - Methane metabolism - RNA degradation - Messenger RNA biogenesis - Exosome	1	4.45038	4.58253	4.56569	7.55144	2.99446	4.06537	10.4239	10.8538	4.85201	8.73362	13.5281	12.2175	8.19336	13.4168	7.4129	0	7.83945	9.65873	7.41977	6.3065	10.337	8.62441	8.49437	7.69231	11.5451	6.86185	7.34394	8.67303	10.218	11.5163	11.68	8.86328	10.9481	12.8315	4.70165	9.83281	2.09136	0.0361433	4.70165	8.36431	1.77902
Thermococcus barophilus (strain DSM 11836 / MP)	TERMP_00138	1	0	0	22.9754	30S ribosomal protein S2	Ribosome - Ribosome	1	15.1313	15.5806	17.1213	17.9347	17.2181	19.5138	17.3732	21.7077	24.2601	27.9476	27.0563	27.4893	24.5801	22.3614	17.2968	20.4678	28.222	24.1468	27.8242	29.4303	24.8088	25.8732	25.4831	17.3077	28.8628	22.8728	31.8237	26.0191	27.248	38.3877	21.4133	19.9424	26.2755	27.8015	17.0833	26.6883	1.56225	3.44222e-05	17.0833	26.7175	1.56396
Thermococcus barophilus (strain DSM 11836 / MP)	TERMP_00139	1	0	0	32.3064	MEMO1 family protein TERMP_00139	Cytoskeleton proteins	1	9.79083	8.24856	7.98996	11.3272	9.732	8.13074	0	7.23589	3.23468	3.49345	0	0	0	0	0	0	4.70367	1.60979	0	0	0	0	4.24719	0	1.92419	4.57457	0	2.16826	0	0	5.83998	2.21582	4.37924	4.27716	9.20321	1.68203	0.182766	0.00060679	9.20321	1.05224	0.114334
Thermococcus barophilus (strain DSM 11836 / MP)	TERMP_00143	1	0	0	35.1717	Mevalonate kinase	Terpenoid backbone biosynthesis	1	4.45038	4.58253	4.56569	4.71965	3.74308	4.87845	0	0	3.23468	3.49345	0	0	0	0	4.94193	5.84795	4.70367	1.60979	5.56483	4.20433	12.4044	8.62441	8.49437	9.61538	3.84837	2.28728	2.44798	6.50477	0	0	3.89332	4.43164	2.18962	2.13858	4.48996	1.68203	0.37462	0.0306021	4.48996	6.18523	1.37757
Thermococcus barophilus (strain DSM 11836 / MP)	TERMP_00144	1	0	0	29.7711	Isopentenyl phosphate kinase	Terpenoid backbone biosynthesis	1	2.67023	2.74952	4.56569	2.83179	2.99446	2.43922	0	0	0	0	0	0	0	0	0	0	0	0	0	0	0	4.3122	0	0	0	0	0	0	0	0	0	0	0	0	3.04182	0	0	9.9302e-05	3.04182	0.718701	0.236273
Thermococcus barophilus (strain DSM 11836 / MP)	TERMP_00145	1	0	0	41.2988	Isopentenyl-diphosphate delta-isomerase	Terpenoid backbone biosynthesis	1	12.4611	9.16506	11.4142	12.2711	17.2181	9.75689	0	0	11.3214	8.73362	5.41126	0	8.19336	0	4.94193	8.77193	7.83945	11.2685	12.9846	10.5108	0	6.46831	0	3.84615	5.77256	11.4364	7.34394	10.8413	0	0	9.73331	8.86328	8.75848	4.27716	12.0477	6.36656	0.528444	0.0488352	12.0477	8.17862	0.67885
Thermococcus barophilus (strain DSM 11836 / MP)	TERMP_00147	1	0	0	38.2532	Dimethylallyltransferase	Terpenoid backbone biosynthesis - Prenyltransferases	1	14.2412	12.8311	15.9799	16.9907	14.2237	16.2615	20.8478	18.0897	22.6427	22.7074	21.645	15.2718	24.5801	26.8336	32.1226	29.2398	25.0862	22.537	27.8242	25.226	20.674	12.9366	21.2359	13.4615	23.0902	16.011	19.5838	15.1778	6.81199	11.5163	11.68	13.2949	13.1377	19.2472	15.088	20.5668	1.36312	0.0236963	15.088	22.3807	1.48334
Thermococcus barophilus (strain DSM 11836 / MP)	TERMP_00151	1	0	0	111.686	Leucine--tRNA ligase	Aminoacyl-tRNA biosynthesis - Amino acid related enzymes - Transfer RNA biogenesis - Mitochondrial biogenesis	1	31.1526	24.7457	38.8084	33.0376	32.1904	35.7753	24.3224	32.5615	35.5814	33.1878	37.8788	42.7611	28.6768	8.94454	34.5935	40.9357	36.0615	38.6349	42.6637	44.1455	43.4153	43.122	36.1011	48.0769	32.7112	36.5965	26.9278	30.3556	13.624	19.1939	38.9332	26.5899	30.6547	36.3559	32.6183	37.3523	1.14513	0.06742	32.6183	41.3405	1.2674
Thermococcus barophilus (strain DSM 11836 / MP)	TERMP_00152	1	0	0	22.6165	50S ribosomal protein L15e	Ribosome - Ribosome	1	3.5603	3.66603	3.42427	3.77572	5.24031	4.87845	10.4239	0	12.9387	8.73362	10.8225	0	0	0	7.4129	0	9.40734	8.04894	11.1297	6.3065	14.4718	12.9366	10.618	5.76923	17.3177	13.7237	12.2399	10.8413	0	0	1.94666	8.86328	8.75848	10.6929	4.09084	8.12371	1.98583	0.125495	4.09084	10.3835	2.53822
Thermococcus barophilus (strain DSM 11836 / MP)	TERMP_00160	1	0	0	28.925	Proteasome subunit alpha	Proteasome - Peptidases and inhibitors - Proteasome	1	11.571	11.9146	13.6971	14.159	11.9778	11.383	24.3224	36.1795	12.9387	12.2271	21.645	24.4349	8.19336	8.94454	7.4129	0	17.2468	16.0979	16.6945	12.613	16.5392	25.8732	23.3595	13.4615	15.3935	18.2983	14.6879	10.8413	23.842	15.3551	27.2533	22.1582	15.3273	21.3858	12.4504	17.8114	1.43059	0.0895986	12.4504	17.5108	1.40644
Thermococcus barophilus (strain DSM 11836 / MP)	TERMP_00161	1	0	0	26.8074	Uncharacterized protein	Ribosome biogenesis	1	8.01068	9.16506	3.42427	3.77572	5.24031	3.2523	0	0	1.61734	0	0	0	0	0	0	0	4.70367	4.82936	0	0	0	0	0	0	3.84837	2.28728	2.44798	4.33651	6.81199	0	1.94666	2.21582	0	0	5.47806	0.404334	0.0738098	0.00162827	5.47806	1.58884	0.290037
Thermococcus barophilus (strain DSM 11836 / MP)	TERMP_00162	1	0	0	28.3534	Exosome complex component Rrp4	RNA degradation - Messenger RNA biogenesis	1	12.4611	8.24856	10.2728	8.49537	8.23477	11.383	0	0	6.46935	8.73362	5.41126	0	0	0	0	0	9.40734	11.2685	7.41977	6.3065	8.26959	10.7805	12.7416	9.61538	11.5451	6.86185	7.34394	6.50477	10.218	7.67754	11.68	6.64746	8.75848	8.55432	9.84927	5.15356	0.523243	0.0393055	9.84927	8.9087	0.904504
Thermococcus barophilus (strain DSM 11836 / MP)	TERMP_00163	1	0	0	27.3537	Exosome complex component Rrp41	RNA degradation - Messenger RNA biogenesis	1	6.23053	6.41554	6.84853	3.77572	5.98892	8.13074	10.4239	7.23589	6.46935	6.9869	5.41126	6.10874	0	0	0	0	7.83945	8.04894	9.27472	14.7152	10.337	8.62441	12.7416	11.5385	5.77256	9.14913	7.34394	6.50477	10.218	0	7.78665	6.64746	8.75848	8.55432	6.23167	6.24406	1.00199	0.492844	6.23167	9.80661	1.57367
Thermococcus barophilus (strain DSM 11836 / MP)	TERMP_00164	1	0	0	29.6817	Exosome complex component Rrp42	RNA degradation - Messenger RNA biogenesis	1	4.45038	6.41554	5.70711	3.77572	4.49169	4.87845	10.4239	0	3.23468	5.24017	0	0	0	0	0	0	4.70367	4.82936	5.56483	6.3065	6.20219	4.3122	4.24719	5.76923	5.77256	4.57457	7.34394	4.33651	6.81199	0	9.73331	4.43164	4.37924	6.41574	4.95315	2.11871	0.427751	0.0559483	4.95315	5.31979	1.07402
Thermococcus barophilus (strain DSM 11836 / MP)	TERMP_00165	1	0	0	9.045	50S ribosomal protein L37Ae	Ribosome - Ribosome		2.67023	3.66603	2.28284	2.83179	2.24585	2.43922	0	0	4.85201	3.49345	0	0	0	0	0	0	4.70367	3.21958	0	0	0	0	0	0	3.84837	4.57457	7.34394	6.50477	0	0	0	2.21582	2.18962	4.27716	2.68933	2.08637	0.775795	0.330976	2.68933	1.32054	0.49103
Thermococcus barophilus (strain DSM 11836 / MP)	TERMP_00166	0	0	0	5.63911	DNA-directed RNA polymerase subunit P	RNA polymerase - Transcription machinery	1	0	0	0	0	0	0	0	0	3.23468	1.74672	0	0	0	0	0	0	3.13578	3.21958	3.70989	0	0	0	0	0	1.92419	2.28728	2.44798	2.16826	0	0	1.94666	4.43164	2.18962	4.27716	0	1.24535	N.D.	0.104432	0	1.67754	N.D.
Thermococcus barophilus (strain DSM 11836 / MP)	TERMP_00169	1	0	0	13.3263	Prefoldin subunit beta	Chaperones and folding catalysts	1	0.890076	1.83301	1.14142	0.943931	0.748615	0.813074	0	0	3.23468	3.49345	0	0	0	0	0	0	3.13578	3.21958	0	0	0	0	0	3.84615	5.77256	4.57457	4.89596	4.33651	0	0	0	4.43164	4.37924	2.13858	1.06169	1.68203	1.5843	0.285881	1.06169	1.05923	0.99768
Thermococcus barophilus (strain DSM 11836 / MP)	TERMP_00176	1	0	0	26.7254	tRNA-binding domain-containing protein	Function unknown	1	8.90076	10.0816	4.56569	5.66358	6.73754	6.50459	10.4239	10.8538	4.85201	8.73362	8.11688	12.2175	16.3867	17.8891	7.4129	5.84795	4.70367	9.65873	14.8395	14.7152	10.337	8.62441	0	3.84615	11.5451	9.14913	7.34394	8.67303	10.218	19.1939	9.73331	8.86328	8.75848	6.41574	7.07562	8.48	1.19848	0.226972	7.07562	10.4797	1.48111
Thermococcus barophilus (strain DSM 11836 / MP)	TERMP_00177	1	0	0	31.9257	2,5-diketo-D-gluconic acid reductase		1	9.79083	11.9146	11.4142	8.49537	10.4806	9.75689	6.94927	0	4.85201	3.49345	0	0	0	0	4.94193	8.77193	4.70367	6.43915	5.56483	4.20433	4.13479	4.3122	8.49437	5.76923	5.77256	2.28728	2.44798	8.67303	0	7.67754	3.89332	2.21582	2.18962	8.55432	10.3088	2.08637	0.202388	0.00173361	10.3088	4.89316	0.474661
Thermococcus barophilus (strain DSM 11836 / MP)	TERMP_00182	1	0	0	45.2539	Uncharacterized protein		1	2.67023	2.74952	4.56569	3.77572	3.74308	2.43922	0	0	3.23468	3.49345	0	0	0	0	0	0	3.13578	0	0	0	0	0	0	3.84615	0	2.28728	0	4.33651	0	0	3.89332	2.21582	2.18962	0	3.32391	1.68203	0.50604	0.0955186	3.32391	0.52263	0.157234
Thermococcus barophilus (strain DSM 11836 / MP)	TERMP_00187	1	0	1	37.1518	Uncharacterized protein	Function unknown	1	18.6916	18.3301	13.6971	16.0468	18.7154	14.6353	6.94927	10.8538	1.61734	5.24017	5.41126	9.1631	12.29	8.94454	0	5.84795	3.13578	0	7.41977	0	6.20219	4.3122	6.37078	7.69231	7.69675	2.28728	7.34394	6.50477	17.03	15.3551	9.73331	6.64746	10.9481	8.55432	16.6861	5.35797	0.321105	0.000690999	16.6861	3.51166	0.210455
Thermococcus barophilus (strain DSM 11836 / MP)	TERMP_00188	1	0	0	76.3201	Lysine 2,3-aminomutase	Lysine degradation	1	1.78015	0.916506	2.28284	0.943931	3.74308	2.43922	10.4239	14.4718	9.70403	3.49345	0	0	0	0	4.94193	5.84795	4.70367	6.43915	3.70989	10.5108	8.26959	12.9366	19.1123	19.2308	7.69675	6.86185	4.89596	8.67303	0	0	9.73331	0	4.37924	4.27716	2.01762	3.29937	1.63528	0.309001	2.01762	7.76162	3.84692
Thermococcus barophilus (strain DSM 11836 / MP)	TERMP_00189	1	0	0	30.5779	D-aminoacyl-tRNA deacylase	Transfer RNA biogenesis	1	1.78015	2.74952	1.14142	1.88786	0.748615	1.62615	0	0	9.70403	6.9869	8.11688	9.1631	0	0	7.4129	0	6.27156	8.04894	5.56483	0	8.26959	4.3122	0	5.76923	5.77256	2.28728	4.89596	0	10.218	0	7.78665	2.21582	8.75848	4.27716	1.65562	8.49273	5.12964	0.00016501	1.65562	5.41119	3.26838
Thermococcus barophilus (strain DSM 11836 / MP)	TERMP_00190	1	0	0	44.6564	Cell division protein FtsZ	Chromosome and associated proteins - Cytoskeleton proteins - Prokaryotic defense system	1	25.8122	30.2447	28.5356	30.2058	25.4529	21.1399	59.0688	65.123	43.6681	48.9083	37.8788	33.598	28.6768	31.3059	12.3548	14.6199	39.1972	37.0251	31.534	29.4303	47.5501	47.4342	38.2247	44.2308	28.8628	32.022	44.0636	45.5334	57.9019	61.4203	36.9866	35.4531	35.0339	32.0787	26.8985	41.0133	1.52474	0.0084516	26.8985	38.6952	1.43856
Thermococcus barophilus (strain DSM 11836 / MP)	TERMP_00192	1	0	0	16.6731	Transcription elongation factor Spt5	Transcription machinery - Ribosome biogenesis	1	2.67023	3.66603	3.42427	2.83179	1.49723	1.62615	0	0	3.23468	3.49345	0	0	0	0	0	0	3.13578	3.21958	0	0	6.20219	6.46831	4.24719	5.76923	3.84837	4.57457	4.89596	4.33651	10.218	0	3.89332	2.21582	4.37924	4.27716	2.61928	1.68203	0.642173	0.209917	2.61928	3.17098	1.21063
Thermococcus barophilus (strain DSM 11836 / MP)	TERMP_00193	1	0	0	17.4055	50S ribosomal protein L11	Ribosome - Ribosome	1	8.90076	10.0816	6.84853	12.2711	12.7265	12.1961	0	0	17.7907	17.4672	5.41126	0	0	0	0	0	15.6789	17.7077	7.41977	10.5108	6.20219	4.3122	6.37078	7.69231	13.4693	2.28728	4.89596	19.5143	10.218	0	1.94666	8.86328	17.517	12.8315	10.5041	10.1673	0.967938	0.472632	10.5041	10.3053	0.981071
Thermococcus barophilus (strain DSM 11836 / MP)	TERMP_00194	1	0	0	24.0764	50S ribosomal protein L1	Ribosome - Ribosome	1	15.1313	16.4971	9.13138	14.159	17.9668	16.2615	13.8985	10.8538	12.9387	17.4672	13.5281	9.1631	8.19336	8.94454	7.4129	8.77193	18.8147	17.7077	11.1297	12.613	12.4044	12.9366	19.1123	15.3846	9.62094	13.7237	12.2399	13.0095	10.218	11.5163	11.68	11.0791	17.517	14.9701	14.8578	13.2743	0.893421	0.241045	14.8578	14.2677	0.960279
Thermococcus barophilus (strain DSM 11836 / MP)	TERMP_00195	1	0	0	36.8508	50S ribosomal protein L10	Ribosome - Ribosome	1	16.0214	17.4136	20.5456	19.8225	16.4695	15.4484	13.8985	18.0897	24.2601	24.4541	27.0563	24.4349	0	8.94454	19.7677	11.6959	25.0862	19.3175	22.2593	23.1238	31.011	28.0293	25.4831	23.0769	26.9386	22.8728	22.0318	21.6826	23.842	23.0326	23.3599	22.1582	19.7066	19.2472	17.6202	25.0514	1.42174	6.67973e-05	17.6202	24.8045	1.40773
Thermococcus barophilus (strain DSM 11836 / MP)	TERMP_00196	1	0	0	10.6913	50S ribosomal protein L12	Ribosome - Ribosome	1	3.5603	1.83301	3.42427	1.88786	1.49723	1.62615	6.94927	7.23589	3.23468	3.49345	5.41126	6.10874	0	0	4.94193	5.84795	3.13578	3.21958	3.70989	4.20433	4.13479	4.3122	4.24719	3.84615	3.84837	4.57457	4.89596	4.33651	6.81199	7.67754	3.89332	4.43164	4.37924	4.27716	2.3048	4.56203	1.97936	0.0199523	2.3048	3.78609	1.6427
Thermococcus barophilus (strain DSM 11836 / MP)	TERMP_00198	1	0	0	17.7543	dCTP deaminase	Pyrimidine metabolism	1	6.23053	4.58253	5.70711	6.60751	5.98892	5.69152	0	0	4.85201	1.74672	8.11688	9.1631	12.29	0	9.88386	8.77193	6.27156	6.43915	5.56483	6.3065	4.13479	0	0	0	5.77256	6.86185	4.89596	4.33651	6.81199	0	3.89332	2.21582	4.37924	2.13858	5.80135	5.96968	1.02902	0.463614	5.80135	4.78614	0.825004
Thermococcus barophilus (strain DSM 11836 / MP)	TERMP_00200	1	0	0	7.41611	Archaeal histone	Chromosome and associated proteins	1	45.3939	72.404	43.374	42.4769	42.6711	39.0276	27.7971	43.4153	42.0508	48.9083	86.5801	119.12	98.3204	71.5564	74.129	67.2515	42.333	53.123	90.8922	128.232	51.6849	49.5903	36.1011	36.5385	50.0289	27.4474	58.7515	47.7016	68.1199	57.5816	15.5733	35.4531	45.982	53.4645	47.5579	74.1649	1.55946	0.117869	47.5579	69.3093	1.45737
Thermococcus barophilus (strain DSM 11836 / MP)	TERMP_00204	1	0	0	48.6395	DNA primase DnaG	DNA replication - DNA replication proteins	1	14.2412	15.5806	4.56569	4.71965	11.9778	13.0092	0	0	1.61734	1.74672	0	0	0	0	0	0	3.13578	3.21958	0	0	4.13479	4.3122	0	3.84615	3.84837	4.57457	4.89596	2.16826	0	0	3.89332	4.43164	2.18962	4.27716	10.6824	0.841016	0.0787294	0.00173861	10.6824	2.46706	0.230947
Thermococcus barophilus (strain DSM 11836 / MP)	TERMP_00205	1	0	0	23.773	Probable thymidylate kinase	Pyrimidine metabolism		8.01068	4.58253	4.56569	7.55144	4.49169	4.87845	0	0	8.08669	8.73362	0	0	0	0	0	0	10.9752	8.04894	0	0	0	0	0	0	7.69675	6.86185	4.89596	2.16826	0	0	3.89332	4.43164	2.18962	4.27716	5.68008	4.20508	0.74032	0.297302	5.68008	3.17069	0.558213
Thermococcus barophilus (strain DSM 11836 / MP)	TERMP_00206	1	0	0	26.4699	Phospho-sugar mutase		1	7.12061	9.16506	9.13138	12.2711	11.2292	9.75689	10.4239	14.4718	16.1734	19.214	5.41126	9.1631	16.3867	8.94454	9.88386	8.77193	12.5431	12.8783	12.9846	8.40866	8.26959	10.7805	8.49437	9.61538	9.62094	13.7237	12.2399	15.1778	10.218	15.3551	15.5733	15.5107	13.1377	10.6929	9.77904	12.4904	1.27726	0.229645	9.77904	10.9775	1.12255
Thermococcus barophilus (strain DSM 11836 / MP)	TERMP_00207	1	0	0	40.4893	Mannose-1-phosphate guanylyltransferase	Fructose and mannose metabolism - Amino sugar and nucleotide sugar metabolism	1	1.78015	1.83301	3.42427	1.88786	2.24585	2.43922	0	0	0	1.74672	0	0	0	0	7.4129	5.84795	4.70367	1.60979	0	0	0	0	0	0	0	0	2.44798	0	0	0	1.94666	0	0	0	2.26839	0.436681	0.192507	0.00748794	2.26839	1.05224	0.463871
Thermococcus barophilus (strain DSM 11836 / MP)	TERMP_00208	1	0	0	72.5306	Phosphoenolpyruvate carboxykinase [GTP]	Glycolysis / Gluconeogenesis - Citrate cycle (TCA cycle) - Pyruvate metabolism	1	30.2626	32.9942	30.8184	29.2618	26.9501	30.8968	17.3732	14.4718	35.5814	38.4279	29.7619	24.4349	45.0635	49.195	54.3613	61.4035	39.1972	32.1958	38.9538	35.7368	35.1458	23.7171	29.7303	25	34.6354	25.1601	34.2717	26.0191	27.248	26.8714	38.9332	35.4531	37.2236	25.663	30.1973	32.0516	1.0614	0.300232	30.1973	34.1577	1.13115
Thermococcus barophilus (strain DSM 11836 / MP)	TERMP_00209	1	0	0	22.95	Potassium channel protein			8.90076	9.16506	5.70711	7.55144	8.23477	10.57	0	0	3.23468	1.74672	0	0	0	0	0	0	3.13578	3.21958	0	0	0	0	0	0	3.84837	0	0	4.33651	0	0	3.89332	0	0	2.13858	8.35485	1.24535	0.149057	0.000128101	8.35485	1.05923	0.12678
Thermococcus barophilus (strain DSM 11836 / MP)	TERMP_00211	1	0	0	97.3915	Glycogen phosphorylase	Starch and sucrose metabolism	1	23.142	19.2466	21.687	16.0468	23.2071	24.3922	20.8478	25.3256	21.0254	20.9607	32.4675	36.6524	20.4834	17.8891	32.1226	43.8596	75.2587	75.66	76.0527	77.7801	70.2915	62.527	74.3258	75	73.1191	75.4803	56.3035	54.2064	17.03	15.3551	27.2533	22.1582	21.8962	23.5244	21.287	27.7765	1.30486	0.102569	21.287	72.9283	3.42596
Thermococcus barophilus (strain DSM 11836 / MP)	TERMP_00213	0	0	0	31.067	Methyltransf_25 domain-containing protein			0	0	0	0	0	0	0	0	1.61734	1.74672	0	0	0	0	0	0	1.56789	1.60979	0	0	0	0	0	0	1.92419	0	0	6.50477	0	0	1.94666	0	4.37924	0	0	0.841016	N.D.	0.0910803	0	0.529613	N.D.
Thermococcus barophilus (strain DSM 11836 / MP)	TERMP_00216	1	0	0	66.576	Glutamate--tRNA ligase	Porphyrin and chlorophyll metabolism - Aminoacyl-tRNA biosynthesis - Amino acid related enzymes - Transfer RNA biogenesis - Prokaryotic defense system	1	28.4824	30.2447	31.9598	32.0936	29.196	33.336	48.6449	43.4153	42.0508	47.1616	0	12.2175	8.19336	8.94454	14.8258	5.84795	36.0615	40.2447	11.1297	6.3065	41.3479	34.4976	27.6067	28.8462	34.6354	43.4584	44.0636	34.6921	47.6839	26.8714	33.0932	39.8848	43.7924	32.0787	30.8854	25.3575	0.821017	0.331178	30.8854	28.2646	0.915145
Thermococcus barophilus (strain DSM 11836 / MP)	TERMP_00222	1	0	0	28.5872	Glycerophosphoryl diester phosphodiesterase	Glycerophospholipid metabolism	1	1.78015	1.83301	2.28284	2.83179	0.748615	1.62615	6.94927	7.23589	8.08669	5.24017	5.41126	6.10874	12.29	13.4168	9.88386	5.84795	6.27156	9.65873	9.27472	6.3065	6.20219	0	10.618	7.69231	11.5451	11.4364	7.34394	6.50477	0	0	7.78665	6.64746	4.37924	6.41574	1.85043	6.21171	3.35691	0.00158596	1.85043	6.28561	3.39685
Thermococcus barophilus (strain DSM 11836 / MP)	TERMP_00226	1	0	0	55.0876	Glycerol kinase	Glycerolipid metabolism - Exosome	1	8.01068	7.33205	7.98996	9.43931	8.98338	8.13074	13.8985	7.23589	3.23468	5.24017	16.2338	15.2718	12.29	17.8891	17.2968	17.5439	7.83945	9.65873	14.8395	10.5108	8.26959	10.7805	10.618	9.61538	5.77256	6.86185	4.89596	2.16826	10.218	11.5163	7.78665	4.43164	2.18962	4.27716	8.31435	9.99511	1.20215	0.325825	8.31435	10.3164	1.2408
Thermococcus barophilus (strain DSM 11836 / MP)	TERMP_00227	1	0	0	55.2151	Glycerol-3-phosphate dehydrogenase	Glycerophospholipid metabolism	1	7.12061	8.24856	6.84853	5.66358	6.73754	6.50459	10.4239	10.8538	6.46935	8.73362	0	9.1631	0	8.94454	0	0	7.83945	8.04894	9.27472	4.20433	6.20219	6.46831	4.24719	5.76923	9.62094	9.14913	14.6879	6.50477	6.81199	11.5163	7.78665	6.64746	8.75848	8.55432	6.8539	6.09152	0.888767	0.372209	6.8539	7.00632	1.02224
Thermococcus barophilus (strain DSM 11836 / MP)	TERMP_00228	1	0	0	46.415	Sarcosine oxidase alpha subunit		1	2.67023	3.66603	3.42427	5.66358	5.24031	4.87845	0	7.23589	4.85201	3.49345	0	0	0	0	0	0	3.13578	1.60979	0	0	10.337	6.46831	4.24719	5.76923	1.92419	4.57457	0	2.16826	0	0	1.94666	0	2.18962	2.13858	4.25714	2.08637	0.490086	0.0891988	4.25714	3.59181	0.843714
Thermococcus barophilus (strain DSM 11836 / MP)	TERMP_00238	1	0	0	50.4862	Probable glycine dehydrogenase (decarboxylating) subunit 1	Glyoxylate and dicarboxylate metabolism - Glycine, serine and threonine metabolism	1	6.23053	10.0816	7.98996	6.60751	6.73754	4.87845	6.94927	7.23589	6.46935	5.24017	10.8225	0	8.19336	8.94454	9.88386	8.77193	6.27156	4.82936	7.41977	8.40866	8.26959	4.3122	0	5.76923	5.77256	2.28728	2.44798	4.33651	10.218	0	7.78665	6.64746	6.56886	8.55432	7.08759	5.63301	0.794771	0.285625	7.08759	6.58519	0.929116
Thermococcus barophilus (strain DSM 11836 / MP)	TERMP_00239	1	0	0	56.1321	Probable glycine dehydrogenase (decarboxylating) subunit 2	Glyoxylate and dicarboxylate metabolism - Glycine, serine and threonine metabolism	1	23.142	20.1631	20.5456	18.8786	19.464	22.7661	13.8985	14.4718	21.0254	20.9607	35.1732	21.3806	32.7735	26.8336	32.1226	35.0877	23.5183	22.537	22.2593	25.226	24.8088	19.4049	23.3595	23.0769	19.2419	18.2983	22.0318	21.6826	20.436	7.67754	25.3066	24.374	21.8962	17.1086	20.8266	24.635	1.18286	0.180336	20.8266	22.9591	1.10239
Thermococcus barophilus (strain DSM 11836 / MP)	TERMP_00240	1	0	0	9.485	DNA-directed RNA polymerase subunit H	RNA polymerase - Transcription machinery		2.67023	1.83301	0	1.88786	3.74308	4.06537	0	0	4.85201	5.24017	0	0	0	0	0	0	7.83945	8.04894	0	0	0	0	0	0	5.77256	4.57457	4.89596	8.67303	0	0	0	0	4.37924	2.13858	2.36659	2.52305	1.06611	0.4629	2.36659	2.64806	1.11894
Thermococcus barophilus (strain DSM 11836 / MP)	TERMP_00241	1	0	0	126.434	DNA-directed RNA polymerase subunit beta	RNA polymerase - Transcription machinery	1	55.1847	56.8234	62.7782	51.9162	63.6323	57.7283	48.6449	65.123	77.6322	80.3493	67.6407	79.4136	53.2569	53.6673	59.3032	46.7836	72.1229	80.4894	72.3428	63.065	74.4263	88.4002	59.4606	75	86.5884	93.7786	66.0955	73.7207	51.0899	61.4203	83.7064	70.9063	61.3094	66.296	58.0105	76.259	1.31457	0.00134065	58.0105	75.1411	1.2953
Thermococcus barophilus (strain DSM 11836 / MP)	TERMP_00242	1	0	0	102.866	DNA-directed RNA polymerase subunit	RNA polymerase - Transcription machinery	1	26.7023	23.8292	29.677	31.1497	33.6877	30.8968	10.4239	14.4718	30.7294	27.9476	18.9394	27.4893	0	17.8891	14.8258	20.4678	29.7899	35.4153	24.1143	10.5108	28.9436	34.4976	16.9887	25	32.7112	32.022	29.3758	36.8604	13.624	19.1939	35.0399	31.0215	28.4651	29.9401	29.3238	26.2764	0.89608	0.173075	29.3238	27.2119	0.927982
Thermococcus barophilus (strain DSM 11836 / MP)	TERMP_00243	1	0	0	43.9735	DNA-directed RNA polymerase subunit A''	RNA polymerase - Transcription machinery	1	9.79083	9.16506	13.6971	13.215	13.4751	12.1961	6.94927	7.23589	14.556	13.9738	8.11688	6.10874	8.19336	0	4.94193	5.84795	10.9752	9.65873	7.41977	0	4.13479	12.9366	4.24719	5.76923	9.62094	13.7237	22.0318	10.8413	0	0	9.73331	11.0791	8.75848	6.41574	11.9232	10.6889	0.896476	0.307144	11.9232	7.52086	0.630775
Thermococcus barophilus (strain DSM 11836 / MP)	TERMP_00244	1	0	0	10.6889	50S ribosomal protein L30e	Ribosome - Ribosome	1	2.67023	3.66603	2.28284	5.66358	2.24585	3.2523	0	0	3.23468	3.49345	0	6.10874	0	0	0	0	4.70367	4.82936	3.70989	4.20433	4.13479	0	4.24719	3.84615	7.69675	4.57457	2.44798	0	6.81199	0	0	4.43164	0	2.13858	3.2968	3.20922	0.973432	0.475788	3.2968	3.59701	1.09106
Thermococcus barophilus (strain DSM 11836 / MP)	TERMP_00245	1	0	0	16.619	Probable transcription termination protein NusA	Transcription machinery - Ribosome biogenesis	1	0.890076	0.916506	0	0.943931	2.99446	0.813074	6.94927	0	9.70403	10.4803	0	0	0	0	0	0	6.27156	6.43915	0	0	0	4.3122	0	0	7.69675	4.57457	9.79192	8.67303	0	0	3.89332	8.86328	10.9481	4.27716	1.09301	5.04609	4.6167	0.134506	1.09301	2.83715	2.59573
Thermococcus barophilus (strain DSM 11836 / MP)	TERMP_00246	1	0	0	16.3822	30S ribosomal protein S12	Ribosome - Ribosome	1	7.12061	8.24856	10.2728	9.43931	7.48615	6.50459	17.3732	18.0897	14.556	13.9738	24.3506	21.3806	16.3867	13.4168	12.3548	8.77193	17.2468	20.9272	14.8395	14.7152	16.5392	17.2488	16.9887	19.2308	17.3177	22.8728	24.4798	21.6826	20.436	23.0326	13.6266	19.9424	19.7066	23.5244	8.17867	18.5653	2.26996	0.0119394	8.17867	16.9195	2.06873
Thermococcus barophilus (strain DSM 11836 / MP)	TERMP_00247	1	0	0	24.5481	30S ribosomal protein S7	Ribosome - Ribosome	1	19.5817	18.3301	20.5456	19.8225	21.7098	21.953	20.8478	18.0897	35.5814	36.6812	37.8788	39.7068	16.3867	8.94454	27.1806	29.2398	31.3578	38.6349	31.534	27.3281	31.011	36.6537	27.6067	28.8462	42.3321	43.4584	44.0636	39.0286	23.842	15.3551	31.1466	35.4531	32.8443	29.9401	20.3238	37.4621	1.84326	4.26904e-06	20.3238	32.7533	1.61157
Thermococcus barophilus (strain DSM 11836 / MP)	TERMP_00251	1	0	0	30.1366	Uridine phosphorylase	Pyrimidine metabolism	1	24.032	22.9127	34.2427	27.374	20.9612	25.2053	52.1195	57.8871	38.8161	27.9476	35.1732	36.6524	28.6768	17.8891	9.88386	14.6199	40.7651	33.8055	37.0989	42.0433	49.6175	53.9025	55.2134	46.1538	36.5596	34.3092	36.7197	32.5239	54.4959	46.0653	29.1999	37.669	37.2236	38.4944	25.788	34.6473	1.34355	0.0120047	25.788	42.8722	1.66249
Thermococcus barophilus (strain DSM 11836 / MP)	TERMP_00252	1	0	0	29.9954	Probable 6-oxopurine nucleoside phosphorylase	Cysteine and methionine metabolism	1	16.0214	10.9981	13.6971	14.159	16.4695	17.0746	34.7464	32.5615	29.1121	33.1878	32.4675	36.6524	28.6768	26.8336	22.2387	29.2398	26.6541	25.7566	25.9692	33.6346	35.1458	34.4976	33.9775	32.6923	30.787	34.3092	36.7197	30.3556	30.654	38.3877	27.2533	31.0215	19.7066	29.9401	14.7366	32.8549	2.22948	7.20117e-05	14.7366	30.2763	2.0545
Thermococcus barophilus (strain DSM 11836 / MP)	TERMP_00254	1	0	0	7.91222	Uncharacterized protein		1	1.78015	1.83301	1.14142	1.88786	1.49723	1.62615	0	0	1.61734	1.74672	0	0	0	0	0	0	1.56789	3.21958	0	4.20433	0	0	0	0	1.92419	2.28728	2.44798	2.16826	0	0	0	2.21582	2.18962	2.13858	1.62764	0.841016	0.516709	0.102152	1.62764	1.49863	0.920741
Thermococcus barophilus (strain DSM 11836 / MP)	TERMP_00259	1	0	0	50.097	Signal recognition particle 54 kDa protein	Protein export - Bacterial secretion system - Quorum sensing - Secretion system	1	6.23053	9.16506	7.98996	7.55144	5.98892	8.13074	0	0	0	5.24017	0	0	0	0	0	0	1.56789	0	0	0	6.20219	4.3122	0	3.84615	1.92419	2.28728	2.44798	0	0	0	3.89332	4.43164	2.18962	2.13858	7.50944	1.31004	0.174453	0.00617545	7.50944	2.01371	0.268158
Thermococcus barophilus (strain DSM 11836 / MP)	TERMP_00262	1	0	0	26.8127	Adenine phosphoribosyltransferase		1	4.45038	3.66603	6.84853	3.77572	5.24031	3.2523	6.94927	0	6.46935	10.4803	5.41126	0	0	0	0	0	4.70367	3.21958	0	6.3065	6.20219	6.46831	0	0	3.84837	2.28728	4.89596	6.50477	10.218	11.5163	9.73331	6.64746	6.56886	2.13858	4.53888	5.59024	1.23163	0.332818	4.53888	4.48337	0.987771
Thermococcus barophilus (strain DSM 11836 / MP)	TERMP_00266	1	0	0	28.4961	Uncharacterized protein		1	7.12061	8.24856	5.70711	5.66358	8.23477	7.31767	6.94927	7.23589	6.46935	3.49345	10.8225	6.10874	12.29	8.94454	0	5.84795	6.27156	4.82936	5.56483	4.20433	6.20219	6.46831	6.37078	9.61538	5.77256	6.86185	7.34394	6.50477	6.81199	11.5163	5.83998	4.43164	8.75848	6.41574	7.04871	6.72351	0.953863	0.424507	7.04871	5.5901	0.793066
Thermococcus barophilus (strain DSM 11836 / MP)	TERMP_00271	0	0	0	5.97009	50S ribosomal protein L40e	Ribosome - Ribosome - Ubiquitin system	1	0	0	0	0	0	0	0	0	0	0	0	0	0	0	0	0	0	0	0	6.3065	0	0	0	0	0	0	0	0	0	0	0	0	0	0	0	0	N.D.	N.D.	0	1.05108	N.D.
Thermococcus barophilus (strain DSM 11836 / MP)	TERMP_00273	1	0	0	46.7922	Aspartate aminotransferase	Alanine, aspartate and glutamate metabolism - Valine, leucine and isoleucine biosynthesis - Arginine biosynthesis - Amino acid related enzymes	1	24.9221	27.4952	26.2527	26.4301	29.196	28.4576	27.7971	21.7077	32.3468	33.1878	43.29	36.6524	40.9668	44.7227	42.0064	40.9357	26.6541	32.1958	31.534	29.4303	33.0784	23.7171	36.1011	30.7692	40.4079	34.3092	36.7197	41.1969	34.0599	30.7102	33.0932	39.8848	39.4132	29.9401	27.1256	36.3692	1.34077	0.0149652	27.1256	29.4349	1.08514
Thermococcus barophilus (strain DSM 11836 / MP)	TERMP_00275	0	0.5	0	86.7744	Maltose phosphorylase	Enzymes with EC numbers	1	0	0	0	0	0	0	6.94927	0	0	0	0	0	0	0	0	0	0	0	0	0	10.337	6.46831	0	0	0	0	0	0	0	0	0	0	0	0	0	0	N.D.	N.D.	0	2.80088	N.D.
Thermococcus barophilus (strain DSM 11836 / MP)	TERMP_00276	0	0	0	26.8483	Uncharacterized protein	Starch and sucrose metabolism	1	0	0	0	0	0	0	0	0	0	0	0	0	0	0	0	0	0	0	0	0	4.13479	0	0	0	0	0	0	0	0	0	0	0	0	0	0	0	N.D.	N.D.	0	0.689132	N.D.
Thermococcus barophilus (strain DSM 11836 / MP)	TERMP_00278	0	0.5	1	50.85	MalE-like maltose/maltodextrin ABC transporter	Transporters	1	0	0	0	0	0	0	48.6449	47.0333	0	0	0	0	0	0	0	0	0	0	0	0	33.0784	36.6537	44.5955	40.3846	0	0	0	0	0	0	0	0	0	0	0	0	N.D.	N.D.	0	11.622	N.D.
Thermococcus barophilus (strain DSM 11836 / MP)	TERMP_00281	0	0.5	0	40.0892	Sugar ABC transporter	ABC transporters - Transporters	1	0	0	0	0	0	0	0	14.4718	0	0	0	0	0	0	0	0	0	0	0	0	4.13479	8.62441	10.618	5.76923	0	0	0	0	0	0	0	0	0	0	0	0	N.D.	N.D.	0	2.12653	N.D.
Thermococcus barophilus (strain DSM 11836 / MP)	TERMP_00289	1	0	0	31.1312	Fructose-bisphosphate aldolase	Glycolysis / Gluconeogenesis - Pentose phosphate pathway - Fructose and mannose metabolism - Methane metabolism	1	10.6809	14.6641	11.4142	13.215	14.2237	16.2615	13.8985	14.4718	24.2601	22.7074	24.3506	24.4349	8.19336	0	9.88386	14.6199	32.9257	35.4153	24.1143	27.3281	39.2805	45.2781	36.1011	36.5385	40.4079	38.8838	36.7197	39.0286	20.436	15.3551	27.2533	26.5899	21.8962	21.3858	13.4099	23.9383	1.78512	5.47664e-06	13.4099	34.057	2.53969
Thermococcus barophilus (strain DSM 11836 / MP)	TERMP_00291	1	0	0	45.1749	Proton/glutamate symport protein		1	21.3618	25.6622	23.9699	17.9347	20.2126	19.5138	0	0	0	0	0	0	0	0	0	0	0	0	0	0	10.337	8.62441	4.24719	3.84615	0	0	0	0	0	0	9.73331	6.64746	4.37924	6.41574	21.4425	0	0	4.62833e-06	21.4425	3.16023	0.147382
Thermococcus barophilus (strain DSM 11836 / MP)	TERMP_00292	1	1	1	54.3141	PEGA domain-containing protein		1	3.5603	2.74952	2.28284	1.88786	0.748615	2.43922	27.7971	28.9436	4.85201	6.9869	35.1732	21.3806	40.9668	35.7782	24.7097	23.3918	7.83945	6.43915	27.8242	25.226	12.4044	10.7805	14.8652	15.3846	11.5451	16.011	7.34394	10.8413	30.654	30.7102	7.78665	8.86328	6.56886	12.8315	2.27806	17.0982	7.50558	0.0631612	2.27806	15.0856	6.62213
Thermococcus barophilus (strain DSM 11836 / MP)	TERMP_00293	1	0	0	25.191	Alanyl-tRNA synthetase domain protein	Aminoacyl-tRNA biosynthesis - Amino acid related enzymes - Transfer RNA biogenesis	1	4.45038	3.66603	3.42427	2.83179	2.24585	3.2523	6.94927	0	8.08669	6.9869	0	6.10874	8.19336	0	4.94193	8.77193	6.27156	4.82936	11.1297	6.3065	6.20219	0	6.37078	5.76923	5.77256	11.4364	7.34394	4.33651	6.81199	11.5163	5.83998	4.43164	4.37924	4.27716	3.31177	5.29558	1.59902	0.177639	3.31177	5.78988	1.74827
Thermococcus barophilus (strain DSM 11836 / MP)	TERMP_00298	1	0	0	66.4523	Glycine--tRNA ligase	Aminoacyl-tRNA biosynthesis - Amino acid related enzymes - Transfer RNA biogenesis - Mitochondrial biogenesis	1	25.8122	21.9962	29.677	33.0376	26.9501	28.4576	20.8478	18.0897	29.1121	27.9476	32.4675	12.2175	20.4834	26.8336	32.1226	20.4678	29.7899	24.1468	29.6791	27.3281	24.8088	17.2488	23.3595	23.0769	23.0902	22.8728	12.2399	21.6826	23.842	15.3551	11.68	11.0791	15.3273	17.1086	27.6551	25.4362	0.919764	0.333607	27.6551	25.5003	0.922081
Thermococcus barophilus (strain DSM 11836 / MP)	TERMP_00299	1	0	0	8.45267	Putative snRNP Sm-like protein	Transcription	1	7.12061	9.16506	7.98996	6.60751	6.73754	6.50459	13.8985	14.4718	8.08669	8.73362	16.2338	18.3262	12.29	17.8891	14.8258	14.6199	7.83945	9.65873	16.6945	16.8173	12.4044	8.62441	10.618	11.5385	9.62094	11.4364	9.79192	8.67303	13.624	11.5163	9.73331	8.86328	8.75848	10.6929	7.35421	12.8451	1.74663	0.0618862	7.35421	12.0065	1.6326
Thermococcus barophilus (strain DSM 11836 / MP)	TERMP_00307	1	0	0	9.46229	50S ribosomal protein L35Ae	Ribosome - Ribosome	1	0	0.916506	1.14142	1.88786	3.74308	3.2523	0	0	4.85201	6.9869	0	0	0	0	4.94193	5.84795	6.27156	6.43915	7.41977	8.40866	0	0	0	0	9.62094	6.86185	7.34394	6.50477	0	0	1.94666	4.43164	4.37924	2.13858	1.82353	2.95973	1.62308	0.28839	1.82353	4.75652	2.60842
Thermococcus barophilus (strain DSM 11836 / MP)	TERMP_00308	1	0	0	41.0106	YpdF-like aminopeptidase	Peptidases and inhibitors	1	9.79083	10.0816	14.8385	16.0468	8.23477	10.57	34.7464	39.7974	27.4947	26.2009	43.29	39.7068	45.0635	62.6118	39.5355	52.6316	25.0862	20.9272	37.0989	35.7368	33.0784	25.8732	27.6067	23.0769	28.8628	29.7347	31.8237	26.0191	27.248	23.0326	33.0932	28.8057	32.8443	29.9401	11.5937	34.1731	2.94755	0.00505163	11.5937	29.6335	2.55599
Thermococcus barophilus (strain DSM 11836 / MP)	TERMP_00318	1	0	0	46.9476	Mannose-1-phosphate guanylyltransferase	Fructose and mannose metabolism - Amino sugar and nucleotide sugar metabolism	1	26.7023	22.9127	31.9598	38.7012	21.7098	21.953	31.2717	39.7974	29.1121	29.6943	16.2338	15.2718	8.19336	35.7782	17.2968	23.3918	31.3578	25.7566	29.6791	35.7368	37.2131	34.4976	31.8539	30.7692	23.0902	29.7347	26.9278	30.3556	30.654	30.7102	31.1466	28.8057	32.8443	29.9401	27.3231	22.578	0.826333	0.182191	27.3231	32.3735	1.18484
Thermococcus barophilus (strain DSM 11836 / MP)	TERMP_00325	1	0	0	44.4165	GTP-binding and nucleic acid-binding protein YchF	Ribosome biogenesis	1	7.12061	9.16506	4.56569	8.49537	7.48615	8.13074	17.3732	18.0897	17.7907	15.7205	16.2338	9.1631	20.4834	13.4168	9.88386	8.77193	20.3826	16.0979	12.9846	14.7152	22.7414	21.561	21.2359	23.0769	11.5451	16.011	14.6879	15.1778	17.03	11.5163	13.6266	6.64746	13.1377	4.27716	7.49394	14.727	1.96519	0.0129846	7.49394	18.0804	2.41267
Thermococcus barophilus (strain DSM 11836 / MP)	TERMP_00328	1	0	0	25.5298	Aspartate racemase	Alanine, aspartate and glutamate metabolism - D-Amino acid metabolism - K01779 racD; aspartate racemase - Polyketide biosynthesis proteins	1	3.5603	5.49904	4.56569	2.83179	4.49169	4.06537	6.94927	7.23589	4.85201	3.49345	5.41126	6.10874	0	0	4.94193	0	3.13578	0	3.70989	4.20433	0	4.3122	0	7.69231	1.92419	0	2.44798	4.33651	0	7.67754	3.89332	4.43164	4.37924	4.27716	4.16898	4.96636	1.19127	0.140352	4.16898	2.56037	0.614147
Thermococcus barophilus (strain DSM 11836 / MP)	TERMP_00329	1	0	0	19.7195	PduO-like Cob(I)alamin adenosyltransferase	Porphyrin and chlorophyll metabolism	1	4.45038	7.33205	7.98996	8.49537	4.49169	3.2523	0	0	6.46935	6.9869	0	0	0	0	0	0	4.70367	4.82936	0	0	4.13479	6.46831	0	7.69231	3.84837	0	2.44798	2.16826	0	0	0	4.43164	2.18962	4.27716	6.00196	3.36406	0.560494	0.140651	6.00196	3.35602	0.559155
Thermococcus barophilus (strain DSM 11836 / MP)	TERMP_00331	1	0	0	53.3464	TldD-like protein	Peptidases and inhibitors	1	15.1313	13.7476	17.1213	17.9347	20.2126	18.7007	31.2717	21.7077	16.1734	8.73362	5.41126	6.10874	0	0	0	0	6.27156	8.04894	12.9846	8.40866	14.4718	17.2488	8.49437	11.5385	17.3177	11.4364	7.34394	10.8413	6.81199	0	15.5733	15.5107	8.75848	8.55432	17.1414	9.10675	0.531273	0.0196184	17.1414	11.2391	0.655669
Thermococcus barophilus (strain DSM 11836 / MP)	TERMP_00332	1	0	0	49.7656	TldE-like protein	Peptidases and inhibitors	1	16.9114	22.9127	25.1113	25.4861	20.9612	20.3269	52.1195	54.2692	22.6427	29.6943	29.7619	27.4893	12.29	26.8336	14.8258	20.4678	23.5183	20.9272	29.6791	31.5325	33.0784	36.6537	27.6067	25	25.0144	18.2983	22.0318	15.1778	20.436	23.0326	27.2533	28.8057	24.0858	32.0787	21.9516	27.3971	1.24807	0.0203132	21.9516	29.2315	1.33164
Thermococcus barophilus (strain DSM 11836 / MP)	TERMP_00337	1	0	0	47.432	Serine hydroxymethyltransferase	Glyoxylate and dicarboxylate metabolism - Methane metabolism - Glycine, serine and threonine metabolism - Cyanoamino acid metabolism - One carbon pool by folate	1	48.9542	50.4078	46.7983	44.3647	44.1683	42.2799	83.3912	75.9768	51.7548	59.3886	83.8745	85.5223	143.384	138.64	130.961	125.731	50.1725	49.9034	72.3428	73.5758	49.6175	51.7464	63.7078	61.5385	71.1949	61.7566	63.6475	65.0477	57.9019	61.4203	68.1332	64.2588	61.3094	66.296	46.1622	70.1351	1.51932	0.0330981	46.1622	57.8931	1.25412
Thermococcus barophilus (strain DSM 11836 / MP)	TERMP_00340	0	0	0	12.744	Transcription factor	Transcription machinery		0	0	0	0	0	0	0	0	4.85201	1.74672	0	0	0	0	0	0	3.13578	3.21958	0	0	0	0	0	0	0	0	2.44798	0	0	0	0	0	0	0	0	1.64968	N.D.	0.122498	0	1.05923	N.D.
Thermococcus barophilus (strain DSM 11836 / MP)	TERMP_00342	1	0	0	27.8475	DNA polymerase sliding clamp	DNA replication - Base excision repair - Nucleotide excision repair - Mismatch repair - DNA replication proteins - DNA repair and recombination proteins	1	22.2519	21.9962	21.687	19.8225	21.7098	21.1399	27.7971	14.4718	25.8774	26.2009	24.3506	21.3806	32.7735	17.8891	12.3548	29.2398	21.9505	22.537	25.9692	23.1238	22.7414	19.4049	16.9887	21.1538	21.1661	25.1601	29.3758	23.8508	30.654	30.7102	31.1466	26.5899	26.2755	32.0787	21.4346	24.4524	1.14079	0.0327415	21.4346	22.6211	1.05536
Thermococcus barophilus (strain DSM 11836 / MP)	TERMP_00345	1	0	0	25.8276	Peroxiredoxin	Exosome	1	17.8015	17.4136	198.607	202.945	20.9612	17.8876	24.3224	18.0897	12.9387	20.9607	21.645	18.3262	28.6768	13.4168	24.7097	26.3158	9.40734	8.04894	25.9692	14.7152	14.4718	12.9366	12.7416	11.5385	5.77256	9.14913	7.34394	8.67303	23.842	26.8714	9.73331	8.86328	8.75848	8.55432	79.2694	18.4677	0.232973	0.08732	79.2694	14.2582	0.17987
Thermococcus barophilus (strain DSM 11836 / MP)	TERMP_00347	1	0	0	63.291	2-oxoglutarate oxidoreductase, alpha subunit	Glycolysis / Gluconeogenesis - Citrate cycle (TCA cycle) - Pyruvate metabolism - Butanoate metabolism - Carbon fixation pathways in prokaryotes	1	5.34045	4.58253	11.4142	12.2711	2.24585	2.43922	6.94927	0	9.70403	10.4803	5.41126	6.10874	0	0	7.4129	5.84795	0	0	7.41977	4.20433	10.337	8.62441	4.24719	7.69231	7.69675	9.14913	7.34394	8.67303	0	7.67754	1.94666	0	2.18962	4.27716	6.38223	7.92609	1.2419	0.251486	6.38223	5.09758	0.798715
Thermococcus barophilus (strain DSM 11836 / MP)	TERMP_00348	1	0	0	33.1011	2-oxoglutarate oxidoreductase, beta subunit	Glycolysis / Gluconeogenesis - Citrate cycle (TCA cycle) - Pyruvate metabolism - Butanoate metabolism - Carbon fixation pathways in prokaryotes	1	0.890076	0.916506	3.42427	1.88786	1.49723	0.813074	0	0	0	0	0	0	0	0	0	0	0	0	0	0	4.13479	0	4.24719	0	0	0	0	0	0	0	0	0	0	0	1.5715	0	0	0.00602058	1.5715	0.689132	0.438518
Thermococcus barophilus (strain DSM 11836 / MP)	TERMP_00350	1	0	0	47.0606	Flavoprotein		1	26.7023	21.9962	27.3941	33.0376	27.6988	26.0184	13.8985	14.4718	16.1734	17.4672	35.1732	33.598	12.29	26.8336	27.1806	23.3918	25.0862	22.537	20.4044	25.226	24.8088	28.0293	25.4831	23.0769	23.0902	22.8728	19.5838	23.8508	13.624	11.5163	31.1466	26.5899	26.2755	29.9401	27.1412	25.603	0.943324	0.393828	27.1412	24.3486	0.897109
Thermococcus barophilus (strain DSM 11836 / MP)	TERMP_00351	1	0	0	20.7658	Rubrerythrin domain-containing protein	Transporters	1	5.34045	6.41554	5.70711	6.60751	4.49169	4.87845	0	0	1.61734	1.74672	0	0	0	0	0	0	1.56789	1.60979	0	0	0	0	0	3.84615	1.92419	2.28728	2.44798	2.16826	0	0	1.94666	2.21582	4.37924	2.13858	5.57346	0.841016	0.150897	0.00011948	5.57346	0.529613	0.0950241
Thermococcus barophilus (strain DSM 11836 / MP)	TERMP_00352	1	0	0	40.788	NADH oxidase /nitrite reductase			5.34045	5.49904	5.70711	6.60751	5.98892	4.87845	0	0	1.61734	1.74672	0	0	0	0	0	0	1.56789	1.60979	0	0	0	0	0	0	0	0	0	0	0	0	0	2.21582	2.18962	4.27716	5.67025	0.841016	0.148321	0.00025413	5.67025	0.529613	0.0934021
Thermococcus barophilus (strain DSM 11836 / MP)	TERMP_00353	1	0	0	19.2709	Rubrerythrin		1	24.9221	27.4952	42.2326	36.8133	22.4585	21.953	17.3732	10.8538	33.9641	34.9345	21.645	21.3806	24.5801	17.8891	42.0064	35.0877	25.0862	25.7566	25.9692	31.5325	10.337	15.0927	16.9887	17.3077	28.8628	25.1601	29.3758	28.1873	20.436	19.1939	23.3599	31.0215	37.2236	27.8015	29.3124	27.981	0.954579	0.399866	29.3124	22.2957	0.760622
Thermococcus barophilus (strain DSM 11836 / MP)	TERMP_00355	1	0	0	13.1067	Superoxide reductase	Enzymes with EC numbers	1	4.45038	5.49904	35.3841	37.7572	5.24031	4.06537	13.8985	14.4718	8.08669	6.9869	10.8225	15.2718	16.3867	13.4168	17.2968	23.3918	4.70367	6.43915	9.27472	12.613	8.26959	8.62441	6.37078	7.69231	7.69675	9.14913	9.79192	8.67303	13.624	15.3551	5.83998	8.86328	6.56886	8.55432	15.3994	10.292	0.668337	0.245824	15.3994	8.32075	0.54033
Thermococcus barophilus (strain DSM 11836 / MP)	TERMP_00356	1	0	0	13.452	FeS_assembly_P domain-containing protein		1	3.5603	3.66603	2.28284	4.71965	1.49723	2.43922	0	0	0	0	0	0	0	0	0	0	0	0	3.70989	0	0	0	0	0	0	0	0	0	0	0	0	0	0	0	3.02755	0	0	0.000709909	3.02755	0.618314	0.20423
Thermococcus barophilus (strain DSM 11836 / MP)	TERMP_00358	1	0	0	20.8106	Rubrerythrin		1	8.90076	7.33205	7.98996	9.43931	5.98892	7.31767	0	0	3.23468	0	0	0	0	0	0	8.77193	3.13578	0	3.70989	6.3065	0	0	0	0	1.92419	0	0	0	0	0	0	0	0	0	7.82811	0.808669	0.103303	0.000278552	7.82811	2.19203	0.28002
Thermococcus barophilus (strain DSM 11836 / MP)	TERMP_00359	0	0	0	11.692	Rubrerythrin domain-containing protein		1	0	0	0	0	0	0	0	0	1.61734	6.9869	0	0	0	0	9.88386	8.77193	1.56789	4.82936	5.56483	8.40866	0	0	0	3.84615	3.84837	2.28728	2.44798	4.33651	0	0	0	2.21582	4.37924	4.27716	0	2.15106	N.D.	0.14244	0	3.39512	N.D.
Thermococcus barophilus (strain DSM 11836 / MP)	TERMP_00360	1	1	0	21.1577	DNA protection during starvation protein		1	0	0	2.28284	1.88786	0	0.813074	17.3732	10.8538	9.70403	12.2271	8.11688	6.10874	20.4834	17.8891	9.88386	11.6959	14.111	11.2685	16.6945	14.7152	10.337	12.9366	10.618	9.61538	13.4693	11.4364	19.5838	19.5143	20.436	11.5163	11.68	13.2949	15.3273	17.1086	0.83063	9.03918	10.8823	0.00254575	0.83063	13.3438	16.0647
Thermococcus barophilus (strain DSM 11836 / MP)	TERMP_00362	1	0	0	18.7756	Rubrerythrin		1	0	0	0	1.88786	0	0	0	0	4.85201	3.49345	0	0	0	0	0	0	3.13578	1.60979	3.70989	6.3065	4.13479	6.46831	0	3.84615	5.77256	4.57457	2.44798	4.33651	6.81199	0	0	2.21582	2.18962	2.13858	0.314644	2.08637	6.63089	0.124504	0.314644	4.22751	13.4359
Thermococcus barophilus (strain DSM 11836 / MP)	TERMP_00364	1	0	0	26.2447	Circadian clock KaiC-like protein		1	11.571	9.16506	11.4142	6.60751	8.23477	7.31767	0	0	3.23468	3.49345	0	0	0	0	0	0	0	0	0	0	4.13479	0	0	0	0	0	0	4.33651	0	0	3.89332	6.64746	2.18962	6.41574	9.0517	1.68203	0.185825	0.00038208	9.0517	0.689132	0.0761329
Thermococcus barophilus (strain DSM 11836 / MP)	TERMP_00370	1	0	0	6.59963	Uncharacterized protein		1	0.890076	0.916506	6.84853	5.66358	0.748615	0	0	0	3.23468	3.49345	0	0	0	0	0	5.84795	1.56789	0	0	0	0	0	0	0	3.84837	0	4.89596	6.50477	0	0	0	0	0	0	2.51122	1.68203	0.669807	0.303175	2.51122	0.261315	0.104059
Thermococcus barophilus (strain DSM 11836 / MP)	TERMP_00373	1	0	0	11.2213	50S ribosomal protein L44e	Ribosome - Ribosome	1	3.5603	1.83301	1.14142	1.88786	1.49723	1.62615	0	0	3.23468	1.74672	0	0	0	0	0	0	4.70367	3.21958	0	0	4.13479	6.46831	8.49437	3.84615	3.84837	4.57457	0	0	0	0	0	0	2.18962	0	1.92433	1.24535	0.647161	0.234438	1.92433	3.08772	1.60457
Thermococcus barophilus (strain DSM 11836 / MP)	TERMP_00374	1	0	0	7.01983	30S ribosomal protein S27e	Ribosome - Ribosome	1	2.67023	2.74952	1.14142	2.83179	1.49723	1.62615	0	0	1.61734	1.74672	5.41126	0	0	0	0	0	1.56789	0	0	0	6.20219	4.3122	0	3.84615	1.92419	4.57457	0	0	0	0	0	0	0	0	2.08606	2.19383	1.05166	0.466256	2.08606	2.01371	0.965321
Thermococcus barophilus (strain DSM 11836 / MP)	TERMP_00376	1	0	0	31.8041	Translation initiation factor 2 subunit alpha	Translation factors	1	5.34045	4.58253	0	0	2.24585	2.43922	0	0	3.23468	3.49345	0	0	0	0	0	0	3.13578	8.04894	3.70989	0	0	4.3122	0	3.84615	3.84837	2.28728	9.79192	6.50477	0	0	0	4.43164	2.18962	4.27716	2.43468	1.68203	0.690865	0.294726	2.43468	3.20113	1.31481
Thermococcus barophilus (strain DSM 11836 / MP)	TERMP_00378	1	0	0	29.7523	Uncharacterized protein	Function unknown	1	8.01068	6.41554	7.98996	9.43931	6.73754	8.94382	20.8478	14.4718	19.4081	20.9607	0	0	0	0	0	0	18.8147	22.537	0	0	16.5392	17.2488	16.9887	15.3846	23.0902	13.7237	19.5838	21.6826	20.436	19.1939	15.5733	24.374	21.8962	17.1086	7.92281	10.0922	1.27381	0.367659	7.92281	12.5233	1.58066
Thermococcus barophilus (strain DSM 11836 / MP)	TERMP_00387	1	0	0	31.3294	Uncharacterized protein		1	2.67023	2.74952	4.56569	3.77572	5.24031	2.43922	6.94927	7.23589	11.3214	12.2271	5.41126	9.1631	12.29	17.8891	4.94193	11.6959	7.83945	11.2685	9.27472	12.613	6.20219	8.62441	8.49437	9.61538	5.77256	6.86185	7.34394	6.50477	0	7.67754	5.83998	8.86328	8.75848	6.41574	3.57345	9.5307	2.66709	0.0121147	3.57345	9.30371	2.60357
Thermococcus barophilus (strain DSM 11836 / MP)	TERMP_00388	1	0	1	62.6126	S-layer structural protein		1	11.571	17.4136	11.4142	13.215	14.2237	11.383	59.0688	36.1795	14.556	10.4803	29.7619	27.4893	36.8701	26.8336	22.2387	26.3158	12.5431	16.0979	37.0989	31.5325	26.8762	23.7171	36.1011	50	23.0902	34.3092	24.4798	15.1778	30.654	30.7102	13.6266	17.7266	10.9481	17.1086	13.2034	20.5719	1.55807	0.109335	13.2034	24.6443	1.86651
Thermococcus barophilus (strain DSM 11836 / MP)	TERMP_00392	1	0	0	24.9722	RNA-binding protein	Translation	1	2.67023	5.49904	0	0	2.99446	1.62615	6.94927	7.23589	3.23468	1.74672	0	0	0	0	0	0	1.56789	4.82936	0	0	4.13479	6.46831	8.49437	5.76923	1.92419	2.28728	2.44798	4.33651	6.81199	7.67754	3.89332	2.21582	2.18962	2.13858	2.13165	1.24535	0.58422	0.23269	2.13165	2.83339	1.3292
Thermococcus barophilus (strain DSM 11836 / MP)	TERMP_00393	1	0	0	14.3994	DNA-directed RNA polymerase subunit F	RNA polymerase - Transcription machinery	1	1.78015	3.66603	0	3.77572	3.74308	3.2523	0	0	3.23468	3.49345	0	0	0	0	0	0	3.13578	6.43915	3.70989	4.20433	0	0	0	0	5.77256	4.57457	4.89596	4.33651	0	0	3.89332	4.43164	6.56886	6.41574	2.70288	1.68203	0.622311	0.207076	2.70288	2.91486	1.07843
Thermococcus barophilus (strain DSM 11836 / MP)	TERMP_00394	1	0	0	11.1972	50S ribosomal protein L21e	Ribosome - Ribosome	1	6.23053	7.33205	6.84853	6.60751	5.98892	8.13074	10.4239	7.23589	11.3214	10.4803	8.11688	9.1631	0	0	0	0	12.5431	12.8783	0	4.20433	6.20219	6.46831	6.37078	0	7.69675	11.4364	9.79192	10.8413	10.218	0	9.73331	8.86328	10.9481	8.55432	6.85638	9.77043	1.42501	0.00895819	6.85638	7.04937	1.02815
Thermococcus barophilus (strain DSM 11836 / MP)	TERMP_00397	1	0	0	48.9364	Glutamyl-tRNA(Gln) amidotransferase subunit D	Aminoacyl-tRNA biosynthesis	1	23.142	16.4971	20.5456	17.9347	26.9501	20.3269	13.8985	14.4718	19.4081	20.9607	5.41126	0	0	0	0	0	20.3826	11.2685	0	0	14.4718	17.2488	14.8652	15.3846	13.4693	9.14913	14.6879	13.0095	20.436	19.1939	15.5733	13.2949	19.7066	10.6929	20.8994	11.445	0.547624	0.0820466	20.8994	10.5619	0.505371
Thermococcus barophilus (strain DSM 11836 / MP)	TERMP_00398	1	0	0	70.9981	Glutamyl-tRNA(Gln) amidotransferase subunit E	Aminoacyl-tRNA biosynthesis	1	23.142	30.2447	27.3941	26.4301	23.9557	23.5792	17.3732	21.7077	21.0254	26.2009	0	0	0	0	0	0	20.3826	20.9272	0	4.20433	22.7414	21.561	25.4831	17.3077	19.2419	11.4364	19.5838	13.0095	20.436	19.1939	21.4133	11.0791	8.75848	19.2472	25.7909	11.8066	0.457779	0.067271	25.7909	14.9694	0.580414
Thermococcus barophilus (strain DSM 11836 / MP)	TERMP_00401	1	0	0	43.7823	3-hydroxy-3-methylglutaryl coenzyme A reductase	Terpenoid backbone biosynthesis	1	5.34045	3.66603	6.84853	8.49537	5.98892	8.13074	0	0	6.46935	5.24017	0	0	0	0	12.3548	8.77193	3.13578	4.82936	12.9846	10.5108	6.20219	0	4.24719	0	5.77256	0	0	6.50477	0	0	7.78665	2.21582	6.56886	2.13858	6.41167	2.92738	0.45657	0.0660694	6.41167	6.27713	0.979015
Thermococcus barophilus (strain DSM 11836 / MP)	TERMP_00402	1	0	0	27.9435	MinD-like septum site-determining protein	Chromosome and associated proteins - Cytoskeleton proteins	1	2.67023	1.83301	2.28284	1.88786	1.49723	1.62615	0	0	3.23468	3.49345	0	0	0	0	0	0	1.56789	1.60979	3.70989	4.20433	0	4.3122	0	3.84615	1.92419	4.57457	4.89596	6.50477	0	0	5.83998	2.21582	4.37924	2.13858	1.96622	1.68203	0.855464	0.3957	1.96622	2.56735	1.30573
Thermococcus barophilus (strain DSM 11836 / MP)	TERMP_00403	0	1	0	8.8739	RNA-binding protein		1	0	0	0	0	0	0	0	0	4.85201	6.9869	0	0	0	0	0	5.84795	4.70367	4.82936	5.56483	6.3065	6.20219	6.46831	0	0	5.77256	11.4364	7.34394	6.50477	10.218	0	5.83998	6.64746	6.56886	6.41574	0	2.95973	N.D.	0.0959373	0	5.67914	N.D.
Thermococcus barophilus (strain DSM 11836 / MP)	TERMP_00404	1	0	0	38.1979	L-threonine 3-dehydrogenase	Glycine, serine and threonine metabolism	1	23.142	20.1631	23.9699	24.5422	21.7098	21.953	34.7464	47.0333	42.0508	38.4279	59.5238	58.033	65.5469	71.5564	59.3032	67.2515	36.0615	35.4153	53.7934	46.2476	43.4153	40.9659	50.9662	38.4615	36.5596	34.3092	36.7197	34.6921	44.2779	46.0653	33.0932	37.669	41.6028	36.3559	22.58	49.5089	2.1926	0.00741942	22.58	42.6498	1.88883
Thermococcus barophilus (strain DSM 11836 / MP)	TERMP_00405	1	0	0	58.2735	Phenylalanine--tRNA ligase alpha subunit	Aminoacyl-tRNA biosynthesis - Amino acid related enzymes - Transfer RNA biogenesis	1	18.6916	14.6641	6.84853	12.2711	18.7154	14.6353	10.4239	7.23589	6.46935	6.9869	0	0	0	0	0	0	4.70367	1.60979	3.70989	0	10.337	12.9366	6.37078	5.76923	3.84837	9.14913	7.34394	4.33651	10.218	7.67754	5.83998	6.64746	6.56886	4.27716	14.3043	3.36406	0.235178	0.00210705	14.3043	5.54949	0.387959
Thermococcus barophilus (strain DSM 11836 / MP)	TERMP_00406	1	0	0	64.4245	Phenylalanine--tRNA ligase beta subunit	Aminoacyl-tRNA biosynthesis - Amino acid related enzymes - Transfer RNA biogenesis	1	19.5817	19.2466	15.9799	17.9347	16.4695	20.3269	0	0	14.556	10.4803	0	0	0	0	0	0	10.9752	9.65873	0	0	8.26959	4.3122	4.24719	0	7.69675	6.86185	2.44798	10.8413	0	0	5.83998	4.43164	10.9481	8.55432	18.2565	6.2591	0.342841	0.0227091	18.2565	5.53596	0.303231
Thermococcus barophilus (strain DSM 11836 / MP)	TERMP_00411	1	0	0	47.93	3-polyprenyl-4-hydroxybenzoate carboxy-lyase		1	12.4611	11.9146	12.5556	11.3272	11.9778	10.57	10.4239	7.23589	9.70403	10.4803	21.645	21.3806	8.19336	8.94454	22.2387	23.3918	12.5431	11.2685	18.5494	16.8173	10.337	10.7805	21.2359	13.4615	7.69675	13.7237	12.2399	13.0095	6.81199	15.3551	13.6266	11.0791	10.9481	14.9701	11.801	15.8025	1.33908	0.156302	11.801	13.3826	1.13402
Thermococcus barophilus (strain DSM 11836 / MP)	TERMP_00412	1	0	0	28.208	Pyrroline-5-carboxylate reductase	Arginine and proline metabolism		0.890076	0.916506	2.28284	0.943931	0	0.813074	0	0	0	0	0	0	0	0	0	0	0	1.60979	0	0	0	0	0	0	3.84837	4.57457	4.89596	2.16826	0	0	0	2.21582	0	0	0.974405	0	0	0.0113646	0.974405	0.268298	0.275345
Thermococcus barophilus (strain DSM 11836 / MP)	TERMP_00413	0	0	0	36.659	Aspartate-semialdehyde dehydrogenase	Glycine, serine and threonine metabolism - Cysteine and methionine metabolism - Lysine biosynthesis - K00133 asd; aspartate-semialdehyde dehydrogenase		0	0	0	0	0	0	0	0	1.61734	3.49345	0	0	0	0	0	0	1.56789	0	0	0	0	0	0	0	5.77256	6.86185	4.89596	6.50477	0	0	1.94666	0	0	0	0	1.2777	N.D.	0.110916	0	0.261315	N.D.
Thermococcus barophilus (strain DSM 11836 / MP)	TERMP_00414	1	0	0	42.9927	Threonine synthase	Glycine, serine and threonine metabolism - Vitamin B6 metabolism	1	0.890076	0	0	0.943931	1.49723	0.813074	0	0	3.23468	1.74672	0	0	0	0	0	0	0	1.60979	3.70989	4.20433	0	0	6.37078	5.76923	15.3935	16.011	12.2399	15.1778	0	0	1.94666	0	0	0	0.690718	1.24535	1.80298	0.269194	0.690718	1.58733	2.29809
Thermococcus barophilus (strain DSM 11836 / MP)	TERMP_00432	1	0	0	38.804	Histidinol-phosphate aminotransferase	Histidine metabolism - Tyrosine metabolism - Phenylalanine metabolism - Phenylalanine, tyrosine and tryptophan biosynthesis - K00817 hisC; histidinol-phosphate aminotransferase - Amino acid related enzymes		0	0.916506	0	0	1.49723	0.813074	0	0	3.23468	3.49345	0	0	0	0	0	0	3.13578	3.21958	0	0	0	0	0	0	3.84837	0	2.44798	0	0	0	0	0	2.18962	0	0.537802	1.68203	3.1276	0.164351	0.537802	1.05923	1.96955
Thermococcus barophilus (strain DSM 11836 / MP)	TERMP_00434	1	0	0	28.3312	Imidazole glycerol phosphate synthase subunit HisF	Histidine metabolism	1	1.78015	0	1.14142	2.83179	3.74308	3.2523	0	0	1.61734	8.73362	0	0	0	0	4.94193	0	7.83945	3.21958	7.41977	0	0	6.46831	6.37078	5.76923	5.77256	2.28728	4.89596	4.33651	0	0	0	2.21582	2.18962	2.13858	2.12479	2.58774	1.21788	0.421228	2.12479	4.15785	1.95683
Thermococcus barophilus (strain DSM 11836 / MP)	TERMP_00435	1	0	0	25.2873	1-(5-phosphoribosyl)-5-[(5-phosphoribosylamino)methylideneamino] imidazole-4-carboxamide isomerase	Histidine metabolism	1	0.890076	0	1.14142	1.88786	0.748615	2.43922	0	0	0	0	0	0	0	0	0	0	0	0	0	0	0	4.3122	0	0	0	0	0	0	0	0	0	0	0	0	1.18453	0	0	0.0101635	1.18453	0.718701	0.606738
Thermococcus barophilus (strain DSM 11836 / MP)	TERMP_00438	1	0	0	42.2073	Histidinol dehydrogenase	Histidine metabolism	1	3.5603	3.66603	2.28284	2.83179	3.74308	4.06537	0	0	3.23468	3.49345	0	6.10874	0	0	0	0	4.70367	3.21958	0	0	6.20219	6.46831	0	5.76923	3.84837	2.28728	0	4.33651	0	0	1.94666	2.21582	2.18962	2.13858	3.35824	3.20922	0.955626	0.457053	3.35824	3.43229	1.02205
Thermococcus barophilus (strain DSM 11836 / MP)	TERMP_00445	1	0	0	30.2799	Dihydropteroate synthase	Folate biosynthesis	1	8.01068	6.41554	7.98996	6.60751	7.48615	5.69152	0	0	3.23468	1.74672	0	6.10874	0	0	0	0	6.27156	4.82936	0	0	0	0	0	3.84615	3.84837	6.86185	7.34394	4.33651	0	0	3.89332	4.43164	6.56886	4.27716	7.03356	2.77253	0.394186	0.0203212	7.03356	1.85015	0.263046
Thermococcus barophilus (strain DSM 11836 / MP)	TERMP_00447	1	0	0	28.3672	Uncharacterized protein	Function unknown	1	0.890076	0.916506	1.14142	1.88786	2.24585	2.43922	0	0	1.61734	3.49345	5.41126	0	0	0	0	0	1.56789	3.21958	0	0	0	0	0	0	0	2.28728	2.44798	2.16826	0	0	0	2.21582	2.18962	2.13858	1.58682	2.63051	1.65772	0.221713	1.58682	0.797911	0.502836
Thermococcus barophilus (strain DSM 11836 / MP)	TERMP_00454	1	0	0	37.2616	Glyceraldehyde-3-phosphate dehydrogenase	Glycolysis / Gluconeogenesis	1	15.1313	20.1631	18.2628	18.8786	16.4695	13.8223	13.8985	10.8538	14.556	15.7205	18.9394	15.2718	32.7735	35.7782	27.1806	32.1637	3.13578	3.21958	11.1297	14.7152	10.337	12.9366	10.618	7.69231	1.92419	4.57457	2.44798	0	6.81199	7.67754	17.52	13.2949	15.3273	12.8315	17.1213	16.1219	0.941633	0.245343	17.1213	9.24563	0.540008
Thermococcus barophilus (strain DSM 11836 / MP)	TERMP_00458	1	0	0	25.8727	Aspartate racemase	Alanine, aspartate and glutamate metabolism - D-Amino acid metabolism - K01779 racD; aspartate racemase - Polyketide biosynthesis proteins	1	5.34045	5.49904	6.84853	6.60751	6.73754	4.87845	0	0	9.70403	6.9869	10.8225	12.2175	12.29	0	0	0	3.13578	1.60979	3.70989	6.3065	6.20219	4.3122	8.49437	7.69231	5.77256	4.57457	4.89596	6.50477	0	0	5.83998	6.64746	6.56886	2.13858	5.98525	9.93273	1.65953	0.0161247	5.98525	4.21272	0.703851
Thermococcus barophilus (strain DSM 11836 / MP)	TERMP_00459	1	0	0	44.816	Phosphopantothenoylcysteine decarboxylase	Pantothenate and CoA biosynthesis	1	6.23053	7.33205	6.84853	7.55144	5.98892	8.13074	10.4239	7.23589	4.85201	6.9869	5.41126	6.10874	0	8.94454	7.4129	5.84795	6.27156	4.82936	7.41977	6.3065	6.20219	4.3122	4.24719	3.84615	5.77256	6.86185	7.34394	8.67303	0	7.67754	3.89332	2.21582	4.37924	2.13858	7.0137	5.83973	0.832617	0.042339	7.0137	5.89026	0.839822
Thermococcus barophilus (strain DSM 11836 / MP)	TERMP_00460	0	0	0	74.2365	Formate dehydrogenase H	Methane metabolism	1	0	0	0	0	0	0	0	0	0	0	0	0	0	0	0	0	0	0	0	0	4.13479	0	0	0	0	0	0	0	0	0	0	0	0	0	0	0	N.D.	N.D.	0	0.689132	N.D.
Thermococcus barophilus (strain DSM 11836 / MP)	TERMP_00475	1	0	0	36.0125	CRISPR-associated protein	Prokaryotic defense system	1	4.45038	5.49904	3.42427	4.71965	5.98892	6.50459	0	0	4.85201	3.49345	0	0	0	0	0	0	1.56789	3.21958	0	0	4.13479	4.3122	0	0	1.92419	2.28728	2.44798	2.16826	0	0	3.89332	4.43164	4.37924	6.41574	5.09781	2.08637	0.409267	0.0435935	5.09781	2.20574	0.432685
Thermococcus barophilus (strain DSM 11836 / MP)	TERMP_00481	1	0	0	35.373	Thiamine-monophosphate kinase	Protein processing	1	12.4611	10.0816	12.5556	11.3272	8.23477	10.57	0	0	6.46935	3.49345	0	0	0	0	0	0	4.70367	1.60979	3.70989	0	4.13479	0	4.24719	0	1.92419	0	2.44798	2.16826	0	0	3.89332	2.21582	0	4.27716	10.8717	2.4907	0.2291	0.00365653	10.8717	2.35969	0.217049
Thermococcus barophilus (strain DSM 11836 / MP)	TERMP_00485	1	0	0	29.6172	AP_endonuc_2 domain-containing protein		1	10.6809	12.8311	11.4142	10.3832	10.4806	15.4484	10.4239	10.8538	21.0254	12.2271	10.8225	12.2175	8.19336	0	4.94193	0	15.6789	17.7077	16.6945	14.7152	14.4718	17.2488	10.618	17.3077	15.3935	9.14913	14.6879	13.0095	13.624	7.67754	9.73331	8.86328	8.75848	6.41574	11.8731	14.0731	1.1853	0.21394	11.8731	16.0861	1.35484
Thermococcus barophilus (strain DSM 11836 / MP)	TERMP_00487	1	0	0	11.024	DNA-directed RNA polymerase subunit L	RNA polymerase - Transcription machinery	1	0.890076	6.41554	3.42427	6.60751	4.49169	3.2523	0	0	6.46935	5.24017	0	0	0	0	0	0	4.70367	6.43915	0	6.3065	0	0	0	0	5.77256	4.57457	4.89596	4.33651	0	0	1.94666	4.43164	4.37924	4.27716	4.18023	2.92738	0.700292	0.272801	4.18023	2.90822	0.695708
Thermococcus barophilus (strain DSM 11836 / MP)	TERMP_00489	1	0	0	22.248	Exosome complex component Csl4	RNA degradation - Messenger RNA biogenesis	1	5.34045	3.66603	4.56569	5.66358	4.49169	4.06537	0	0	3.23468	5.24017	0	0	0	0	0	0	7.83945	8.04894	3.70989	4.20433	6.20219	6.46831	6.37078	11.5385	1.92419	6.86185	2.44798	4.33651	0	0	3.89332	4.43164	4.37924	4.27716	4.63214	2.11871	0.457394	0.0723956	4.63214	6.07885	1.31232
Thermococcus barophilus (strain DSM 11836 / MP)	TERMP_00490	1	0	0	73.0474	Threonine--tRNA ligase	Aminoacyl-tRNA biosynthesis - Amino acid related enzymes - Transfer RNA biogenesis	1	39.1633	35.7437	39.9498	36.8133	33.6877	32.523	27.7971	21.7077	40.4334	33.1878	40.5844	27.4893	32.7735	35.7782	51.8903	70.1754	32.9257	35.4153	44.5186	46.2476	43.4153	34.4976	27.6067	30.7692	26.9386	32.022	26.9278	32.5239	27.248	26.8714	38.9332	33.2373	30.6547	36.3559	36.3135	35.4237	0.975499	0.402831	36.3135	39.5034	1.08784
Thermococcus barophilus (strain DSM 11836 / MP)	TERMP_00492	1	0	0	26.4455	TBPIP_N domain-containing protein		1	8.90076	8.24856	9.13138	9.43931	7.48615	8.13074	0	0	8.08669	8.73362	5.41126	6.10874	0	0	12.3548	14.6199	9.40734	8.04894	7.41977	8.40866	4.13479	0	0	0	7.69675	4.57457	7.34394	8.67303	0	0	7.78665	6.64746	8.75848	4.27716	8.55615	7.08508	0.828068	0.0792876	8.55615	6.23658	0.728901
Thermococcus barophilus (strain DSM 11836 / MP)	TERMP_00493	1	0	0	30.9044	GTP cyclohydrolase MptA	Folate biosynthesis	1	5.34045	2.74952	6.84853	6.60751	6.73754	4.87845	10.4239	10.8538	11.3214	8.73362	0	0	0	0	4.94193	0	10.9752	6.43915	0	0	6.20219	8.62441	6.37078	7.69231	5.77256	6.86185	7.34394	13.0095	0	0	9.73331	6.64746	4.37924	8.55432	5.527	5.01375	0.907137	0.437333	5.527	5.3735	0.972227
Thermococcus barophilus (strain DSM 11836 / MP)	TERMP_00498	1	0	0	43.979	Type 2 DNA topoisomerase 6 subunit A	DNA replication proteins	1	1.78015	0.916506	2.28284	0.943931	4.49169	3.2523	6.94927	0	3.23468	3.49345	0	0	0	0	0	0	3.13578	1.60979	0	0	0	6.46831	4.24719	3.84615	5.77256	4.57457	2.44798	6.50477	0	7.67754	3.89332	4.43164	0	2.13858	2.2779	1.68203	0.738412	0.3097	2.2779	1.86898	0.820482
Thermococcus barophilus (strain DSM 11836 / MP)	TERMP_00499	1	0	0	64.758	Type 2 DNA topoisomerase 6 subunit B	DNA replication proteins		1.78015	0	2.28284	0.943931	4.49169	2.43922	0	0	1.61734	1.74672	0	0	0	0	0	0	1.56789	1.60979	0	0	0	0	0	0	1.92419	2.28728	2.44798	2.16826	0	0	3.89332	2.21582	2.18962	2.13858	1.98964	0.841016	0.422697	0.0921	1.98964	0.529613	0.266185
Thermococcus barophilus (strain DSM 11836 / MP)	TERMP_00502	1	0	0	13.2501	Translation initiation factor 1A	Translation factors	1	1.78015	1.83301	0	0	1.49723	2.43922	0	0	4.85201	1.74672	0	0	0	0	0	0	3.13578	3.21958	3.70989	0	4.13479	4.3122	0	0	1.92419	2.28728	2.44798	2.16826	0	0	0	2.21582	2.18962	2.13858	1.25827	1.64968	1.31107	0.382373	1.25827	3.08537	2.45208
Thermococcus barophilus (strain DSM 11836 / MP)	TERMP_00503	1	0	0	33.11	Signal recognition particle receptor FtsY	Protein export - Bacterial secretion system - Quorum sensing - Secretion system	1	10.6809	9.16506	9.13138	8.49537	8.98338	11.383	10.4239	10.8538	16.1734	13.9738	13.5281	12.2175	0	0	0	8.77193	14.111	16.0979	12.9846	14.7152	20.674	19.4049	12.7416	11.5385	17.3177	11.4364	9.79192	15.1778	13.624	15.3551	11.68	15.5107	10.9481	12.8315	9.63986	13.9732	1.44952	0.00310365	9.63986	16.3313	1.69414
Thermococcus barophilus (strain DSM 11836 / MP)	TERMP_00510	1	0	1	47.5818	Bmp family protein	ABC transporters - Transporters	1	6.23053	7.33205	6.84853	7.55144	6.73754	5.69152	13.8985	14.4718	3.23468	1.74672	13.5281	6.10874	20.4834	17.8891	9.88386	14.6199	1.56789	0	22.2593	18.9195	4.13479	12.9366	12.7416	17.3077	3.84837	4.57457	0	4.33651	13.624	15.3551	3.89332	4.43164	0	0	6.73194	6.15457	0.914235	0.420144	6.73194	9.96968	1.48095
Thermococcus barophilus (strain DSM 11836 / MP)	TERMP_00514	1	0	1	35.9324	Putative ABC transporter periplasmic binding protein	Transporters	1	3.5603	2.74952	2.28284	2.83179	4.49169	3.2523	6.94927	7.23589	1.61734	3.49345	16.2338	15.2718	20.4834	22.3614	14.8258	11.6959	1.56789	6.43915	9.27472	14.7152	4.13479	4.3122	4.24719	0	3.84837	4.57457	4.89596	4.33651	13.624	15.3551	0	2.21582	0	0	3.19474	9.1541	2.86536	0.108963	3.19474	6.74065	2.10992
Thermococcus barophilus (strain DSM 11836 / MP)	TERMP_00515	0	0.5	1	70.4582	S_layer_C domain-containing protein		1	0	0	0	0	0	0	0	0	0	0	0	0	0	0	0	0	1.56789	3.21958	5.56483	0	0	0	0	0	1.92419	2.28728	0	2.16826	0	0	3.89332	2.21582	4.37924	2.13858	0	0	N.D.	N.D.	0	1.72538	N.D.
Thermococcus barophilus (strain DSM 11836 / MP)	TERMP_00517	0	0	0	25.8736	Xanthine-guanine phosphoribosyltransferase	Function unknown	1	0	0	0	0	0	0	0	0	0	0	0	0	0	0	4.94193	11.6959	0	0	0	0	0	0	0	0	0	0	0	0	0	0	0	0	0	0	0	0	N.D.	N.D.	0	0	N.D.
Thermococcus barophilus (strain DSM 11836 / MP)	TERMP_00518	1	0	0	48.5054	Uncharacterized protein	Lysine biosynthesis - Peptidases and inhibitors	1	3.5603	7.33205	6.84853	8.49537	5.98892	7.31767	10.4239	10.8538	8.08669	8.73362	0	6.10874	12.29	13.4168	12.3548	8.77193	6.27156	6.43915	5.56483	0	12.4044	12.9366	8.49437	7.69231	7.69675	9.14913	7.34394	6.50477	0	0	9.73331	6.64746	8.75848	8.55432	6.59047	5.73226	0.86978	0.353026	6.59047	7.26942	1.10302
Thermococcus barophilus (strain DSM 11836 / MP)	TERMP_00522	1	0	0	55.8157	Cysteine--tRNA ligase	Aminoacyl-tRNA biosynthesis - Amino acid related enzymes - Transfer RNA biogenesis	1	27.5923	27.4952	27.3941	23.5983	25.4529	25.2053	31.2717	32.5615	22.6427	22.7074	24.3506	24.4349	28.6768	31.3059	29.6516	23.3918	29.7899	28.9762	37.0989	35.7368	49.6175	38.8098	44.5955	36.5385	26.9386	29.7347	19.5838	30.3556	34.0599	23.0326	23.3599	17.7266	17.517	19.2472	26.123	23.5339	0.900889	0.00717148	26.123	36.6715	1.4038
Thermococcus barophilus (strain DSM 11836 / MP)	TERMP_00524	1	0	0	33.8079	Peptidyl-prolyl cis-trans isomerase		1	16.0214	13.7476	11.4142	14.159	14.2237	15.4484	24.3224	18.0897	25.8774	27.9476	32.4675	24.4349	40.9668	49.195	19.7677	32.1637	36.0615	27.3664	31.534	27.3281	39.2805	28.0293	25.4831	21.1538	30.787	27.4474	24.4798	34.6921	30.654	23.0326	27.2533	31.0215	21.8962	27.8015	14.169	27.6819	1.95369	0.00112074	14.169	31.6	2.23021
Thermococcus barophilus (strain DSM 11836 / MP)	TERMP_00527	1	0	0	73.2579	Methionine ABC transporter ATP-binding protein	Function unknown	1	19.5817	15.5806	15.9799	14.159	19.464	20.3269	6.94927	0	4.85201	3.49345	0	6.10874	0	0	0	0	6.27156	6.43915	0	0	6.20219	6.46831	4.24719	5.76923	9.62094	4.57457	4.89596	6.50477	0	0	3.89332	4.43164	2.18962	4.27716	17.5153	3.61355	0.206308	5.76481e-05	17.5153	4.2302	0.241514
Thermococcus barophilus (strain DSM 11836 / MP)	TERMP_00528	1	0	0	71.0099	Prolyl endopeptidase	Peptidases and inhibitors	1	13.3511	9.16506	10.2728	8.49537	10.4806	12.1961	6.94927	10.8538	8.08669	6.9869	8.11688	15.2718	12.29	0	0	5.84795	3.13578	3.21958	14.8395	6.3065	10.337	4.3122	12.7416	9.61538	1.92419	2.28728	2.44798	0	0	0	3.89332	4.43164	2.18962	4.27716	10.6602	9.61558	0.902009	0.318371	10.6602	7.0251	0.659004
Thermococcus barophilus (strain DSM 11836 / MP)	TERMP_00536	1	0	0	48.5902	Sulfhydrogenase II subunit a	Sulfur metabolism	1	27.5923	27.4952	30.8184	30.2058	24.7043	29.2707	13.8985	18.0897	42.0508	45.4148	54.1126	51.9243	12.29	8.94454	22.2387	23.3918	43.9009	40.2447	38.9538	39.9411	20.674	28.0293	42.4719	36.5385	40.4079	45.7457	48.9596	47.7016	85.1499	76.7754	70.0798	75.3379	72.2575	66.296	28.3478	48.3756	1.7065	0.00170417	28.3478	35.2906	1.24492
Thermococcus barophilus (strain DSM 11836 / MP)	TERMP_00537	1	0	0	29.7749	Sulfhydrogenase II subunit d	Sulfur metabolism	1	5.34045	5.49904	6.84853	7.55144	5.24031	5.69152	0	0	4.85201	5.24017	8.11688	6.10874	0	0	0	0	6.27156	4.82936	0	0	4.13479	0	4.24719	5.76923	7.69675	13.7237	9.79192	8.67303	17.03	11.5163	21.4133	17.7266	10.9481	17.1086	6.02855	6.07945	1.00844	0.476651	6.02855	2.53929	0.42121
Thermococcus barophilus (strain DSM 11836 / MP)	TERMP_00538	1	0	0	32.8079	Sulfhydrogenase II subunit g	Sulfur metabolism	1	8.90076	8.24856	9.13138	13.215	6.73754	8.94382	10.4239	10.8538	9.70403	8.73362	18.9394	27.4893	0	0	9.88386	0	9.40734	12.8783	18.5494	18.9195	4.13479	10.7805	19.1123	19.2308	11.5451	13.7237	12.2399	8.67303	44.2779	34.5489	21.4133	26.5899	17.517	17.1086	9.19618	16.2166	1.76341	0.104682	9.19618	12.445	1.35328
Thermococcus barophilus (strain DSM 11836 / MP)	TERMP_00539	1	0	0	43.2612	Sulfhydrogenase II subunit b	Sulfur metabolism	1	19.5817	17.4136	22.8284	20.7665	14.9723	14.6353	0	0	16.1734	15.7205	18.9394	18.3262	0	0	0	0	18.8147	16.0979	16.6945	16.8173	0	0	23.3595	23.0769	21.1661	20.5855	19.5838	19.5143	34.0599	38.3877	40.8799	39.8848	32.8443	32.0787	18.3663	17.2899	0.941391	0.254326	18.3663	11.4041	0.620923
Thermococcus barophilus (strain DSM 11836 / MP)	TERMP_00551	1	0	0	24.3597	Diphthami_syn_2 domain-containing protein		1	1.78015	1.83301	2.28284	1.88786	0.748615	1.62615	0	0	0	0	5.41126	0	0	0	0	0	0	0	0	0	0	0	0	3.84615	0	4.57457	0	0	0	0	0	0	2.18962	0	1.69311	1.35281	0.799013	0.409517	1.69311	0	0
Thermococcus barophilus (strain DSM 11836 / MP)	TERMP_00556	0	0	0	21.5088	Radical SAM domain protein		1	0	0	0	0	0	0	6.94927	7.23589	3.23468	5.24017	0	0	0	0	0	0	1.56789	6.43915	0	0	4.13479	6.46831	0	3.84615	3.84837	4.57457	2.44798	6.50477	6.81199	0	5.83998	4.43164	2.18962	2.13858	0	2.11871	N.D.	0.0995129	0	3.10169	N.D.
Thermococcus barophilus (strain DSM 11836 / MP)	TERMP_00557	1	0	1	68.332	Vitamin B12 ABC transporter, B12-binding component	Transporters	1	39.1633	45.8253	43.374	45.3087	36.6821	38.2145	66.0181	57.8871	46.9028	48.9083	108.225	91.631	114.707	80.5009	54.3613	76.0234	50.1725	49.9034	83.4725	79.8823	43.4153	40.9659	55.2134	61.5385	48.1047	59.4694	48.9596	56.3747	91.9619	92.1305	70.0798	70.9063	65.6886	68.4346	41.428	73.9168	1.78422	0.0624245	41.428	57.9686	1.39926
Thermococcus barophilus (strain DSM 11836 / MP)	TERMP_00558	1	0	0	35.899	UPF0284 protein TERMP_00558		1	24.032	25.6622	22.8284	24.5422	21.7098	21.1399	59.0688	54.2692	43.6681	36.6812	48.7013	64.1417	61.4502	71.5564	51.8903	58.4795	40.7651	40.2447	46.3736	48.3498	37.2131	36.6537	48.8426	46.1538	40.4079	41.1711	39.1677	39.0286	51.0899	42.2265	38.9332	39.8848	39.4132	44.9102	23.3191	48.2981	2.07118	0.0112214	23.3191	41.6	1.78395
Thermococcus barophilus (strain DSM 11836 / MP)	TERMP_00565	1	0	0	7.67917	PRC domain-containing protein		1	0.890076	2.74952	2.28284	2.83179	2.24585	1.62615	0	0	1.61734	1.74672	8.11688	0	0	0	0	0	3.13578	4.82936	3.70989	6.3065	0	0	0	0	1.92419	4.57457	0	6.50477	0	0	0	2.21582	0	0	2.10437	2.87024	1.36394	0.350286	2.10437	2.99692	1.42414
Thermococcus barophilus (strain DSM 11836 / MP)	TERMP_00567	1	0	0	23.9563	Riboflavin kinase	Riboflavin metabolism	1	1.78015	2.74952	1.14142	0.943931	1.49723	1.62615	0	0	1.61734	1.74672	0	0	0	0	0	0	3.13578	3.21958	0	0	0	6.46831	0	0	3.84837	2.28728	0	2.16826	0	7.67754	0	2.21582	0	2.13858	1.62307	0.841016	0.518165	0.109122	1.62307	2.13728	1.31681
Thermococcus barophilus (strain DSM 11836 / MP)	TERMP_00570	1	0	0	45.0827	S-adenosylmethionine synthase	Cysteine and methionine metabolism - K00789 metK; S-adenosylmethionine synthetase	1	42.7236	38.4933	41.0912	37.7572	42.6711	47.1583	72.9673	54.2692	53.3721	50.655	40.5844	27.4893	45.0635	49.195	69.1871	58.4795	43.9009	45.0741	55.6483	50.452	64.0893	49.5903	63.7078	51.9231	38.4837	45.7457	39.1677	49.8699	47.6839	38.3877	42.8266	42.1006	52.5509	44.9102	41.6491	43.0252	1.03304	0.416324	41.6491	51.4591	1.23554
Thermococcus barophilus (strain DSM 11836 / MP)	TERMP_00574	1	0	0	42.9628	Amidohydro-rel domain-containing protein		1	15.1313	18.3301	26.2527	26.4301	18.7154	18.7007	10.4239	14.4718	4.85201	5.24017	13.5281	12.2175	12.29	8.94454	14.8258	11.6959	4.70367	8.04894	16.6945	8.40866	8.26959	10.7805	10.618	9.61538	1.92419	2.28728	4.89596	6.50477	13.624	15.3551	5.83998	4.43164	4.37924	8.55432	20.5934	8.95945	0.435065	0.00313157	20.5934	9.48431	0.460551
Thermococcus barophilus (strain DSM 11836 / MP)	TERMP_00578	1	0	0	47.7081	Deoxyguanosinetriphosphate triphosphohydrolase	Function unknown	1	20.4717	21.0796	28.5356	23.5983	14.2237	20.3269	10.4239	21.7077	27.4947	31.441	29.7619	27.4893	32.7735	17.8891	22.2387	32.1637	23.5183	22.537	29.6791	29.4303	24.8088	25.8732	27.6067	19.2308	23.0902	22.8728	24.4798	21.6826	20.436	19.1939	23.3599	17.7266	15.3273	17.1086	21.3726	29.0468	1.35906	0.00432706	21.3726	25.9745	1.21531
Thermococcus barophilus (strain DSM 11836 / MP)	TERMP_00580	1	0	0	48.7119	Coenzyme F390 synthetase I		1	24.9221	24.7457	35.3841	31.1497	25.4529	26.8314	62.5434	65.123	46.9028	41.9214	56.8182	42.7611	69.6436	80.5009	49.4193	43.8596	47.0367	43.4643	42.6637	46.2476	53.7523	56.0586	63.7078	50	38.4837	36.5965	51.4076	49.8699	57.9019	49.904	38.9332	42.1006	41.6028	42.7716	28.081	47.1009	1.67732	0.00268502	28.081	48.2039	1.7166
Thermococcus barophilus (strain DSM 11836 / MP)	TERMP_00581	1	0	0	41.3909	Uncharacterized protein		1	7.12061	6.41554	10.2728	8.49537	6.73754	7.31767	6.94927	7.23589	1.61734	3.49345	0	0	0	0	0	0	4.70367	3.21958	3.70989	4.20433	0	0	0	3.84615	5.77256	0	0	2.16826	0	0	0	0	0	0	7.72659	1.2777	0.165364	0.000395813	7.72659	2.63958	0.341623
Thermococcus barophilus (strain DSM 11836 / MP)	TERMP_00583	1	0	0	59.6077	Thermosome subunit protein	Chaperones and folding catalysts	1	56.9648	67.8215	65.0611	61.3555	61.3864	52.0368	198.054	173.661	147.178	143.231	73.0519	76.3592	94.2237	111.807	74.129	76.0234	139.542	140.052	57.5032	54.6563	150.92	140.147	169.887	140.385	128.921	132.662	154.223	138.768	129.428	130.518	142.106	137.381	148.894	143.285	60.771	109.955	1.80933	0.0469337	60.771	113.803	1.87266
Thermococcus barophilus (strain DSM 11836 / MP)	TERMP_00596	1	0	0	34.6507	Putative ABC transporter, ATP-binding protein component	Transporters	1	6.23053	3.66603	4.56569	4.71965	7.48615	4.87845	0	0	0	0	0	0	0	0	0	0	1.56789	0	7.41977	4.20433	0	0	4.24719	0	0	0	0	0	0	0	5.83998	2.21582	2.18962	0	5.25775	0	0	0.000114106	5.25775	2.19867	0.418176
Thermococcus barophilus (strain DSM 11836 / MP)	TERMP_00597	1	1	1	80.5527	NPCBM_assoc domain-containing protein		1	1.78015	3.66603	1.14142	0	2.99446	4.87845	31.2717	32.5615	6.46935	10.4803	13.5281	12.2175	0	0	0	0	12.5431	14.4881	16.6945	16.8173	10.337	6.46831	10.618	21.1538	9.62094	16.011	7.34394	13.0095	20.436	23.0326	9.73331	11.0791	10.9481	10.6929	2.41008	10.6738	4.42882	0.00329133	2.41008	12.8914	5.34894
Thermococcus barophilus (strain DSM 11836 / MP)	TERMP_00599	1	0	0	53.1326	RNA-splicing ligase RtcB	Transfer RNA biogenesis	1	13.3511	18.3301	6.84853	8.49537	15.7209	13.8223	38.221	43.4153	21.0254	24.4541	10.8225	18.3262	0	13.4168	7.4129	0	28.222	30.586	11.1297	14.7152	35.1458	32.3415	29.7303	26.9231	25.0144	29.7347	24.4798	26.0191	34.0599	38.3877	33.0932	28.8057	24.0858	25.663	12.7614	18.6571	1.46199	0.0702831	12.7614	25.3567	1.98698
Thermococcus barophilus (strain DSM 11836 / MP)	TERMP_00603	1	0	0	11.7024	30S ribosomal protein S10	Ribosome - Ribosome	1	5.34045	4.58253	5.70711	4.71965	5.24031	7.31767	0	7.23589	9.70403	10.4803	13.5281	15.2718	8.19336	0	7.4129	5.84795	6.27156	6.43915	11.1297	12.613	12.4044	12.9366	8.49437	11.5385	7.69675	4.57457	9.79192	10.8413	13.624	11.5163	5.83998	6.64746	10.9481	8.55432	5.48462	12.2461	2.23281	0.00511267	5.48462	10.2991	1.87781
Thermococcus barophilus (strain DSM 11836 / MP)	TERMP_00604	1	0	0	47.5213	Elongation factor 1-alpha	Messenger RNA biogenesis - Transfer RNA biogenesis - Translation factors - Membrane trafficking - Exosome	1	111.259	131.06	122.132	114.216	115.287	121.961	267.547	267.728	203.785	244.541	113.636	137.447	172.061	187.835	126.019	93.5673	216.369	212.492	111.297	117.721	256.357	226.391	218.73	180.769	211.661	215.005	242.35	223.33	187.33	230.326	188.826	190.561	212.393	203.165	119.319	174.852	1.46542	0.0807425	119.319	190.104	1.59324
Thermococcus barophilus (strain DSM 11836 / MP)	TERMP_00606	1	0	0	82.072	Elongation factor 2	Translation factors - Exosome	1	68.5358	78.8195	83.3238	78.3462	79.3532	78.0551	159.833	151.954	148.795	129.258	0	0	8.19336	13.4168	22.2387	29.2398	122.295	120.734	0	0	128.179	122.898	135.91	123.077	136.617	141.812	166.463	136.6	132.834	161.228	142.106	144.028	155.463	151.839	77.739	69.5132	0.894187	0.42578	77.739	82.351	1.05933
Thermococcus barophilus (strain DSM 11836 / MP)	TERMP_00609	1	0	0	37.0551	Elp3 domain-containing protein	Enzymes with EC numbers	1	1.78015	1.83301	2.28284	1.88786	2.24585	1.62615	0	0	0	1.74672	0	0	0	0	0	0	3.13578	0	0	0	4.13479	0	0	0	0	0	0	2.16826	0	0	0	0	0	0	1.94264	0.436681	0.224787	0.018547	1.94264	1.21176	0.62377
Thermococcus barophilus (strain DSM 11836 / MP)	TERMP_00610	1	0	0	9.592	2-oxoglutarate oxidoreductase, delta subunit	Citrate cycle (TCA cycle) - Carbon fixation pathways in prokaryotes		1.78015	1.83301	3.42427	2.83179	1.49723	0.813074	0	0	1.61734	3.49345	0	0	0	0	0	0	3.13578	3.21958	0	0	0	0	0	0	1.92419	2.28728	2.44798	2.16826	0	0	1.94666	0	2.18962	0	2.02992	1.2777	0.629432	0.227299	2.02992	1.05923	0.521806
Thermococcus barophilus (strain DSM 11836 / MP)	TERMP_00611	1	0	0	44.0241	2-oxoglutarate oxidoreductase, alpha subunit	Glycolysis / Gluconeogenesis - Citrate cycle (TCA cycle) - Pyruvate metabolism - Butanoate metabolism - Carbon fixation pathways in prokaryotes	1	21.3618	20.1631	14.8385	16.0468	16.4695	17.0746	20.8478	25.3256	19.4081	20.9607	27.0563	15.2718	12.29	22.3614	12.3548	11.6959	20.3826	19.3175	12.9846	12.613	12.4044	17.2488	14.8652	13.4615	19.2419	27.4474	19.5838	17.3461	20.436	23.0326	17.52	19.9424	19.7066	19.2472	17.6591	20.6742	1.17074	0.15896	17.6591	15.8251	0.896148
Thermococcus barophilus (strain DSM 11836 / MP)	TERMP_00612	1	0	0	31.4114	2-oxoglutarate oxidoreductase, beta subunit	Glycolysis / Gluconeogenesis - Citrate cycle (TCA cycle) - Pyruvate metabolism - Butanoate metabolism - Carbon fixation pathways in prokaryotes	1	8.01068	5.49904	6.84853	6.60751	7.48615	7.31767	0	0	6.46935	6.9869	10.8225	6.10874	0	0	0	0	3.13578	4.82936	3.70989	4.20433	4.13479	6.46831	0	5.76923	0	2.28728	0	2.16826	6.81199	7.67754	7.78665	0	6.56886	6.41574	6.9616	7.59687	1.09125	0.305869	6.9616	4.41374	0.634013
Thermococcus barophilus (strain DSM 11836 / MP)	TERMP_00614	1	0	0	42.6351	2-oxoglutarate oxidoreductase, alpha subunit	Glycolysis / Gluconeogenesis - Citrate cycle (TCA cycle) - Pyruvate metabolism - Butanoate metabolism - Carbon fixation pathways in prokaryotes	1	12.4611	16.4971	11.4142	13.215	11.9778	12.1961	24.3224	14.4718	25.8774	22.7074	21.645	24.4349	20.4834	22.3614	19.7677	29.2398	21.9505	22.537	29.6791	21.0217	18.6066	21.561	23.3595	21.1538	26.9386	22.8728	24.4798	26.0191	23.842	30.7102	25.3066	22.1582	24.0858	25.663	12.9602	23.6662	1.82606	3.52272e-05	12.9602	22.5593	1.74066
Thermococcus barophilus (strain DSM 11836 / MP)	TERMP_00615	1	0	0	31.2731	2-oxoglutarate oxidoreductase, beta subunit	Glycolysis / Gluconeogenesis - Citrate cycle (TCA cycle) - Pyruvate metabolism - Butanoate metabolism - Carbon fixation pathways in prokaryotes	1	9.79083	7.33205	9.13138	7.55144	11.2292	9.75689	0	7.23589	11.3214	5.24017	10.8225	6.10874	12.29	0	7.4129	11.6959	10.9752	12.8783	11.1297	12.613	6.20219	6.46831	8.49437	7.69231	5.77256	4.57457	4.89596	4.33651	13.624	7.67754	5.83998	6.64746	8.75848	6.41574	9.13197	8.3732	0.91691	0.338071	9.13197	10.0444	1.09992
Thermococcus barophilus (strain DSM 11836 / MP)	TERMP_00616	1	0	1	20.5662	2-oxoglutarate oxidoreductase, gamma subunit	Citrate cycle (TCA cycle) - Carbon fixation pathways in prokaryotes	1	8.90076	5.49904	10.2728	6.60751	5.24031	6.50459	13.8985	18.0897	12.9387	12.2271	13.5281	18.3262	0	8.94454	7.4129	0	10.9752	14.4881	9.27472	16.8173	8.26959	8.62441	12.7416	9.61538	11.5451	6.86185	12.2399	10.8413	17.03	15.3551	7.78665	11.0791	13.1377	14.9701	7.17083	14.255	1.98792	0.00334515	7.17083	11.4082	1.59092
Thermococcus barophilus (strain DSM 11836 / MP)	TERMP_00620	1	0	1	77.4335	Uncharacterized protein		1	5.34045	4.58253	3.42427	3.77572	3.74308	3.2523	0	0	0	0	0	0	0	0	0	0	0	0	3.70989	0	0	0	0	0	0	0	0	0	0	0	0	0	0	0	4.01972	0	0	2.99474e-05	4.01972	0.618314	0.15382
Thermococcus barophilus (strain DSM 11836 / MP)	TERMP_00624	0	0	1	47.2052	Uncharacterized protein		1	0	0	0	0	0	0	0	0	0	0	0	0	0	0	0	0	0	0	3.70989	0	0	0	0	0	0	0	0	0	0	0	0	0	0	0	0	0	N.D.	N.D.	0	0.618314	N.D.
Thermococcus barophilus (strain DSM 11836 / MP)	TERMP_00625	1	0	0	39.4369	Putative methylthioribose-1-phosphate isomerase	Cysteine and methionine metabolism	1	21.3618	24.7457	23.9699	25.4861	24.7043	26.8314	13.8985	10.8538	24.2601	17.4672	13.5281	15.2718	16.3867	31.3059	19.7677	17.5439	21.9505	17.7077	18.5494	23.1238	20.674	21.561	19.1123	17.3077	13.4693	13.7237	22.0318	15.1778	10.218	11.5163	9.73331	13.2949	15.3273	12.8315	24.5165	17.6318	0.719181	0.0276753	24.5165	20.5944	0.84002
Thermococcus barophilus (strain DSM 11836 / MP)	TERMP_00626	1	0	0	42.195	Alcohol dehydrogenase		1	7.12061	6.41554	6.84853	4.71965	6.73754	5.69152	0	7.23589	4.85201	3.49345	10.8225	6.10874	0	0	7.4129	0	7.83945	8.04894	5.56483	6.3065	8.26959	6.46831	4.24719	5.76923	5.77256	6.86185	7.34394	4.33651	6.81199	7.67754	7.78665	4.43164	6.56886	6.41574	6.25557	6.31918	1.01017	0.485593	6.25557	7.08293	1.13226
Thermococcus barophilus (strain DSM 11836 / MP)	TERMP_00635	1	0	0	39.564	Acetylornithine deacetylase	Arginine biosynthesis	1	4.45038	1.83301	3.42427	3.77572	3.74308	1.62615	10.4239	10.8538	4.85201	3.49345	8.11688	9.1631	12.29	0	9.88386	8.77193	3.13578	6.43915	11.1297	10.5108	6.20219	8.62441	8.49437	9.61538	5.77256	9.14913	9.79192	10.8413	6.81199	0	9.73331	4.43164	4.37924	4.27716	3.1421	6.40636	2.03888	0.0434455	3.1421	7.67367	2.44221
Thermococcus barophilus (strain DSM 11836 / MP)	TERMP_00641	1	0	0	28.0021	ABC transporter ATP-binding protein	Transporters	1	5.34045	8.24856	4.56569	8.49537	8.23477	5.69152	0	10.8538	4.85201	5.24017	5.41126	6.10874	0	0	0	0	6.27156	4.82936	0	6.3065	4.13479	6.46831	4.24719	7.69231	3.84837	2.28728	2.44798	4.33651	6.81199	0	3.89332	4.43164	6.56886	4.27716	6.76273	5.40304	0.798945	0.0614395	6.76273	4.66842	0.690316
Thermococcus barophilus (strain DSM 11836 / MP)	TERMP_00654	1	0	0	43.9673	Digeranylgeranylglycerophospholipid reductase	Glycerophospholipid metabolism	1	24.032	24.7457	29.677	31.1497	23.2071	26.8314	45.1703	50.6512	30.7294	24.4541	32.4675	30.5437	53.2569	58.1395	42.0064	35.0877	32.9257	35.4153	38.9538	37.839	45.4827	40.9659	42.4719	38.4615	28.8628	27.4474	39.1677	32.5239	34.0599	49.904	27.2533	26.5899	28.4651	19.2472	26.6072	29.5487	1.11055	0.113341	26.6072	38.5971	1.45063
Thermococcus barophilus (strain DSM 11836 / MP)	TERMP_00655	1	0	0	7.15149	Ferredoxin	Cysteine and methionine metabolism	1	2.67023	3.66603	4.56569	4.71965	3.74308	4.06537	0	0	3.23468	0	0	0	0	0	0	0	3.13578	4.82936	3.70989	4.20433	0	0	0	0	1.92419	0	2.44798	2.16826	0	0	0	2.21582	2.18962	0	3.90501	0.808669	0.207085	0.0122781	3.90501	2.64656	0.677735
Thermococcus barophilus (strain DSM 11836 / MP)	TERMP_00656	1	0	0	26.767	Archaeal heat shock regulator	Transcription factors		3.5603	2.74952	0	0	2.24585	2.43922	0	0	3.23468	1.74672	0	0	0	0	0	0	1.56789	1.60979	0	0	0	0	0	0	1.92419	4.57457	2.44798	2.16826	0	0	3.89332	2.21582	2.18962	2.13858	1.83248	1.24535	0.679598	0.28669	1.83248	0.529613	0.289014
Thermococcus barophilus (strain DSM 11836 / MP)	TERMP_00657	1	0	0	25.517	Glutaredoxin-like protein		1	29.3725	33.9107	23.9699	29.2618	32.1904	32.523	34.7464	43.4153	45.2855	41.9214	27.0563	24.4349	49.1602	31.3059	27.1806	29.2398	37.6294	37.0251	25.9692	31.5325	24.8088	23.7171	21.2359	23.0769	44.2563	34.3092	36.7197	28.1873	40.8719	30.7102	27.2533	33.2373	35.0339	36.3559	30.2047	34.6745	1.14798	0.231476	30.2047	30.1137	0.996985
Thermococcus barophilus (strain DSM 11836 / MP)	TERMP_00665	1	0	0	107.862	Oligosaccharyl transferase-like protein	Glycosyltransferases	1	16.0214	11.9146	17.1213	16.0468	16.4695	16.2615	0	0	0	0	0	0	0	0	0	0	0	1.60979	0	4.20433	8.26959	6.46831	6.37078	5.76923	1.92419	4.57457	0	2.16826	0	0	1.94666	4.43164	4.37924	4.27716	15.6392	0	0	2.55507e-06	15.6392	3.42534	0.219023
Thermococcus barophilus (strain DSM 11836 / MP)	TERMP_00666	1	0	0	67.0126	Glutamine--fructose-6-phosphate aminotransferase [isomerizing]	Amino sugar and nucleotide sugar metabolism - Alanine, aspartate and glutamate metabolism - Peptidases and inhibitors	1	18.6916	19.2466	25.1113	16.9907	20.2126	20.3269	48.6449	47.0333	30.7294	26.2009	24.3506	21.3806	32.7735	31.3059	24.7097	23.3918	29.7899	25.7566	20.4044	21.0217	51.6849	49.5903	59.4606	46.1538	25.0144	25.1601	26.9278	19.5143	20.436	23.0326	31.1466	15.5107	17.517	23.5244	20.0966	25.6654	1.2771	0.0284893	20.0966	33.0413	1.64412
Thermococcus barophilus (strain DSM 11836 / MP)	TERMP_00668	1	0	0	27.347	Transcriptional regulator			0	0.916506	2.28284	0.943931	2.24585	2.43922	0	0	1.61734	5.24017	0	0	0	0	0	0	3.13578	1.60979	0	0	0	0	0	0	1.92419	4.57457	2.44798	2.16826	0	0	3.89332	4.43164	0	0	1.47139	1.71438	1.16514	0.430845	1.47139	0.790928	0.537537
Thermococcus barophilus (strain DSM 11836 / MP)	TERMP_00669	1	0	0	44.4684	Uncharacterized protein		1	3.5603	4.58253	0	1.88786	2.99446	3.2523	0	7.23589	1.61734	3.49345	0	0	0	0	0	0	0	3.21958	0	0	4.13479	6.46831	0	0	1.92419	2.28728	0	0	0	0	1.94666	0	0	0	2.71291	1.2777	0.470969	0.109869	2.71291	2.30378	0.849192
Thermococcus barophilus (strain DSM 11836 / MP)	TERMP_00675	1	0	0	66.3155	RNase L inhibitor	Ribosome biogenesis	1	8.90076	10.0816	14.8385	11.3272	8.23477	10.57	20.8478	14.4718	11.3214	12.2271	5.41126	6.10874	0	0	0	0	12.5431	11.2685	7.41977	8.40866	20.674	17.2488	16.9887	23.0769	15.3935	20.5855	12.2399	17.3461	10.218	19.1939	19.4666	13.2949	13.1377	10.6929	10.6588	8.76711	0.822524	0.194097	10.6588	12.9271	1.21282
Thermococcus barophilus (strain DSM 11836 / MP)	TERMP_00678	1	0	0	16.5077	HAD family hydrolase		1	0	0	0	0	0	1.62615	0	0	3.23468	3.49345	0	0	0	0	0	8.77193	0	3.21958	7.41977	4.20433	0	0	0	0	3.84837	4.57457	0	0	0	0	0	0	0	0	0.271025	1.68203	6.20619	0.122457	0.271025	2.47395	9.12812
Thermococcus barophilus (strain DSM 11836 / MP)	TERMP_00686	1	0	0	18.8861	Carbonic anhydrase family 3		1	7.12061	8.24856	5.70711	8.49537	8.23477	5.69152	0	7.23589	16.1734	13.9738	10.8225	12.2175	0	8.94454	14.8258	11.6959	12.5431	11.2685	11.1297	18.9195	8.26959	6.46831	12.7416	7.69231	17.3177	18.2983	19.5838	17.3461	0	0	15.5733	19.9424	19.7066	17.1086	7.24966	13.2968	1.83413	0.00378361	7.24966	11.4331	1.57706
Thermococcus barophilus (strain DSM 11836 / MP)	TERMP_00688	0	0	1	57.6941	CARDB domain-containing protein		1	0	0	0	0	0	0	0	0	0	0	0	0	0	0	0	0	0	0	0	0	4.13479	0	0	0	0	0	0	0	6.81199	0	0	0	0	0	0	0	N.D.	N.D.	0	0.689132	N.D.
Thermococcus barophilus (strain DSM 11836 / MP)	TERMP_00689	1	0	0	37.9178	Deblocking aminopeptidase	Peptidases and inhibitors	1	14.2412	11.9146	11.4142	17.9347	13.4751	17.0746	38.221	28.9436	33.9641	31.441	35.1732	27.4893	40.9668	49.195	44.4774	49.7076	25.0862	25.7566	35.2439	39.9411	20.674	23.7171	31.8539	34.6154	32.7112	29.7347	29.3758	23.8508	27.248	26.8714	31.1466	33.2373	24.0858	27.8015	14.3424	32.0169	2.23233	0.000105104	14.3424	28.4032	1.98037
Thermococcus barophilus (strain DSM 11836 / MP)	TERMP_00691	1	0	0	21.8226	Adenylate cyclase	Purine metabolism	1	1.78015	4.58253	1.14142	5.66358	3.74308	3.2523	0	0	1.61734	1.74672	0	0	0	0	4.94193	0	3.13578	4.82936	0	6.3065	0	6.46831	4.24719	5.76923	1.92419	2.28728	2.44798	2.16826	0	0	1.94666	2.21582	6.56886	0	3.36051	0.841016	0.250264	0.00890982	3.36051	3.45666	1.02861
Thermococcus barophilus (strain DSM 11836 / MP)	TERMP_00695	0	0	0	48.3346	5-methylthioadenosine/S-adenosylhomocysteine deaminase	Cysteine and methionine metabolism	1	0	0	0	0	0	0	0	0	0	0	0	0	0	0	0	0	0	0	0	0	4.13479	4.3122	0	0	0	0	0	0	0	0	0	0	0	0	0	0	N.D.	N.D.	0	1.40783	N.D.
Thermococcus barophilus (strain DSM 11836 / MP)	TERMP_00696	1	0	0	33.1348	Methionine aminopeptidase	Peptidases and inhibitors	1	6.23053	6.41554	2.28284	3.77572	3.74308	4.06537	0	0	9.70403	10.4803	0	0	0	0	0	0	6.27156	3.21958	0	0	6.20219	8.62441	0	3.84615	5.77256	6.86185	7.34394	8.67303	0	0	13.6266	6.64746	6.56886	12.8315	4.41885	5.04609	1.14195	0.423061	4.41885	4.05296	0.917197
Thermococcus barophilus (strain DSM 11836 / MP)	TERMP_00697	1	0	0	44.6183	Dehydrogenase		1	19.5817	22.9127	7.98996	3.77572	31.4418	31.7099	0	0	16.1734	12.2271	8.11688	0	0	0	0	0	17.2468	14.4881	7.41977	6.3065	6.20219	6.46831	6.37078	9.61538	9.62094	16.011	7.34394	6.50477	10.218	15.3551	11.68	11.0791	13.1377	12.8315	19.5686	9.12933	0.466529	0.0573028	19.5686	9.68861	0.495109
Thermococcus barophilus (strain DSM 11836 / MP)	TERMP_00699	1	0	0	46.4176	N-acetylglucosamine-1-phosphate uridyltransferase	Amino sugar and nucleotide sugar metabolism - K23144 K23144; UDP-N-acetylglucosamine diphosphorylase / glucose-1-phosphate thymidylyltransferase / UDP-N-acetylgalactosamine diphosphorylase / glucosamine-1-phosphate N-acetyltransferase / galactosamine-1-phosphate N-acetyltransferase - K23144 K23144; UDP-N-acetylglucosamine diphosphorylase / glucose-1-phosphate thymidylyltransferase / UDP-N-acetylg…	1	5.34045	6.41554	5.70711	6.60751	3.74308	2.43922	0	0	3.23468	3.49345	10.8225	12.2175	0	0	7.4129	8.77193	7.83945	6.43915	9.27472	8.40866	8.26959	4.3122	8.49437	3.84615	7.69675	2.28728	2.44798	4.33651	0	0	3.89332	2.21582	4.37924	2.13858	5.04215	7.44203	1.47596	0.19641	5.04215	7.42396	1.47238
Thermococcus barophilus (strain DSM 11836 / MP)	TERMP_00701	1	0	0	30.3782	7,8 dihydropteroate synthase (Methanopterin)	Folate biosynthesis	1	0.890076	2.74952	4.56569	4.71965	2.24585	2.43922	0	0	0	0	0	0	0	0	0	0	0	0	3.70989	4.20433	0	0	0	0	0	0	0	0	0	0	0	0	0	0	2.935	0	0	0.00224506	2.935	1.31904	0.449416
Thermococcus barophilus (strain DSM 11836 / MP)	TERMP_00704	1	0	0	14.6583	30S ribosomal protein S8e	Ribosome - Ribosome	1	7.12061	10.0816	7.98996	8.49537	10.4806	9.75689	6.94927	7.23589	9.70403	10.4803	13.5281	18.3262	12.29	0	17.2968	14.6199	10.9752	14.4881	11.1297	21.0217	12.4044	19.4049	10.618	11.5385	9.62094	9.14913	14.6879	8.67303	17.03	11.5163	7.78665	8.86328	8.75848	12.8315	8.9875	13.0097	1.44753	0.0646281	8.9875	14.904	1.6583
Thermococcus barophilus (strain DSM 11836 / MP)	TERMP_00707	1	0	0	59.9846	CTP synthase	Pyrimidine metabolism	1	21.3618	20.1631	25.1113	24.5422	20.9612	22.7661	27.7971	32.5615	42.0508	47.1616	37.8788	36.6524	57.3535	76.0286	59.3032	52.6316	43.9009	48.2936	40.8088	39.9411	43.4153	38.8098	42.4719	48.0769	40.4079	43.4584	39.1677	41.1969	37.4659	38.3877	38.9332	37.669	37.2236	29.9401	22.4843	40.9359	1.82064	0.00120108	22.4843	42.5283	1.89147
Thermococcus barophilus (strain DSM 11836 / MP)	TERMP_00715	0	0	0	44.645	tRNA m(1)G methyltransferase	Transfer RNA biogenesis		0	0	0	0	0	0	0	0	3.23468	0	0	0	0	0	0	0	0	3.21958	0	0	0	0	0	0	1.92419	0	2.44798	2.16826	0	0	1.94666	0	0	0	0	0.808669	N.D.	0.195501	0	0.536596	N.D.
Thermococcus barophilus (strain DSM 11836 / MP)	TERMP_00716	1	0	0	103.594	Valine--tRNA ligase	Aminoacyl-tRNA biosynthesis - Amino acid related enzymes - Transfer RNA biogenesis	1	21.3618	20.1631	26.2527	24.5422	23.9557	22.7661	34.7464	36.1795	33.9641	31.441	0	6.10874	0	0	0	0	29.7899	30.586	0	4.20433	49.6175	34.4976	40.3483	38.4615	38.4837	36.5965	31.8237	30.3556	13.624	15.3551	23.3599	31.0215	19.7066	34.2173	23.1736	17.8785	0.771502	0.292686	23.1736	24.7826	1.06943
Thermococcus barophilus (strain DSM 11836 / MP)	TERMP_00719	1	0	0	18.7622	Molybdenum cofactor biosynthesis MoaB-like protein	Folate biosynthesis - Sulfur relay system	1	7.12061	7.33205	9.13138	7.55144	6.73754	6.50459	0	0	0	0	0	0	0	0	0	8.77193	0	0	0	0	0	0	0	0	0	0	0	0	0	0	0	0	0	0	7.39627	0	0	3.32542e-06	7.39627	0	0
Thermococcus barophilus (strain DSM 11836 / MP)	TERMP_00720	1	0	0	44.09	Molybdenum cofactor biosynthesis protein	Folate biosynthesis		8.90076	4.58253	5.70711	7.55144	5.98892	6.50459	0	0	1.61734	1.74672	0	0	0	0	0	0	3.13578	0	0	0	0	0	0	0	0	0	0	2.16826	0	0	0	0	0	0	6.53923	0.841016	0.128611	4.39918e-05	6.53923	0.52263	0.0799223
Thermococcus barophilus (strain DSM 11836 / MP)	TERMP_00724	1	0	0	43.7965	Aminotransferase	Amino acid related enzymes	1	19.5817	18.3301	19.4042	15.1029	14.9723	17.0746	31.2717	28.9436	17.7907	20.9607	27.0563	30.5437	45.0635	44.7227	34.5935	38.0117	14.111	17.7077	22.2593	23.1238	22.7414	19.4049	14.8652	21.1538	15.3935	18.2983	17.1359	13.0095	34.0599	30.7102	21.4133	15.5107	21.8962	17.1086	17.411	24.0878	1.38349	0.0498934	17.411	19.8913	1.14246
Thermococcus barophilus (strain DSM 11836 / MP)	TERMP_00725	1	0	0	59.5661	Putative carbamoyl transferase	Enzymes with EC numbers	1	0.890076	0.916506	0	0	0.748615	1.62615	0	0	0	0	0	0	0	0	0	0	0	0	3.70989	0	0	0	0	0	0	0	0	0	0	0	0	0	0	0	0.696891	0	0	0.0200951	0.696891	0.618314	0.887247
Thermococcus barophilus (strain DSM 11836 / MP)	TERMP_00726	1	0	0	55.9095	Proline--tRNA ligase	Aminoacyl-tRNA biosynthesis - Amino acid related enzymes - Transfer RNA biogenesis	1	24.032	20.1631	29.677	25.4861	25.4529	29.2707	38.221	25.3256	45.2855	45.4148	37.8788	21.3806	12.29	17.8891	42.0064	32.1637	43.9009	43.4643	40.8088	39.9411	41.3479	45.2781	29.7303	32.6923	46.1805	41.1711	36.7197	49.8699	20.436	23.0326	40.8799	44.3164	41.6028	32.0787	25.6803	37.4899	1.45987	0.0626649	25.6803	42.4569	1.65328
Thermococcus barophilus (strain DSM 11836 / MP)	TERMP_00727	1	0	0	37.6144	Dehydrogenase	Glyoxylate and dicarboxylate metabolism	1	12.4611	12.8311	15.9799	16.0468	14.2237	13.8223	20.8478	36.1795	21.0254	22.7074	18.9394	18.3262	28.6768	26.8336	27.1806	32.1637	18.8147	20.9272	29.6791	23.1238	26.8762	32.3415	29.7303	23.0769	15.3935	20.5855	19.5838	19.5143	23.842	26.8714	21.4133	19.9424	28.4651	25.663	14.2275	20.2496	1.42328	0.00160171	14.2275	25.2938	1.77781
Thermococcus barophilus (strain DSM 11836 / MP)	TERMP_00728	1	0	0	36.8137	Deblocking aminopeptidase		1	11.571	12.8311	14.8385	16.0468	12.7265	9.75689	20.8478	28.9436	17.7907	19.214	18.9394	21.3806	24.5801	31.3059	29.6516	35.0877	17.2468	16.0979	24.1143	25.226	18.6066	28.0293	21.2359	19.2308	17.3177	22.8728	17.1359	23.8508	13.624	11.5163	15.5733	13.2949	15.3273	14.9701	12.9618	19.3312	1.4914	0.000336752	12.9618	21.5535	1.66285
Thermococcus barophilus (strain DSM 11836 / MP)	TERMP_00736	0	0	1	49.8791	CARDB domain-containing protein		1	0	0	0	0	0	0	0	7.23589	0	0	0	0	0	0	0	0	0	0	0	0	0	0	0	0	0	0	0	0	0	0	0	0	0	0	0	0	N.D.	N.D.	0	0	N.D.
Thermococcus barophilus (strain DSM 11836 / MP)	TERMP_00738	1	0	0	85.3473	Methionine--tRNA ligase	Selenocompound metabolism - Aminoacyl-tRNA biosynthesis - Amino acid related enzymes - Transfer RNA biogenesis	1	40.0534	40.3263	38.8084	44.3647	44.9169	44.7191	31.2717	32.5615	33.9641	41.9214	21.645	21.3806	20.4834	22.3614	14.8258	32.1637	28.222	28.9762	29.6791	33.6346	43.4153	51.7464	29.7303	32.6923	26.9386	32.022	24.4798	43.3651	30.654	23.0326	36.9866	28.8057	28.4651	38.4944	42.1981	29.7278	0.704481	0.0428396	42.1981	35.9456	0.85183
Thermococcus barophilus (strain DSM 11836 / MP)	TERMP_00742	1	0	0	48.8904	TldE/PmbA-like protein	Peptidases and inhibitors	1	29.3725	24.7457	29.677	32.0936	30.6932	30.8968	52.1195	47.0333	37.1988	41.9214	43.29	48.8699	61.4502	67.0841	54.3613	40.9357	48.6046	43.4643	37.0989	35.7368	35.1458	38.8098	36.1011	32.6923	34.6354	34.3092	24.4798	34.6921	34.0599	34.5489	40.8799	35.4531	43.7924	40.633	29.5798	42.82	1.44761	0.00326061	29.5798	39.81	1.34585
Thermococcus barophilus (strain DSM 11836 / MP)	TERMP_00743	1	0	0	50.9484	TldD-like protein		1	23.142	28.4117	30.8184	27.374	29.9446	30.0837	48.6449	57.8871	48.5201	47.1616	51.4069	39.7068	32.7735	49.195	37.0645	20.4678	40.7651	41.8545	35.2439	31.5325	43.4153	36.6537	36.1011	40.3846	46.1805	54.8948	36.7197	36.8604	30.654	30.7102	48.6665	59.8272	39.4132	40.633	28.2957	46.6989	1.65039	0.000994445	28.2957	38.2442	1.35159
Thermococcus barophilus (strain DSM 11836 / MP)	TERMP_00744	0	0	0	13.356	Mannose-6-phosphate isomerase		1	0	0	0	0	0	0	0	0	0	0	0	0	0	0	0	0	0	0	5.56483	0	0	0	0	0	0	0	0	0	0	0	0	0	0	0	0	0	N.D.	N.D.	0	0.927472	N.D.
Thermococcus barophilus (strain DSM 11836 / MP)	TERMP_00745	1	0	0	25.9697	Uncharacterized protein		1	3.5603	2.74952	1.14142	1.88786	2.24585	0.813074	0	0	0	0	0	0	0	0	0	0	0	0	0	0	0	0	0	3.84615	0	0	0	0	0	0	0	0	0	0	2.06634	0	0	0.00210861	2.06634	0	0
Thermococcus barophilus (strain DSM 11836 / MP)	TERMP_00746	1	0	0	27.7016	ParB domain-containing protein	Cysteine and methionine metabolism	1	18.6916	26.5787	20.5456	22.6543	20.2126	17.8876	20.8478	10.8538	32.3468	36.6812	35.1732	24.4349	40.9668	26.8336	42.0064	55.5556	28.222	28.9762	35.2439	33.6346	18.6066	12.9366	23.3595	28.8462	28.8628	32.022	29.3758	21.6826	37.4659	26.8714	27.2533	33.2373	21.8962	29.9401	21.0951	32.159	1.52448	0.0092219	21.0951	26.27	1.24531
Thermococcus barophilus (strain DSM 11836 / MP)	TERMP_00750	1	1	1	76.3308	CARDB domain-containing protein		1	10.6809	15.5806	12.5556	11.3272	11.9778	13.0092	76.442	75.9768	29.1121	29.6943	54.1126	58.033	53.2569	44.7227	22.2387	38.0117	47.0367	43.4643	61.2131	56.7585	45.4827	40.9659	44.5955	40.3846	46.1805	52.6075	46.5116	56.3747	91.9619	84.453	35.0399	31.0215	28.4651	34.2173	12.5219	42.738	3.41306	0.0146519	12.5219	49.1535	3.92541
Thermococcus barophilus (strain DSM 11836 / MP)	TERMP_00751	1	0	0	51.0606	Aspartate--tRNA(Asp) ligase	Aminoacyl-tRNA biosynthesis - Amino acid related enzymes - Transfer RNA biogenesis	1	20.4717	14.6641	20.5456	20.7665	20.2126	24.3922	17.3732	25.3256	32.3468	34.9345	27.0563	24.4349	40.9668	22.3614	22.2387	38.0117	28.222	27.3664	37.0989	31.5325	35.1458	47.4342	33.9775	38.4615	15.3935	18.2983	22.0318	19.5143	27.248	15.3551	23.3599	15.5107	15.3273	19.2472	20.1755	29.6931	1.47174	0.00951923	20.1755	34.4666	1.70834
Thermococcus barophilus (strain DSM 11836 / MP)	TERMP_00752	1	0	0	18.8874	NusA-like protein		1	5.34045	5.49904	5.70711	6.60751	5.98892	4.87845	13.8985	14.4718	9.70403	12.2271	21.645	9.1631	16.3867	17.8891	19.7677	0	9.40734	11.2685	11.1297	12.613	12.4044	17.2488	12.7416	13.4615	15.3935	13.7237	12.2399	13.0095	13.624	11.5163	5.83998	8.86328	10.9481	12.8315	5.67025	13.1848	2.32526	0.0401812	5.67025	12.3453	2.1772
Thermococcus barophilus (strain DSM 11836 / MP)	TERMP_00753	1	0	0	23.3173	HD domain-containing protein	Function unknown	1	0.890076	0.916506	2.28284	4.71965	1.49723	0.813074	0	0	6.46935	5.24017	0	0	0	0	4.94193	5.84795	7.83945	8.04894	0	4.20433	0	0	0	0	3.84837	2.28728	2.44798	4.33651	0	0	0	4.43164	4.37924	2.13858	1.85323	2.92738	1.57961	0.293869	1.85323	3.34879	1.807
Thermococcus barophilus (strain DSM 11836 / MP)	TERMP_00756	1	0	0	25.433	2-haloalkanoic acid dehalogenase	General function prediction only		2.67023	1.83301	2.28284	1.88786	1.49723	2.43922	0	0	1.61734	0	0	0	0	0	0	0	3.13578	4.82936	0	0	0	0	0	0	0	0	2.44798	0	0	0	0	0	0	0	2.10173	0.404334	0.192381	0.0084746	2.10173	1.32752	0.631633
Thermococcus barophilus (strain DSM 11836 / MP)	TERMP_00758	1	0	0	47.9497	D-arabino-3-hexulose 6-phosphate formaldehyde lyase / 6-phospho-3-hexuloisomerase	Pentose phosphate pathway - Methane metabolism	1	14.2412	15.5806	19.4042	19.8225	22.4585	21.953	34.7464	43.4153	14.556	20.9607	27.0563	33.598	12.29	13.4168	17.2968	14.6199	14.111	16.0979	33.389	27.3281	26.8762	36.6537	29.7303	25	15.3935	16.011	12.2399	10.8413	34.0599	38.3877	23.3599	19.9424	21.8962	19.2472	18.91	24.0428	1.27143	0.152071	18.91	25.7427	1.36132
Thermococcus barophilus (strain DSM 11836 / MP)	TERMP_00762	1	0	0	30.7064	Transcriptional regulator	Transcription factors	1	14.2412	12.8311	18.2628	18.8786	15.7209	13.0092	17.3732	18.0897	25.8774	19.214	5.41126	0	0	0	7.4129	8.77193	15.6789	12.8783	3.70989	6.3065	22.7414	8.62441	10.618	17.3077	15.3935	16.011	14.6879	15.1778	20.436	15.3551	15.5733	11.0791	6.56886	12.8315	15.4906	12.6257	0.815051	0.334006	15.4906	11.6566	0.752491
Thermococcus barophilus (strain DSM 11836 / MP)	TERMP_00763	1	0	0	141.385	Reverse gyrase	DNA replication proteins	1	22.2519	10.0816	19.4042	14.159	17.9668	15.4484	6.94927	7.23589	21.0254	15.7205	10.8225	9.1631	0	0	4.94193	0	14.111	17.7077	3.70989	0	12.4044	32.3415	10.618	19.2308	19.2419	22.8728	12.2399	15.1778	6.81199	7.67754	19.4666	6.64746	2.18962	4.27716	16.552	14.1829	0.85687	0.244189	16.552	13.3791	0.808308
Thermococcus barophilus (strain DSM 11836 / MP)	TERMP_00766	1	0	0	8.936	Uncharacterized protein			1.78015	1.83301	0	1.88786	0.748615	1.62615	0	0	1.61734	3.49345	0	0	0	0	0	0	1.56789	0	0	0	0	0	0	0	1.92419	2.28728	2.44798	0	0	0	0	0	2.18962	2.13858	1.31263	1.2777	0.973386	0.485291	1.31263	0.261315	0.199077
Thermococcus barophilus (strain DSM 11836 / MP)	TERMP_00768	1	0	0	25.8369	Acetyl-CoA synthetase (ADP-forming) beta chain	Glycolysis / Gluconeogenesis - Pyruvate metabolism - Propanoate metabolism - Lipid biosynthesis proteins	1	31.1526	34.8272	23.9699	32.0936	29.196	29.2707	48.6449	39.7974	61.4588	62.8821	100.108	61.0874	81.9336	44.7227	111.193	108.187	45.4688	54.7328	64.923	73.5758	53.7523	40.9659	53.0898	63.4615	61.574	64.0439	58.7515	56.3747	81.7439	49.904	42.8266	57.6113	59.1198	62.0188	30.085	71.3841	2.37275	0.0107898	30.085	55.5698	1.84709
Thermococcus barophilus (strain DSM 11836 / MP)	TERMP_00769	1	0	0	52.4481	Pyruvate kinase	Glycolysis / Gluconeogenesis - Pyruvate metabolism - Membrane trafficking - Exosome	1	9.79083	10.0816	9.13138	12.2711	9.732	9.75689	13.8985	14.4718	12.9387	10.4803	5.41126	0	0	0	0	0	6.27156	14.4881	3.70989	0	14.4718	15.0927	16.9887	15.3846	11.5451	13.7237	9.79192	10.8413	20.436	23.0326	13.6266	6.64746	6.56886	4.27716	10.1273	7.20758	0.711698	0.19275	10.1273	9.00567	0.889248
Thermococcus barophilus (strain DSM 11836 / MP)	TERMP_00774	1	0	0	16.9283	Thiol peroxidase	Enzymes with EC numbers	1	3.5603	5.49904	3.42427	3.77572	4.49169	3.2523	0	0	1.61734	5.24017	5.41126	0	0	0	0	5.84795	0	4.82936	3.70989	6.3065	6.20219	4.3122	0	3.84615	3.84837	2.28728	4.89596	2.16826	0	0	3.89332	4.43164	4.37924	4.27716	4.00055	3.06719	0.766692	0.272305	4.00055	4.22669	1.05653
Thermococcus barophilus (strain DSM 11836 / MP)	TERMP_00787	0	0	1	16.6865	Uncharacterized protein		1	0	0	0	0	0	0	0	0	1.61734	0	0	0	20.4834	13.4168	7.4129	11.6959	1.56789	3.21958	0	0	0	0	0	0	5.77256	0	2.44798	2.16826	0	0	0	0	0	0	0	0.404334	N.D.	0.195501	0	0.797911	N.D.
Thermococcus barophilus (strain DSM 11836 / MP)	TERMP_00788	1	0	0	68.6545	Tungsten-containing formaldehyde:ferredoxin oxidoreductase	Pentose phosphate pathway	1	48.0641	54.0739	52.5054	58.5237	55.3975	54.476	72.9673	72.3589	67.9282	62.8821	67.6407	85.5223	86.0303	116.279	121.077	122.807	61.1477	62.7817	66.778	84.0866	57.8871	51.7464	63.7078	59.6154	55.8014	66.3312	56.3035	56.3747	64.7139	72.9367	72.0265	66.4746	67.8783	83.4046	53.8401	70.9933	1.3186	0.0181088	53.8401	64.0713	1.19003
Thermococcus barophilus (strain DSM 11836 / MP)	TERMP_00794	1	0	0	24.6111	TsaA-like domain-containing protein		1	1.78015	2.74952	2.28284	1.88786	2.99446	1.62615	0	0	0	0	0	0	0	0	0	0	0	0	0	0	0	4.3122	0	0	0	0	0	0	0	0	0	0	0	0	2.22016	0	0	9.42876e-05	2.22016	0.718701	0.323715
Thermococcus barophilus (strain DSM 11836 / MP)	TERMP_00802	1	0	0	27.9779	Uncharacterized protein		1	8.01068	8.24856	9.13138	10.3832	8.98338	8.13074	0	0	1.61734	0	0	0	0	0	0	0	1.56789	3.21958	0	0	0	4.3122	0	0	0	0	0	0	0	0	0	0	0	0	8.81466	0.404334	0.0458707	5.21878e-07	8.81466	1.51661	0.172056
Thermococcus barophilus (strain DSM 11836 / MP)	TERMP_00806	1	0	0	16.7297	CoA_binding domain-containing protein	Function unknown	1	13.3511	14.6641	13.6971	14.159	13.4751	10.57	0	0	16.1734	17.4672	16.2338	21.3806	8.19336	0	22.2387	23.3918	14.111	16.0979	18.5494	18.9195	10.337	8.62441	8.49437	11.5385	17.3177	16.011	19.5838	19.5143	17.03	11.5163	13.6266	22.1582	21.8962	19.2472	13.3194	17.8137	1.33743	0.0129369	13.3194	14.4399	1.08412
Thermococcus barophilus (strain DSM 11836 / MP)	TERMP_00811	1	0	0	48.0759	D-glycerate 2-kinase	Pentose phosphate pathway - Glyoxylate and dicarboxylate metabolism - Methane metabolism - Glycerolipid metabolism - Glycine, serine and threonine metabolism	1	2.67023	5.49904	6.84853	7.55144	6.73754	7.31767	10.4239	7.23589	9.70403	6.9869	16.2338	9.1631	20.4834	13.4168	24.7097	17.5439	15.6789	9.65873	18.5494	14.7152	18.6066	6.46831	14.8652	17.3077	11.5451	11.4364	9.79192	15.1778	13.624	0	11.68	13.2949	8.75848	6.41574	6.10407	10.5219	1.72376	0.0545304	6.10407	13.9462	2.28473
Thermococcus barophilus (strain DSM 11836 / MP)	TERMP_00813	1	0	0	26.3978	UPF0128 protein TERMP_00813	Function unknown	1	2.67023	4.58253	2.28284	3.77572	2.24585	1.62615	0	0	0	0	0	0	0	0	0	8.77193	0	0	5.56483	4.20433	0	0	0	3.84615	0	0	0	0	0	0	0	0	0	0	2.86389	0	0	0.000707799	2.86389	1.62819	0.568526
Thermococcus barophilus (strain DSM 11836 / MP)	TERMP_00815	1	0	0	7.97436	30S ribosomal protein S17e	Ribosome - Ribosome	1	2.67023	3.66603	3.42427	2.83179	2.99446	4.06537	0	0	3.23468	0	5.41126	6.10874	8.19336	0	4.94193	5.84795	1.56789	3.21958	3.70989	0	6.20219	6.46831	6.37078	3.84615	3.84837	0	0	0	6.81199	7.67754	0	0	2.18962	0	3.27536	3.68867	1.12619	0.392423	3.27536	3.52797	1.07713
Thermococcus barophilus (strain DSM 11836 / MP)	TERMP_00816	1	0	0	24.179	Archaeal heat shock regulator	Transcription factors		5.34045	5.49904	2.28284	3.77572	4.49169	4.87845	0	0	4.85201	1.74672	0	0	0	0	0	0	4.70367	3.21958	0	0	0	0	0	0	3.84837	0	2.44798	2.16826	0	0	1.94666	2.21582	2.18962	2.13858	4.37803	1.64968	0.37681	0.0457573	4.37803	1.32054	0.301629
Thermococcus barophilus (strain DSM 11836 / MP)	TERMP_00817	1	1	0	21.4643	Thymidine kinase	Pyrimidine metabolism	1	0	0	5.70711	3.77572	1.49723	0.813074	13.8985	10.8538	11.3214	12.2271	16.2338	15.2718	24.5801	0	14.8258	20.4678	9.40734	11.2685	11.1297	12.613	16.5392	15.0927	12.7416	15.3846	9.62094	13.7237	7.34394	13.0095	20.436	19.1939	9.73331	11.0791	8.75848	8.55432	1.96552	13.7635	7.00247	7.97515e-05	1.96552	12.6751	6.4487
Thermococcus barophilus (strain DSM 11836 / MP)	TERMP_00818	1	0	0	49.8512	Ribulose bisphosphate carboxylase	Glyoxylate and dicarboxylate metabolism	1	50.7343	49.4913	66.2025	67.0191	47.9114	49.5975	69.4927	65.123	69.5455	76.8559	73.0519	76.3592	98.3204	107.335	81.5419	87.7193	79.9624	83.709	68.6329	58.8606	66.1567	79.7758	80.6965	69.2308	80.8159	70.9058	80.7834	80.2255	64.7139	65.2591	75.9198	68.6904	78.8264	66.296	55.1593	73.9531	1.34072	0.00119199	55.1593	72.8496	1.32071
Thermococcus barophilus (strain DSM 11836 / MP)	TERMP_00819	1	0	0	7.26413	Archaeal histone	Chromosome and associated proteins	1	15.1313	23.8292	19.4042	16.9907	17.2181	13.8223	13.8985	14.4718	27.4947	33.1878	43.29	76.3592	28.6768	26.8336	22.2387	29.2398	31.3578	32.1958	35.2439	58.8606	31.011	40.9659	23.3595	17.3077	40.4079	22.8728	51.4076	30.3556	27.248	19.1939	13.6266	19.9424	30.6547	34.2173	17.7326	45.0829	2.54237	0.0431248	17.7326	38.2725	2.15831
Thermococcus barophilus (strain DSM 11836 / MP)	TERMP_00823	1	0	0	48.814	AAA domain-containing protein	Replication and repair		8.01068	6.41554	6.84853	9.43931	9.732	8.94382	0	0	0	0	0	0	0	0	0	0	3.13578	4.82936	0	0	0	0	0	0	0	0	0	0	0	0	0	0	0	0	8.23165	0	0	1.34039e-05	8.23165	1.32752	0.161271
Thermococcus barophilus (strain DSM 11836 / MP)	TERMP_00827	1	0	0	25.8761	3-oxoacyl-(acyl-carrier protein) reductase	Fatty acid biosynthesis - Biotin metabolism - K00059 fabG; 3-oxoacyl-[acyl-carrier protein] reductase - Lipid biosynthesis proteins	1	6.23053	6.41554	6.84853	6.60751	3.74308	6.50459	0	0	0	0	5.41126	0	8.19336	0	4.94193	0	0	0	0	0	0	0	0	0	0	0	0	0	0	0	0	0	0	0	6.0583	1.35281	0.223299	0.0167764	6.0583	0	0
Thermococcus barophilus (strain DSM 11836 / MP)	TERMP_00829	1	0	0	26.8082	Uncharacterized protein		1	7.12061	5.49904	6.84853	6.60751	4.49169	5.69152	0	0	0	0	0	0	0	0	0	5.84795	0	0	3.70989	0	0	0	0	0	0	0	0	0	0	0	0	0	0	0	6.04315	0	0	1.24423e-05	6.04315	0.618314	0.102317
Thermococcus barophilus (strain DSM 11836 / MP)	TERMP_00839	1	0	0	24.287	IscU/NifU-like Fe-S cluster assembly scaffold protein	Energy metabolism		4.45038	4.58253	1.14142	1.88786	0	0.813074	0	0	1.61734	3.49345	0	0	0	0	0	0	1.56789	1.60979	0	0	0	0	0	0	1.92419	0	0	0	0	0	1.94666	0	0	2.13858	2.14588	1.2777	0.595419	0.236314	2.14588	0.529613	0.246805
Thermococcus barophilus (strain DSM 11836 / MP)	TERMP_00841	1	0	0	42.3534	Cysteine desulfurase	Thiamine metabolism - Sulfur relay system - Transfer RNA biogenesis - Mitochondrial biogenesis - Prokaryotic defense system	1	32.0427	33.9107	34.2427	33.9815	35.1849	33.336	20.8478	32.5615	12.9387	12.2271	29.7619	21.3806	32.7735	44.7227	32.1226	43.8596	14.111	17.7077	24.1143	21.0217	16.5392	19.4049	19.1123	21.1538	15.3935	18.2983	22.0318	19.5143	13.624	23.0326	27.2533	19.9424	21.8962	23.5244	33.7831	19.0771	0.564693	0.0184456	33.7831	18.8164	0.556978
Thermococcus barophilus (strain DSM 11836 / MP)	TERMP_00844	1	0	0	18.0086	Uncharacterized protein		1	12.4611	14.6641	9.13138	10.3832	1.49723	6.50459	0	0	0	0	0	0	0	0	0	0	0	0	3.70989	0	0	0	0	0	0	0	0	0	0	0	0	0	0	0	9.10693	0	0	0.00246348	9.10693	0.618314	0.0678949
Thermococcus barophilus (strain DSM 11836 / MP)	TERMP_00845	1	0	0	44.1152	Flavodoxin		1	36.4931	45.8253	46.7983	50.9722	32.1904	32.523	0	0	3.23468	1.74672	0	0	0	0	0	0	0	0	3.70989	0	0	0	0	0	0	0	0	0	0	0	1.94666	0	0	0	40.8004	1.24535	0.030523	2.04356e-05	40.8004	0.618314	0.0151546
Thermococcus barophilus (strain DSM 11836 / MP)	TERMP_00846	1	0	0	51.84	Uncharacterized protein	Function unknown		42.7236	38.4933	42.2326	42.4769	26.2015	28.4576	0	0	3.23468	1.74672	0	0	0	0	0	0	0	1.60979	0	0	0	0	0	0	0	0	2.44798	0	0	0	0	0	0	0	36.7643	1.24535	0.0338739	2.28008e-05	36.7643	0.268298	0.00729779
Thermococcus barophilus (strain DSM 11836 / MP)	TERMP_00848	1	0	0	41.7219	Hypothetical regulatory protein	Peptidases and inhibitors	1	4.45038	3.66603	6.84853	2.83179	1.49723	1.62615	0	0	0	0	0	0	0	0	0	0	0	0	0	0	0	0	0	3.84615	0	0	0	0	0	0	0	0	0	0	3.48668	0	0	0.00401331	3.48668	0	0
Thermococcus barophilus (strain DSM 11836 / MP)	TERMP_00850	1	0	0	29.0182	Uncharacterized protein		1	9.79083	9.16506	12.5556	12.2711	11.2292	8.13074	20.8478	25.3256	14.556	20.9607	16.2338	21.3806	28.6768	26.8336	22.2387	26.3158	17.2468	17.7077	18.5494	23.1238	8.26959	19.4049	19.1123	17.3077	15.3935	20.5855	19.5838	19.5143	17.03	26.8714	15.5733	17.7266	17.517	17.1086	10.5238	18.2828	1.73728	0.00654354	10.5238	17.3837	1.65185
Thermococcus barophilus (strain DSM 11836 / MP)	TERMP_00851	1	0	0	24.1181	Uncharacterized protein		1	4.45038	4.58253	4.56569	5.66358	3.74308	2.43922	0	0	1.61734	5.24017	0	0	0	0	0	0	3.13578	3.21958	3.70989	0	0	0	0	0	3.84837	6.86185	2.44798	2.16826	0	0	5.83998	2.21582	2.18962	2.13858	4.24075	1.71438	0.404263	0.0653163	4.24075	1.67754	0.395577
Thermococcus barophilus (strain DSM 11836 / MP)	TERMP_00854	1	0	0	44.5841	NADH-ubiquinone oxidoreductase chain D	Oxidative phosphorylation	1	23.142	21.0796	28.5356	25.4861	23.2071	28.4576	0	0	0	3.49345	0	0	0	0	0	0	0	1.60979	0	0	8.26959	8.62441	6.37078	0	5.77256	0	2.44798	0	0	0	11.68	11.0791	2.18962	8.55432	24.9847	0.873362	0.0349559	1.39545e-07	24.9847	3.08396	0.123434
Thermococcus barophilus (strain DSM 11836 / MP)	TERMP_00856	1	0	0	22.473	NADH-ubiquinone oxidoreductase chain B	Oxidative phosphorylation		8.90076	6.41554	7.98996	9.43931	8.23477	8.13074	0	0	0	0	0	0	0	0	0	0	0	0	0	0	0	0	0	0	0	0	0	2.16826	0	0	3.89332	6.64746	2.18962	4.27716	8.18518	0	0	3.23369e-06	8.18518	0	0
Thermococcus barophilus (strain DSM 11836 / MP)	TERMP_00859	1	0	0	53.4044	PH adaptation potassium efflux system protein	Transporters	1	2.67023	2.74952	3.42427	1.88786	2.24585	1.62615	0	0	0	0	0	0	0	0	0	0	0	0	0	0	4.13479	4.3122	0	3.84615	0	0	0	0	0	0	0	0	0	0	2.43398	0	0	0.000130579	2.43398	1.40783	0.578408
Thermococcus barophilus (strain DSM 11836 / MP)	TERMP_00866	1	0	0	18.8143	ACT domain-containing protein	Function unknown	1	6.23053	5.49904	1.14142	0.943931	4.49169	4.06537	0	0	4.85201	5.24017	0	0	0	0	0	0	1.56789	1.60979	5.56483	0	0	0	0	0	3.84837	0	0	0	0	0	1.94666	2.21582	2.18962	4.27716	3.72866	2.52305	0.676663	0.25609	3.72866	1.45708	0.390779
Thermococcus barophilus (strain DSM 11836 / MP)	TERMP_00868	1	0	0	42.7128	UDP-N-acetylglucosamine 2-epimerase	Amino sugar and nucleotide sugar metabolism - Two-component system	1	3.5603	2.74952	2.28284	1.88786	3.74308	4.06537	6.94927	10.8538	1.61734	1.74672	0	0	0	0	0	0	3.13578	3.21958	0	0	18.6066	17.2488	8.49437	7.69231	1.92419	2.28728	2.44798	0	0	0	1.94666	0	2.18962	0	3.04816	0.841016	0.275909	0.0052181	3.04816	7.03512	2.30799
Thermococcus barophilus (strain DSM 11836 / MP)	TERMP_00869	1	0	0	47.9532	UDP-N-acetyl-D-mannosaminuronic acid dehydrogenase	Amino sugar and nucleotide sugar metabolism - Two-component system	1	6.23053	6.41554	4.56569	5.66358	6.73754	5.69152	27.7971	28.9436	4.85201	8.73362	5.41126	0	8.19336	0	0	0	6.27156	4.82936	0	0	20.674	21.561	16.9887	15.3846	11.5451	6.86185	7.34394	4.33651	6.81199	7.67754	9.73331	4.43164	10.9481	4.27716	5.88407	4.74922	0.807133	0.288091	5.88407	8.88932	1.51074
Thermococcus barophilus (strain DSM 11836 / MP)	TERMP_00870	0	0	0	40.2282	Uncharacterized protein	Function unknown	1	0	0	0	0	0	0	0	0	0	0	0	0	0	0	0	0	0	0	0	0	0	0	0	3.84615	0	0	0	0	0	0	0	0	0	0	0	0	N.D.	N.D.	0	0	N.D.
Thermococcus barophilus (strain DSM 11836 / MP)	TERMP_00873	1	0	0	74.7947	Arginine--tRNA ligase	Aminoacyl-tRNA biosynthesis - Amino acid related enzymes - Transfer RNA biogenesis - Mitochondrial biogenesis	1	19.5817	10.0816	15.9799	16.9907	20.2126	21.1399	6.94927	0	12.9387	15.7205	5.41126	6.10874	0	0	4.94193	0	9.40734	9.65873	9.27472	4.20433	18.6066	12.9366	10.618	17.3077	7.69675	13.7237	7.34394	8.67303	13.624	11.5163	13.6266	4.43164	8.75848	8.55432	17.3311	10.0448	0.579584	0.0285059	17.3311	10.6814	0.616314
Thermococcus barophilus (strain DSM 11836 / MP)	TERMP_00875	1	0	0	32.8813	Dihydrodipicolinate synthase	Lysine biosynthesis - K01714 dapA; 4-hydroxy-tetrahydrodipicolinate synthase	1	8.90076	6.41554	9.13138	8.49537	8.23477	8.13074	0	0	0	0	0	0	0	0	0	0	1.56789	1.60979	5.56483	4.20433	0	0	0	0	1.92419	0	2.44798	2.16826	0	0	3.89332	2.21582	0	0	8.21809	0	0	2.31709e-06	8.21809	2.15781	0.262568
Thermococcus barophilus (strain DSM 11836 / MP)	TERMP_00876	1	0	0	47.363	Peptide chain release factor subunit 1	Messenger RNA biogenesis - Translation factors		10.6809	10.0816	9.13138	7.55144	7.48615	11.383	0	0	1.61734	5.24017	0	0	0	0	0	0	3.13578	1.60979	0	0	0	0	0	0	0	0	0	0	0	0	1.94666	0	0	4.27716	9.38575	1.71438	0.182658	0.00163705	9.38575	0.790928	0.084269
Thermococcus barophilus (strain DSM 11836 / MP)	TERMP_00893	1	0	0	42.5752	DUF521 domain-containing protein		1	12.4611	12.8311	11.4142	12.2711	13.4751	13.8223	17.3732	10.8538	12.9387	8.73362	16.2338	15.2718	24.5801	13.4168	9.88386	11.6959	12.5431	11.2685	12.9846	18.9195	10.337	17.2488	14.8652	13.4615	9.62094	11.4364	7.34394	10.8413	13.624	7.67754	3.89332	6.64746	6.56886	6.41574	12.7125	13.2945	1.04578	0.376966	12.7125	13.8836	1.09212
Thermococcus barophilus (strain DSM 11836 / MP)	TERMP_00896	1	0	0	17.6328	30S ribosomal protein S15	Ribosome - Ribosome	1	5.34045	4.58253	6.84853	4.71965	5.24031	6.50459	0	0	11.3214	8.73362	8.11688	6.10874	8.19336	0	7.4129	0	6.27156	6.43915	9.27472	8.40866	4.13479	4.3122	4.24719	5.76923	7.69675	2.28728	4.89596	4.33651	0	0	1.94666	6.64746	6.56886	4.27716	5.53935	8.57015	1.54714	0.0300832	5.53935	6.47351	1.16864
Thermococcus barophilus (strain DSM 11836 / MP)	TERMP_00899	1	0	0	23.1827	30S ribosomal protein S3Ae	Ribosome - Ribosome	1	11.571	10.9981	13.6971	12.2711	11.9778	13.0092	20.8478	14.4718	17.7907	13.9738	16.2338	15.2718	16.3867	13.4168	17.2968	17.5439	17.2468	19.3175	16.6945	23.1238	16.5392	19.4049	23.3595	17.3077	15.3935	16.011	19.5838	17.3461	23.842	19.1939	9.73331	11.0791	13.1377	23.5244	12.254	15.8175	1.2908	0.00658379	12.254	18.7211	1.52775
Thermococcus barophilus (strain DSM 11836 / MP)	TERMP_00900	1	0	0	40.1153	THUMP domain-containing protein	Transfer RNA biogenesis	1	2.67023	3.66603	2.28284	1.88786	5.24031	3.2523	0	0	1.61734	3.49345	0	0	0	0	0	0	1.56789	1.60979	0	0	0	0	0	3.84615	1.92419	0	0	2.16826	0	0	1.94666	2.21582	2.18962	2.13858	3.16659	1.2777	0.403493	0.0533663	3.16659	0.529613	0.16725
Thermococcus barophilus (strain DSM 11836 / MP)	TERMP_00902	1	0	0	17.3107	Transcriptional regulator		1	2.67023	4.58253	1.14142	2.83179	2.99446	4.06537	0	0	4.85201	6.9869	0	0	0	0	0	0	3.13578	4.82936	0	0	6.20219	0	0	3.84615	3.84837	0	0	0	0	0	3.89332	0	2.18962	0	3.04763	2.95973	0.971156	0.482165	3.04763	2.36122	0.774772
Thermococcus barophilus (strain DSM 11836 / MP)	TERMP_00904	1	0	0	15.13	HTH arsR-type domain-containing protein			0.890076	1.83301	0	0	0	0.813074	0	0	3.23468	0	0	0	0	0	0	0	0	0	0	0	0	0	0	0	0	0	0	0	0	0	0	0	0	0	0.58936	0.808669	1.37211	0.406208	0.58936	0	0
Thermococcus barophilus (strain DSM 11836 / MP)	TERMP_00908	1	0	0	14.3235	Endoribonuclease	Enzymes with EC numbers	1	3.5603	4.58253	2.28284	4.71965	2.24585	3.2523	0	0	0	3.49345	0	6.10874	0	0	0	0	1.56789	1.60979	0	4.20433	0	0	0	0	1.92419	0	2.44798	0	0	0	3.89332	2.21582	2.18962	2.13858	3.44058	2.40055	0.697716	0.271596	3.44058	1.23033	0.357595
Thermococcus barophilus (strain DSM 11836 / MP)	TERMP_00909	1	0	0	30.2734	Uncharacterized protein		1	8.90076	8.24856	10.2728	8.49537	7.48615	8.94382	0	0	0	1.74672	0	0	0	0	0	0	0	0	3.70989	0	0	8.62441	0	0	0	0	2.44798	2.16826	0	0	3.89332	2.21582	4.37924	6.41574	8.72458	0.436681	0.0500519	1.12711e-06	8.72458	2.05572	0.235624
Thermococcus barophilus (strain DSM 11836 / MP)	TERMP_00914	1	0	0	66.0728	tRNA-guanine(15) transglycosylase	Transfer RNA biogenesis	1	10.6809	7.33205	6.84853	4.71965	8.98338	7.31767	0	7.23589	6.46935	3.49345	0	6.10874	0	0	0	0	6.27156	6.43915	0	0	6.20219	6.46831	4.24719	0	3.84837	2.28728	2.44798	4.33651	0	0	1.94666	2.21582	2.18962	2.13858	7.64703	4.01788	0.525417	0.0443471	7.64703	4.2302	0.553182
Thermococcus barophilus (strain DSM 11836 / MP)	TERMP_00915	1	0	0	50.8268	Single-stranded exonuclease		1	2.67023	3.66603	0	1.88786	2.24585	0.813074	0	0	1.61734	0	0	0	0	0	0	0	3.13578	1.60979	0	0	8.26959	4.3122	4.24719	3.84615	0	0	0	0	0	0	0	0	0	0	1.88051	0.404334	0.215014	0.0295785	1.88051	2.88789	1.5357
Thermococcus barophilus (strain DSM 11836 / MP)	TERMP_00918	1	0	0	64.9466	Bipolar DNA helicase	Function unknown	1	20.4717	22.9127	21.687	20.7665	20.2126	21.953	20.8478	21.7077	12.9387	12.2271	29.7619	24.4349	20.4834	35.7782	24.7097	23.3918	18.8147	17.7077	29.6791	31.5325	26.8762	28.0293	31.8539	34.6154	15.3935	16.011	14.6879	17.3461	20.436	15.3551	17.52	24.374	13.1377	10.6929	21.3339	19.8407	0.930005	0.376875	21.3339	25.4399	1.19246
Thermococcus barophilus (strain DSM 11836 / MP)	TERMP_00923	1	0	0	43.9349	8-amino-7-ketopelargonate synthase	Glycine, serine and threonine metabolism - Amino acid related enzymes	1	48.9542	51.3244	43.374	50.0283	53.9003	51.2237	59.0688	65.123	64.6935	59.3886	67.6407	54.9786	40.9668	58.1395	81.5419	64.3275	59.5798	56.3426	48.2285	60.9628	59.9545	49.5903	53.0898	51.9231	48.1047	34.3092	53.8556	52.0382	61.3079	46.0653	44.7732	44.3164	56.9302	62.0188	49.8008	61.6754	1.23844	0.00765759	49.8008	55.7764	1.11999
Thermococcus barophilus (strain DSM 11836 / MP)	TERMP_00925	1	0	0	37.1967	Replication factor C small subunit	DNA replication - DNA replication proteins	1	10.6809	10.0816	4.56569	5.66358	6.73754	4.87845	0	0	4.85201	5.24017	0	0	0	0	0	0	3.13578	3.21958	3.70989	0	6.20219	0	0	0	1.92419	2.28728	2.44798	6.50477	0	0	7.78665	4.43164	2.18962	4.27716	7.10129	2.52305	0.355294	0.0223279	7.10129	2.71124	0.381795
Thermococcus barophilus (strain DSM 11836 / MP)	TERMP_00932	1	0	0	54.2648	Probable ribonuclease FAU-1	Ribosome biogenesis	1	16.9114	17.4136	21.687	16.9907	14.9723	14.6353	10.4239	14.4718	6.46935	10.4803	5.41126	12.2175	0	0	0	0	9.40734	12.8783	14.8395	14.7152	12.4044	10.7805	10.618	3.84615	7.69675	11.4364	4.89596	8.67303	6.81199	7.67754	7.78665	6.64746	8.75848	8.55432	17.1017	8.64461	0.505481	0.0028936	17.1017	12.5042	0.731166
Thermococcus barophilus (strain DSM 11836 / MP)	TERMP_00937	1	0	0	31.533	Ribose-phosphate pyrophosphokinase	Pentose phosphate pathway - Purine metabolism	1	9.79083	12.8311	12.5556	12.2711	8.98338	9.75689	13.8985	14.4718	8.08669	5.24017	8.11688	9.1631	12.29	0	4.94193	5.84795	9.40734	12.8783	3.70989	6.3065	8.26959	8.62441	4.24719	3.84615	3.84837	6.86185	2.44798	2.16826	6.81199	7.67754	13.6266	4.43164	6.56886	6.41574	11.0315	7.65171	0.693625	0.00931829	11.0315	8.19934	0.743266
Thermococcus barophilus (strain DSM 11836 / MP)	TERMP_00939	1	0	0	21.2513	Uncharacterized protein	Function unknown	1	1.78015	1.83301	1.14142	0	1.49723	4.87845	6.94927	7.23589	6.46935	6.9869	0	0	8.19336	0	7.4129	5.84795	1.56789	4.82936	0	4.20433	0	4.3122	8.49437	5.76923	3.84837	2.28728	7.34394	4.33651	6.81199	0	3.89332	4.43164	4.37924	4.27716	1.85504	3.36406	1.81347	0.253259	1.85504	2.48563	1.33993
Thermococcus barophilus (strain DSM 11836 / MP)	TERMP_00942	1	0	0	61.4589	Lysine--tRNA ligase	Aminoacyl-tRNA biosynthesis - Amino acid related enzymes - Transfer RNA biogenesis	1	9.79083	5.49904	11.4142	8.49537	11.2292	8.94382	10.4239	0	9.70403	6.9869	0	0	8.19336	0	12.3548	11.6959	9.40734	8.04894	12.9846	12.613	6.20219	8.62441	6.37078	5.76923	5.77256	4.57457	2.44798	2.16826	0	0	5.83998	2.21582	4.37924	6.41574	9.22875	4.17273	0.452145	0.065289	9.22875	9.64674	1.04529
Thermococcus barophilus (strain DSM 11836 / MP)	TERMP_00943	1	0	0	21.6565	Indolepyruvate oxidoreductase subunit	Enzymes with EC numbers	1	7.12061	6.41554	6.84853	5.66358	5.98892	8.94382	6.94927	0	0	1.74672	0	6.10874	8.19336	13.4168	4.94193	8.77193	3.13578	4.82936	5.56483	6.3065	4.13479	6.46831	4.24719	3.84615	5.77256	4.57457	2.44798	2.16826	6.81199	7.67754	7.78665	6.64746	8.75848	4.27716	6.83017	1.96387	0.287528	0.0185423	6.83017	5.07326	0.742773
Thermococcus barophilus (strain DSM 11836 / MP)	TERMP_00945	1	0	0	32.8043	Isoaspartyl aminopeptidase	Alanine, aspartate and glutamate metabolism - Cyanoamino acid metabolism - Peptidases and inhibitors	1	12.4611	13.7476	11.4142	11.3272	12.7265	12.1961	0	0	17.7907	15.7205	5.41126	6.10874	8.19336	0	7.4129	5.84795	17.2468	19.3175	14.8395	10.5108	8.26959	10.7805	4.24719	5.76923	15.3935	13.7237	12.2399	15.1778	13.624	11.5163	7.78665	13.2949	13.1377	12.8315	12.3121	11.2578	0.914369	0.382396	12.3121	13.4941	1.096
Thermococcus barophilus (strain DSM 11836 / MP)	TERMP_00947	0	0	0	36.5222	Elp3 domain-containing protein	Lipoic acid metabolism	1	0	0	0	0	0	0	0	0	0	0	0	0	0	0	0	0	0	0	0	0	4.13479	4.3122	0	3.84615	0	0	0	0	0	0	0	0	0	0	0	0	N.D.	N.D.	0	1.40783	N.D.
Thermococcus barophilus (strain DSM 11836 / MP)	TERMP_00951	0	0	0	45.0961	Proteasome-activating nucleotidase	Proteasome - Proteasome	1	0	0	0	0	0	0	0	0	4.85201	3.49345	0	0	0	0	0	0	6.27156	6.43915	0	0	4.13479	0	0	3.84615	11.5451	4.57457	4.89596	4.33651	0	0	1.94666	4.43164	2.18962	2.13858	0	2.08637	N.D.	0.0950074	0	2.80758	N.D.
Thermococcus barophilus (strain DSM 11836 / MP)	TERMP_00959	1	0	0	24.8093	Uridylate kinase	Pyrimidine metabolism	1	12.4611	11.9146	11.4142	13.215	11.9778	13.0092	0	0	8.08669	10.4803	0	0	0	0	0	0	10.9752	8.04894	0	0	0	0	0	3.84615	3.84837	2.28728	4.89596	8.67303	10.218	7.67754	17.52	15.5107	15.3273	8.55432	12.332	4.64176	0.3764	0.0328841	12.332	3.17069	0.257111
Thermococcus barophilus (strain DSM 11836 / MP)	TERMP_00960	1	0	0	48.11	NADH oxidase	Enzymes with EC numbers	1	25.8122	29.3282	31.9598	23.5983	23.9557	24.3922	27.7971	32.5615	27.4947	31.441	37.8788	33.598	45.0635	49.195	37.0645	43.8596	32.9257	30.586	51.9384	46.2476	37.2131	34.4976	36.1011	32.6923	23.0902	25.1601	29.3758	21.6826	37.4659	42.2265	29.1999	24.374	32.8443	32.0787	26.5077	32.6032	1.22995	0.0299898	26.5077	38.9014	1.46755
Thermococcus barophilus (strain DSM 11836 / MP)	TERMP_00972	1	0	0	43.3775	Sarcosine oxidase beta subunit	Glycine, serine and threonine metabolism	1	5.34045	2.74952	1.14142	5.66358	6.73754	6.50459	10.4239	10.8538	3.23468	3.49345	10.8225	12.2175	0	0	7.4129	11.6959	3.13578	1.60979	5.56483	4.20433	0	6.46831	6.37078	5.76923	1.92419	2.28728	2.44798	2.16826	20.436	11.5163	13.6266	8.86328	4.37924	6.41574	4.68952	7.44203	1.58695	0.170641	4.68952	3.49717	0.745742
Thermococcus barophilus (strain DSM 11836 / MP)	TERMP_00974	1	0	0	18.7418	Putative polyferredoxin		1	3.5603	2.74952	1.14142	2.83179	1.49723	1.62615	0	0	3.23468	1.74672	0	0	0	0	4.94193	0	1.56789	1.60979	5.56483	6.3065	0	0	0	0	1.92419	2.28728	2.44798	4.33651	0	0	3.89332	6.64746	4.37924	12.8315	2.2344	1.24535	0.557353	0.156567	2.2344	2.50817	1.12252
Thermococcus barophilus (strain DSM 11836 / MP)	TERMP_00975	1	0	0	52.086	Sarcosine oxidase alpha subunit	Glycine, serine and threonine metabolism	1	6.23053	4.58253	4.56569	3.77572	5.24031	5.69152	0	0	1.61734	1.74672	10.8225	0	0	0	0	0	1.56789	1.60979	0	0	0	0	0	0	3.84837	6.86185	4.89596	4.33651	10.218	11.5163	7.78665	13.2949	10.9481	6.41574	5.01438	3.54664	0.707294	0.297284	5.01438	0.529613	0.105619
Thermococcus barophilus (strain DSM 11836 / MP)	TERMP_00976	1	0	0	42.2071	Sarcosine oxidase beta subunit	Glycine, serine and threonine metabolism	1	8.90076	8.24856	12.5556	11.3272	11.2292	11.383	27.7971	28.9436	12.9387	12.2271	18.9394	21.3806	36.8701	26.8336	24.7097	32.1637	17.2468	14.4881	16.6945	18.9195	16.5392	19.4049	19.1123	19.2308	21.1661	16.011	12.2399	15.1778	20.436	19.1939	19.4666	6.64746	10.9481	6.41574	10.6074	16.3714	1.5434	0.0390282	10.6074	17.2155	1.62297
Thermococcus barophilus (strain DSM 11836 / MP)	TERMP_00978	1	0	0	45.3528	Sarcosine oxidase	Glycine, serine and threonine metabolism	1	14.2412	12.8311	18.2628	17.9347	14.9723	13.0092	24.3224	25.3256	19.4081	22.7074	24.3506	18.3262	20.4834	26.8336	34.5935	40.9357	21.9505	14.4881	31.534	35.7368	22.7414	21.561	25.4831	30.7692	17.3177	18.2983	12.2399	21.6826	13.624	19.1939	15.5733	11.0791	17.517	17.1086	15.2085	21.1981	1.39383	0.0067838	15.2085	24.6686	1.62203
Thermococcus barophilus (strain DSM 11836 / MP)	TERMP_00983	1	0	0	17.0643	Transcriptional regulator	Transcription factors	1	4.45038	4.58253	3.42427	3.77572	4.49169	4.06537	0	0	3.23468	5.24017	0	0	0	0	0	0	3.13578	3.21958	3.70989	6.3065	0	0	4.24719	0	3.84837	2.28728	2.44798	4.33651	0	0	1.94666	2.21582	2.18962	2.13858	4.13166	2.11871	0.512799	0.108291	4.13166	2.72862	0.660418
Thermococcus barophilus (strain DSM 11836 / MP)	TERMP_00984	1	0	0	18.5928	Intracellular protease	Peptidases and inhibitors	1	10.6809	11.9146	18.2628	14.159	11.2292	12.1961	0	0	12.9387	5.24017	0	0	0	0	4.94193	11.6959	6.27156	4.82936	14.8395	10.5108	0	0	0	0	9.62094	6.86185	4.89596	4.33651	0	0	7.78665	13.2949	6.56886	12.8315	13.0738	4.54472	0.347622	0.0307888	13.0738	6.07522	0.464688
Thermococcus barophilus (strain DSM 11836 / MP)	TERMP_00986	1	0	0	32.1099	Uncharacterized protein		1	1.78015	1.83301	1.14142	1.88786	2.24585	1.62615	6.94927	10.8538	1.61734	1.74672	5.41126	6.10874	0	0	4.94193	5.84795	3.13578	4.82936	5.56483	8.40866	0	8.62441	4.24719	0	5.77256	9.14913	7.34394	6.50477	6.81199	11.5163	3.89332	4.43164	4.37924	4.27716	1.75241	3.72101	2.12337	0.0976804	1.75241	5.09384	2.90677
Thermococcus barophilus (strain DSM 11836 / MP)	TERMP_00991	1	0	0	31.7137	Predicted glutamine amidotransferase class I	Peptidases and inhibitors	1	6.23053	7.33205	6.84853	8.49537	6.73754	4.87845	6.94927	7.23589	6.46935	5.24017	0	0	0	0	0	0	6.27156	3.21958	7.41977	6.3065	0	4.3122	6.37078	3.84615	3.84837	4.57457	4.89596	2.16826	0	0	1.94666	0	0	4.27716	6.75374	2.92738	0.433446	0.0537443	6.75374	4.58827	0.679366
Thermococcus barophilus (strain DSM 11836 / MP)	TERMP_00992	1	0	0	50.9977	Uncharacterized protein		1	32.0427	39.4098	35.3841	36.8133	32.9391	32.523	76.442	61.5051	51.7548	57.6419	62.2294	61.0874	90.127	84.9732	81.5419	99.4152	40.7651	38.6349	59.3582	63.065	59.9545	49.5903	48.8426	53.8462	51.953	52.6075	56.3035	45.5334	51.0899	61.4203	60.3465	53.1797	50.3613	51.3259	34.852	58.1784	1.6693	0.000248857	34.852	51.8947	1.489
Thermococcus barophilus (strain DSM 11836 / MP)	TERMP_00993	0	0	0	17.5225	Alanyl-tRNA synthetase domain protein	Aminoacyl-tRNA biosynthesis - Amino acid related enzymes - Transfer RNA biogenesis	1	0	0	0	0	0	0	0	0	0	0	0	0	0	0	4.94193	5.84795	0	0	0	0	0	0	0	0	0	0	0	0	0	0	0	0	0	0	0	0	N.D.	N.D.	0	0	N.D.
Thermococcus barophilus (strain DSM 11836 / MP)	TERMP_00997	1	0	0	59.4537	Acetyl-CoA:acetoacetyl-CoA transferase	Pyruvate metabolism - Propanoate metabolism - Styrene degradation	1	6.23053	3.66603	1.14142	2.83179	4.49169	2.43922	0	0	0	0	5.41126	6.10874	0	0	4.94193	0	0	0	0	0	6.20219	8.62441	4.24719	3.84615	0	0	0	0	0	0	0	0	0	0	3.46678	2.88	0.830741	0.381261	3.46678	2.4711	0.712794
Thermococcus barophilus (strain DSM 11836 / MP)	TERMP_00998	1	0	0	22.0255	Proteasome subunit beta	Proteasome - Peptidases and inhibitors - Proteasome	1	5.34045	5.49904	3.42427	5.66358	5.98892	7.31767	6.94927	0	6.46935	8.73362	0	0	0	0	0	0	3.13578	6.43915	0	0	4.13479	4.3122	0	3.84615	7.69675	6.86185	4.89596	6.50477	6.81199	7.67754	5.83998	6.64746	6.56886	6.41574	5.53899	3.80074	0.68618	0.249976	5.53899	3.00365	0.542275
Thermococcus barophilus (strain DSM 11836 / MP)	TERMP_00999	1	0	0	20.0915	Inosine-5'-monophosphate dehydrogenase like protein		1	2.67023	2.74952	1.14142	3.77572	1.49723	0.813074	6.94927	0	6.46935	6.9869	0	0	0	0	0	0	6.27156	3.21958	0	0	4.13479	0	0	5.76923	5.77256	6.86185	2.44798	4.33651	0	0	3.89332	6.64746	4.37924	4.27716	2.10787	3.36406	1.59596	0.285105	2.10787	2.27099	1.07739
Thermococcus barophilus (strain DSM 11836 / MP)	TERMP_01001	1	0	0	10.1135	DNA/RNA-binding protein Alba	Transcription	1	10.6809	13.7476	10.2728	11.3272	9.732	11.383	24.3224	36.1795	21.0254	22.7074	18.9394	21.3806	20.4834	22.3614	17.2968	17.5439	18.8147	17.7077	16.6945	21.0217	22.7414	23.7171	19.1123	26.9231	26.9386	22.8728	26.9278	26.0191	37.4659	30.7102	11.68	26.5899	26.2755	23.5244	11.1906	21.0132	1.87776	2.53451e-05	11.1906	20.1162	1.7976
Thermococcus barophilus (strain DSM 11836 / MP)	TERMP_01002	1	0	0	51.6004	Adenylosuccinate lyase	Purine metabolism - Alanine, aspartate and glutamate metabolism	1	15.1313	13.7476	12.5556	13.215	16.4695	12.1961	20.8478	18.0897	29.1121	27.9476	18.9394	24.4349	28.6768	31.3059	34.5935	32.1637	17.2468	19.3175	24.1143	27.3281	28.9436	25.8732	21.2359	19.2308	21.1661	22.8728	22.0318	15.1778	13.624	7.67754	23.3599	31.0215	26.2755	25.663	13.8859	25.1085	1.80821	0.00625744	13.8859	23.8039	1.71425
Thermococcus barophilus (strain DSM 11836 / MP)	TERMP_01005	1	0	0	31.3903	MinD-like P-loop ATPase		1	18.6916	19.2466	21.687	22.6543	21.7098	23.5792	20.8478	25.3256	9.70403	6.9869	13.5281	6.10874	12.29	8.94454	4.94193	0	12.5431	14.4881	7.41977	10.5108	18.6066	19.4049	16.9887	15.3846	7.69675	4.57457	7.34394	8.67303	17.03	15.3551	19.4666	17.7266	24.0858	17.1086	21.2614	9.08195	0.427156	0.00101354	21.2614	13.8289	0.650421
Thermococcus barophilus (strain DSM 11836 / MP)	TERMP_01006	1	0	0	32.2587	MinD-like P-loop ATPase		1	21.3618	20.1631	20.5456	23.5983	20.9612	20.3269	10.4239	14.4718	11.3214	8.73362	0	0	0	0	4.94193	0	14.111	16.0979	9.27472	10.5108	14.4718	15.0927	12.7416	15.3846	7.69675	6.86185	7.34394	8.67303	0	11.5163	7.78665	8.86328	6.56886	8.55432	21.1595	5.01375	0.23695	0.00530111	21.1595	13.2598	0.626661
Thermococcus barophilus (strain DSM 11836 / MP)	TERMP_01012	1	0	0	15.6733	PPC domain-containing protein	Function unknown	1	5.34045	5.49904	5.70711	7.55144	3.74308	2.43922	6.94927	0	6.46935	5.24017	5.41126	0	8.19336	0	4.94193	5.84795	6.27156	6.43915	5.56483	6.3065	6.20219	4.3122	4.24719	0	3.84837	4.57457	2.44798	2.16826	0	0	5.83998	2.21582	4.37924	4.27716	5.04672	4.2802	0.848114	0.329152	5.04672	5.8494	1.15905
Thermococcus barophilus (strain DSM 11836 / MP)	TERMP_01014	1	0	0	14.9627	Nitro_FeMo-Co domain-containing protein		1	4.45038	4.58253	3.42427	3.77572	3.74308	4.06537	6.94927	0	4.85201	8.73362	8.11688	0	8.19336	0	0	0	6.27156	4.82936	0	4.20433	4.13479	4.3122	0	5.76923	9.62094	4.57457	7.34394	6.50477	6.81199	7.67754	5.83998	8.86328	8.75848	6.41574	4.00689	5.42563	1.35407	0.26494	4.00689	3.95871	0.987975
Thermococcus barophilus (strain DSM 11836 / MP)	TERMP_01016	1	0	0	21.1039	Nitro_FeMo-Co domain-containing protein		1	32.0427	37.5768	15.9799	15.1029	23.9557	26.0184	0	0	4.85201	6.9869	0	0	0	0	0	0	3.13578	3.21958	0	0	6.20219	0	8.49437	5.76923	1.92419	4.57457	2.44798	4.33651	6.81199	0	5.83998	8.86328	6.56886	8.55432	25.1127	2.95973	0.117858	0.000439002	25.1127	2.09292	0.0833412
Thermococcus barophilus (strain DSM 11836 / MP)	TERMP_01019	1	0	0	31.0845	D-aminopeptidase	Peptidases and inhibitors	1	13.3511	15.5806	13.6971	17.9347	17.2181	14.6353	24.3224	25.3256	17.7907	17.4672	27.0563	30.5437	24.5801	26.8336	37.0645	29.2398	18.8147	19.3175	24.1143	23.1238	14.4718	17.2488	21.2359	21.1538	21.1661	13.7237	12.2399	15.1778	17.03	0	17.52	17.7266	21.8962	19.2472	15.4028	23.2145	1.50716	0.0480108	15.4028	19.5151	1.26698
Thermococcus barophilus (strain DSM 11836 / MP)	TERMP_01020	1	0	0	27.2604	Geranylgeranylglyceryl phosphate synthase	Glycerophospholipid metabolism	1	5.34045	5.49904	4.56569	8.49537	5.98892	4.06537	0	0	12.9387	12.2271	8.11688	12.2175	12.29	13.4168	4.94193	8.77193	14.111	11.2685	12.9846	6.3065	4.13479	8.62441	4.24719	5.76923	11.5451	6.86185	9.79192	10.8413	0	0	17.52	8.86328	17.517	8.55432	5.65914	11.375	2.01003	0.00319522	5.65914	9.57164	1.69136
Thermococcus barophilus (strain DSM 11836 / MP)	TERMP_01023	1	0	0	55.4775	AMP phosphorylase	Enzymes with EC numbers	1	25.8122	25.6622	26.2527	30.2058	25.4529	29.2707	20.8478	28.9436	24.2601	33.1878	13.5281	12.2175	0	17.8891	7.4129	8.77193	28.222	35.4153	24.1143	21.0217	28.9436	30.1854	23.3595	23.0769	28.8628	36.5965	12.2399	32.5239	13.624	11.5163	29.1999	15.5107	15.3273	21.3858	27.1094	20.7984	0.767201	0.145968	27.1094	27.9837	1.03225
Thermococcus barophilus (strain DSM 11836 / MP)	TERMP_01026	1	0	0	27.7535	Septum site-determining protein MinD	Chromosome and associated proteins - Cytoskeleton proteins	1	14.2412	10.9981	11.4142	11.3272	9.732	10.57	20.8478	18.0897	9.70403	8.73362	0	0	0	0	0	0	9.40734	9.65873	0	0	20.674	17.2488	6.37078	9.61538	9.62094	13.7237	9.79192	8.67303	17.03	19.1939	11.68	11.0791	13.1377	10.6929	11.3804	4.60941	0.405029	0.0407896	11.3804	9.49814	0.834602
Thermococcus barophilus (strain DSM 11836 / MP)	TERMP_01027	1	0	0	30.7828	Stomatin/prohibitin-family membrane protease subunit		1	23.142	22.9127	25.1113	24.5422	28.4474	23.5792	0	0	4.85201	0	0	0	0	0	4.94193	11.6959	1.56789	1.60979	5.56483	6.3065	6.20219	8.62441	4.24719	9.61538	5.77256	6.86185	2.44798	6.50477	0	0	25.3066	15.5107	19.7066	12.8315	24.6224	1.213	0.0492641	2.82002e-06	24.6224	4.97927	0.202225
Thermococcus barophilus (strain DSM 11836 / MP)	TERMP_01028	1	0	1	48.738	Membrane-bound ClpP-class protease	Protein processing		1.78015	0	2.28284	1.88786	3.74308	4.87845	0	0	1.61734	0	0	0	0	0	0	0	0	0	0	0	0	0	0	0	1.92419	0	0	0	0	0	3.89332	0	0	0	2.42873	0.404334	0.16648	0.0185917	2.42873	0	0
Thermococcus barophilus (strain DSM 11836 / MP)	TERMP_01038	1	0	0	28.7481	5-oxoprolinase subunit A	Glutathione metabolism	1	5.34045	4.58253	4.56569	6.60751	4.49169	3.2523	0	7.23589	8.08669	8.73362	8.11688	9.1631	0	0	22.2387	20.4678	3.13578	3.21958	14.8395	14.7152	4.13479	4.3122	6.37078	7.69231	11.5451	6.86185	9.79192	10.8413	0	0	5.83998	8.86328	4.37924	8.55432	4.8067	8.52508	1.77358	6.91037e-05	4.8067	7.39284	1.53803
Thermococcus barophilus (strain DSM 11836 / MP)	TERMP_01046	1	0	0	27.3487	Inositol-1-monophosphatase	Inositol phosphate metabolism - K01092 E3.1.3.25; myo-inositol-1(or 4)-monophosphatase	1	6.23053	4.58253	6.84853	6.60751	6.73754	7.31767	0	0	4.85201	5.24017	0	0	0	0	9.88386	8.77193	3.13578	3.21958	7.41977	10.5108	4.13479	0	0	0	3.84837	2.28728	2.44798	4.33651	0	0	1.94666	2.21582	4.37924	2.13858	6.38739	2.52305	0.395005	0.0364239	6.38739	4.73679	0.741585
Thermococcus barophilus (strain DSM 11836 / MP)	TERMP_01055	1	0	0	125.998	Chromosome partition protein Smc	Chromosome and associated proteins		9.79083	6.41554	2.28284	4.71965	8.23477	8.94382	0	0	0	0	0	0	0	0	0	0	0	4.82936	0	0	0	0	0	0	1.92419	0	0	0	0	0	1.94666	0	0	0	6.73124	0	0	0.00107635	6.73124	0.804894	0.119576
Thermococcus barophilus (strain DSM 11836 / MP)	TERMP_01057	1	0	0	14.759	Methylmalonyl-CoA epimerase	Glyoxylate and dicarboxylate metabolism - Propanoate metabolism - Carbon fixation pathways in prokaryotes - Valine, leucine and isoleucine degradation	1	10.6809	10.9981	14.8385	12.2711	8.98338	8.13074	17.3732	18.0897	21.0254	20.9607	29.7619	24.4349	28.6768	26.8336	24.7097	43.8596	18.8147	20.9272	27.8242	31.5325	14.4718	17.2488	19.1123	21.1538	25.0144	18.2983	24.4798	19.5143	17.03	19.1939	15.5733	26.5899	24.0858	25.663	10.9838	24.0457	2.1892	0.00179308	10.9838	21.8032	1.98503
Thermococcus barophilus (strain DSM 11836 / MP)	TERMP_01058	1	0	0	35.2492	ArgK-like periplasmic protein kinase	Enzymes with EC numbers	1	11.571	10.9981	10.2728	8.49537	11.9778	11.383	6.94927	7.23589	9.70403	6.9869	0	0	0	0	0	0	9.40734	9.65873	3.70989	0	14.4718	12.9366	12.7416	9.61538	5.77256	9.14913	7.34394	6.50477	10.218	11.5163	5.83998	6.64746	10.9481	10.6929	10.783	4.17273	0.386972	0.0362976	10.783	8.36406	0.775669
Thermococcus barophilus (strain DSM 11836 / MP)	TERMP_01061	1	0	0	21.1653	dTTP/UTP pyrophosphatase	Pyrimidine metabolism	1	0	0	0	0	0.748615	1.62615	0	0	0	0	0	0	0	0	0	0	0	0	3.70989	0	0	0	0	3.84615	0	0	0	0	0	0	0	0	0	0	0.395794	0	0	0.104642	0.395794	0.618314	1.56221
Thermococcus barophilus (strain DSM 11836 / MP)	TERMP_01063	1	0	0	68.12	Uncharacterized protein	General function prediction only		0	4.58253	1.14142	0.943931	3.74308	4.06537	0	0	3.23468	3.49345	0	0	0	0	0	0	0	1.60979	0	0	0	0	0	0	1.92419	2.28728	2.44798	0	0	0	7.78665	4.43164	4.37924	4.27716	2.41272	1.68203	0.697151	0.289788	2.41272	0.268298	0.111201
Thermococcus barophilus (strain DSM 11836 / MP)	TERMP_01064	1	0	0	26.3057	Septum site-determining MinD-like protein	Chromosome and associated proteins - Cytoskeleton proteins	1	6.23053	8.24856	6.84853	6.60751	5.24031	4.87845	0	7.23589	3.23468	5.24017	16.2338	6.10874	8.19336	0	4.94193	5.84795	4.70367	4.82936	7.41977	6.3065	6.20219	4.3122	10.618	7.69231	7.69675	9.14913	4.89596	6.50477	10.218	7.67754	1.94666	6.64746	4.37924	4.27716	6.34231	7.70434	1.21475	0.336946	6.34231	5.62895	0.887523
Thermococcus barophilus (strain DSM 11836 / MP)	TERMP_01071	1	0	0	45.676	Uncharacterized protein			6.23053	2.74952	4.56569	2.83179	2.24585	4.87845	0	0	1.61734	3.49345	0	0	0	0	0	0	1.56789	3.21958	0	0	0	0	0	0	0	2.28728	0	0	0	0	0	2.21582	0	2.13858	3.91697	1.2777	0.326195	0.0217433	3.91697	0.797911	0.203706
Thermococcus barophilus (strain DSM 11836 / MP)	TERMP_01072	1	0	0	15.8547	Uncharacterized protein		1	13.3511	17.4136	15.9799	16.0468	14.9723	11.383	6.94927	7.23589	17.7907	15.7205	24.3506	15.2718	20.4834	13.4168	17.2968	23.3918	15.6789	17.7077	18.5494	21.0217	16.5392	15.0927	10.618	17.3077	21.1661	16.011	17.1359	19.5143	20.436	15.3551	11.68	24.374	21.8962	17.1086	14.8578	18.2834	1.23056	0.102535	14.8578	17.4316	1.17323
Thermococcus barophilus (strain DSM 11836 / MP)	TERMP_01075	1	0	0	46.8643	Adenosylhomocysteinase	Cysteine and methionine metabolism - Protein phosphatases and associated proteins - Exosome	1	18.6916	13.7476	25.1113	16.0468	24.7043	18.7007	20.8478	25.3256	30.7294	27.9476	27.0563	18.3262	24.5801	26.8336	24.7097	23.3918	20.3826	24.1468	20.4044	23.1238	16.5392	19.4049	21.2359	25	26.9386	25.1601	29.3758	32.5239	13.624	15.3551	38.9332	19.9424	21.8962	23.5244	19.5004	26.0149	1.33407	0.0474087	19.5004	20.6669	1.05982
Thermococcus barophilus (strain DSM 11836 / MP)	TERMP_01084	1	0	0	37.3331	Adenylosuccinate synthetase	Purine metabolism - Alanine, aspartate and glutamate metabolism	1	16.0214	19.2466	19.4042	19.8225	17.9668	20.3269	6.94927	10.8538	24.2601	24.4541	0	0	0	0	4.94193	0	18.8147	17.7077	5.56483	0	16.5392	15.0927	16.9887	11.5385	15.3935	16.011	19.5838	19.5143	20.436	26.8714	25.3066	17.7266	24.0858	17.1086	18.7981	12.1786	0.647862	0.20831	18.7981	12.2865	0.653605
Thermococcus barophilus (strain DSM 11836 / MP)	TERMP_01085	1	0	1	62.877	S_layer_C domain-containing protein		1	3.5603	1.83301	2.28284	1.88786	2.24585	3.2523	0	0	1.61734	1.74672	0	6.10874	0	0	0	0	1.56789	3.21958	5.56483	8.40866	0	0	0	3.84615	5.77256	4.57457	2.44798	2.16826	0	0	11.68	11.0791	10.9481	6.41574	2.51036	2.3682	0.94337	0.460857	2.51036	3.12683	1.24557
Thermococcus barophilus (strain DSM 11836 / MP)	TERMP_01086	1	0	0	34.2991	UDP-glucose 4-epimerase	Galactose metabolism - Amino sugar and nucleotide sugar metabolism	1	2.67023	2.74952	2.28284	2.83179	2.24585	1.62615	0	0	0	1.74672	0	0	0	0	9.88386	8.77193	3.13578	3.21958	3.70989	6.3065	4.13479	4.3122	0	3.84615	1.92419	4.57457	2.44798	2.16826	0	0	3.89332	2.21582	2.18962	2.13858	2.40106	0.436681	0.18187	0.00685529	2.40106	4.13646	1.72276
Thermococcus barophilus (strain DSM 11836 / MP)	TERMP_01088	1	0	0	16.7788	Prefoldin subunit alpha	Chaperones and folding catalysts	1	5.34045	4.58253	2.28284	3.77572	3.74308	4.87845	0	0	8.08669	6.9869	0	0	0	0	0	0	6.27156	6.43915	0	0	4.13479	0	4.24719	3.84615	7.69675	6.86185	7.34394	10.8413	0	0	1.94666	6.64746	4.37924	4.27716	4.10051	3.7684	0.919006	0.445234	4.10051	2.80758	0.684691
Thermococcus barophilus (strain DSM 11836 / MP)	TERMP_01089	1	0	0	9.29414	50S ribosomal protein L18Ae	Ribosome - Ribosome	1	5.34045	5.49904	5.70711	7.55144	6.73754	8.13074	0	0	8.08669	6.9869	10.8225	0	0	0	7.4129	8.77193	9.40734	9.65873	9.27472	8.40866	8.26959	0	0	0	13.4693	9.14913	14.6879	10.8413	0	0	1.94666	6.64746	6.56886	8.55432	6.49439	6.47402	0.996865	0.496798	6.49439	7.50317	1.15533
Thermococcus barophilus (strain DSM 11836 / MP)	TERMP_01090	1	0	0	25.0764	Translation initiation factor 6	Ribosome biogenesis - Translation factors	1	4.45038	3.66603	4.56569	2.83179	5.24031	6.50459	0	0	4.85201	3.49345	0	0	0	0	0	0	6.27156	4.82936	3.70989	0	0	0	0	0	3.84837	4.57457	4.89596	4.33651	0	0	5.83998	6.64746	6.56886	2.13858	4.54313	2.08637	0.459235	0.069734	4.54313	2.46847	0.543341
Thermococcus barophilus (strain DSM 11836 / MP)	TERMP_01091	1	0	0	14.328	50S ribosomal protein L31e	Ribosome - Ribosome	1	14.2412	18.3301	15.9799	17.9347	16.4695	15.4484	13.8985	18.0897	25.8774	31.441	24.3506	18.3262	8.19336	0	12.3548	8.77193	34.4936	33.8055	18.5494	27.3281	22.7414	21.561	21.2359	17.3077	30.787	29.7347	36.7197	36.8604	17.03	15.3551	19.4666	24.374	26.2755	27.8015	16.4006	24.9988	1.52426	0.0230711	16.4006	26.4132	1.6105
Thermococcus barophilus (strain DSM 11836 / MP)	TERMP_01092	1	0	0	6.30678	50S ribosomal protein L39e	Ribosome - Ribosome	1	0.890076	1.83301	2.28284	1.88786	1.49723	1.62615	0	0	3.23468	3.49345	5.41126	0	0	0	0	0	3.13578	3.21958	3.70989	0	4.13479	4.3122	4.24719	0	3.84837	4.57457	4.89596	4.33651	0	0	1.94666	4.43164	4.37924	4.27716	1.66953	3.03485	1.81779	0.156056	1.66953	3.08537	1.84805
Thermococcus barophilus (strain DSM 11836 / MP)	TERMP_01095	1	0	0	17.3264	30S ribosomal protein S19e	Ribosome - Ribosome	1	16.9114	19.2466	13.6971	19.8225	12.7265	15.4484	10.4239	7.23589	30.7294	29.6943	24.3506	18.3262	12.29	0	19.7677	29.2398	31.3578	30.586	22.2593	27.3281	16.5392	17.2488	12.7416	13.4615	28.8628	22.8728	31.8237	30.3556	23.842	11.5163	19.4666	28.8057	32.8443	32.0787	16.3088	25.7751	1.58045	0.0183764	16.3088	24.2199	1.48508
Thermococcus barophilus (strain DSM 11836 / MP)	TERMP_01099	1	0	0	33.9571	Transcription initiation factor IIB	Basal transcription factors - Transcription machinery	1	3.5603	0.916506	1.14142	0	0	0	6.94927	0	4.85201	3.49345	0	0	0	0	0	0	3.13578	0	0	0	0	0	4.24719	5.76923	3.84837	2.28728	0	4.33651	0	0	3.89332	2.21582	2.18962	0	0.936372	2.08637	2.22814	0.221106	0.936372	0.52263	0.558144
Thermococcus barophilus (strain DSM 11836 / MP)	TERMP_01100	1	0	0	39.058	Flap endonuclease 1	DNA replication - Base excision repair - Non-homologous end-joining - DNA replication proteins - DNA repair and recombination proteins - Exosome		8.90076	9.16506	5.70711	3.77572	9.732	14.6353	0	0	0	1.74672	0	0	0	0	0	0	1.56789	0	0	0	0	0	0	0	0	0	0	2.16826	0	0	3.89332	0	0	2.13858	8.65266	0.436681	0.0504678	0.00114374	8.65266	0.261315	0.0302005
Thermococcus barophilus (strain DSM 11836 / MP)	TERMP_01102	1	0	0	49.6272	Acetyl-CoA synthetase (ADP-forming) alpha chain	Glycolysis / Gluconeogenesis - Pyruvate metabolism - Propanoate metabolism - Lipid biosynthesis proteins	1	36.4931	34.8272	41.0912	40.589	37.4308	40.6537	90.3405	79.5948	43.6681	47.1616	62.2294	73.3048	102.417	116.279	61.7742	58.4795	45.4688	38.6349	44.5186	52.5541	55.8197	60.3708	59.4606	63.4615	46.1805	50.3202	56.3035	47.7016	68.1199	80.6142	48.6665	48.7481	48.1717	44.9102	38.5142	56.591	1.46936	0.0383371	38.5142	49.5612	1.28683
Thermococcus barophilus (strain DSM 11836 / MP)	TERMP_01106	1	0	1	47.2606	PEGA domain-containing protein		1	0.890076	0.916506	0	0	2.99446	1.62615	0	0	0	0	5.41126	0	0	0	0	0	0	0	5.56483	0	0	0	0	0	0	0	0	0	0	0	0	0	0	0	1.0712	1.35281	1.2629	0.427052	1.0712	0.927472	0.865826
Thermococcus barophilus (strain DSM 11836 / MP)	TERMP_01111	1	0	0	11.2711	PRC domain-containing protein		1	1.78015	0.916506	1.14142	1.88786	2.24585	2.43922	0	0	0	0	5.41126	0	0	0	0	0	0	0	0	0	0	0	0	0	0	0	0	0	0	0	0	0	0	0	1.73517	1.35281	0.779644	0.398976	1.73517	0	0
Thermococcus barophilus (strain DSM 11836 / MP)	TERMP_01112	1	0	0	94.38	Cell division protein FtsH	Messenger RNA biogenesis - Ribosome biogenesis - Membrane trafficking - Exosome		17.8015	16.4971	11.4142	12.2711	13.4751	15.4484	0	0	0	0	0	0	0	0	0	0	0	0	0	0	0	0	0	0	0	0	0	0	0	0	5.83998	0	0	0	14.4846	0	0	1.57346e-05	14.4846	0	0
Thermococcus barophilus (strain DSM 11836 / MP)	TERMP_01114	1	0	0	43.4345	Molybdopterin biosynthesis MoeA-like protein	Folate biosynthesis	1	20.4717	16.4971	14.8385	18.8786	17.2181	15.4484	10.4239	10.8538	6.46935	6.9869	5.41126	0	12.29	0	14.8258	11.6959	4.70367	4.82936	12.9846	12.613	12.4044	6.46831	6.37078	0	5.77256	6.86185	4.89596	4.33651	0	0	3.89332	4.43164	4.37924	4.27716	17.2254	4.71688	0.273832	0.000611048	17.2254	9.00055	0.522516
Thermococcus barophilus (strain DSM 11836 / MP)	TERMP_01115	1	0	0	53.185	Serine--tRNA ligase	Aminoacyl-tRNA biosynthesis - Amino acid related enzymes - Transfer RNA biogenesis	1	16.9114	15.5806	19.4042	16.0468	20.2126	18.7007	13.8985	18.0897	30.7294	22.7074	18.9394	15.2718	12.29	13.4168	7.4129	0	23.5183	16.0979	16.6945	10.5108	22.7414	19.4049	21.2359	19.2308	21.1661	20.5855	14.6879	21.6826	17.03	15.3551	19.4666	19.9424	17.517	21.3858	17.8094	21.912	1.23036	0.152942	17.8094	18.1613	1.01976
Thermococcus barophilus (strain DSM 11836 / MP)	TERMP_01118	1	0	0	14.5927	50S ribosomal protein L7Ae	Ribosome - Ribosome - Ribosome biogenesis	1	10.6809	19.2466	15.9799	18.8786	23.2071	19.5138	10.4239	14.4718	14.556	15.7205	13.5281	9.1631	12.29	0	14.8258	14.6199	17.2468	20.9272	18.5494	29.4303	0	4.3122	4.24719	5.76923	15.3935	6.86185	7.34394	8.67303	10.218	7.67754	3.89332	15.5107	24.0858	23.5244	17.9178	13.242	0.739038	0.0353353	17.9178	15.0777	0.84149
Thermococcus barophilus (strain DSM 11836 / MP)	TERMP_01119	1	0	0	7.65426	30S ribosomal protein S28e	Ribosome - Ribosome	1	2.67023	5.49904	3.42427	3.77572	3.74308	2.43922	0	0	8.08669	6.9869	5.41126	9.1631	12.29	8.94454	4.94193	8.77193	6.27156	8.04894	9.27472	6.3065	4.13479	6.46831	6.37078	5.76923	7.69675	9.14913	12.2399	10.8413	10.218	11.5163	5.83998	8.86328	13.1377	8.55432	3.59193	7.41199	2.06351	0.00466818	3.59193	6.7508	1.87944
Thermococcus barophilus (strain DSM 11836 / MP)	TERMP_01120	1	0	0	8.3442	50S ribosomal protein L24e	Ribosome - Ribosome	1	2.67023	2.74952	2.28284	3.77572	2.99446	3.2523	0	0	0	0	0	0	0	0	0	0	0	0	0	0	0	4.3122	0	0	0	0	0	0	0	0	0	0	0	0	2.95418	0	0	1.68051e-05	2.95418	0.718701	0.243283
Thermococcus barophilus (strain DSM 11836 / MP)	TERMP_01122	1	0	0	19.1279	Nucleoside diphosphate kinase	Purine metabolism - Pyrimidine metabolism - Membrane trafficking	1	16.0214	17.4136	14.8385	12.2711	11.9778	12.1961	24.3224	25.3256	12.9387	13.9738	27.0563	18.3262	28.6768	22.3614	27.1806	29.2398	18.8147	19.3175	37.0989	23.1238	18.6066	15.0927	16.9887	23.0769	15.3935	16.011	19.5838	15.1778	30.654	30.7102	17.52	15.5107	15.3273	17.1086	14.1198	18.0737	1.28003	0.155641	14.1198	22.009	1.55874
Thermococcus barophilus (strain DSM 11836 / MP)	TERMP_01123	1	0	0	130.231	Probable translation initiation factor IF-2	Translation factors	1	20.4717	26.5787	14.8385	18.8786	15.7209	14.6353	13.8985	14.4718	27.4947	31.441	0	0	0	0	0	0	17.2468	20.9272	5.56483	0	28.9436	30.1854	12.7416	15.3846	34.6354	16.011	19.5838	15.1778	10.218	7.67754	33.0932	15.5107	15.3273	10.6929	18.5206	14.7339	0.795543	0.345963	18.5206	17.1446	0.925705
Thermococcus barophilus (strain DSM 11836 / MP)	TERMP_01126	1	0	0	45.2118	Transcriptional regulator	Lysine biosynthesis	1	8.90076	7.33205	7.98996	9.43931	9.732	9.75689	6.94927	7.23589	3.23468	1.74672	5.41126	6.10874	8.19336	8.94454	0	8.77193	6.27156	6.43915	3.70989	4.20433	4.13479	0	0	0	1.92419	2.28728	2.44798	2.16826	0	0	3.89332	4.43164	2.18962	4.27716	8.85849	4.12535	0.465694	0.00591509	8.85849	4.12662	0.465838
Thermococcus barophilus (strain DSM 11836 / MP)	TERMP_01134	1	0	1	60.9626	Putative perplasmic sugar binding protein	ABC transporters - Transporters	1	25.8122	21.9962	17.1213	17.9347	19.464	25.2053	0	0	4.85201	1.74672	8.11688	9.1631	0	0	7.4129	5.84795	3.13578	4.82936	5.56483	10.5108	0	0	0	3.84615	9.62094	9.14913	4.89596	4.33651	0	0	1.94666	4.43164	0	0	21.2556	5.96968	0.280852	0.000127009	21.2556	4.0068	0.188506
Thermococcus barophilus (strain DSM 11836 / MP)	TERMP_01135	1	0	0	42.6796	Inositol-1-phosphate synthase	Inositol phosphate metabolism - K01858 INO1; myo-inositol-1-phosphate synthase	1	23.142	18.3301	19.4042	18.8786	20.9612	22.7661	55.5942	50.6512	50.1375	50.655	48.7013	45.8155	53.2569	44.7227	46.9484	58.4795	53.3082	49.9034	44.5186	42.0433	51.6849	40.9659	53.0898	48.0769	38.4837	43.4584	58.7515	45.5334	44.2779	49.904	36.9866	39.8848	39.4132	47.0488	20.5804	48.8273	2.37252	2.65396e-07	20.5804	47.0707	2.28717
Thermococcus barophilus (strain DSM 11836 / MP)	TERMP_01138	1	0	0	38.4072	Deblocking aminopeptidase	Peptidases and inhibitors	1	43.6137	37.5768	57.0711	49.0844	47.1627	50.4106	55.5942	50.6512	45.2855	43.6681	54.1126	70.2505	73.7403	89.4454	74.129	87.7193	45.4688	43.4643	59.3582	48.3498	45.4827	45.2781	53.0898	46.1538	46.1805	41.1711	44.0636	41.1969	40.8719	46.0653	52.5599	46.5322	41.6028	44.9102	47.4866	53.3291	1.12304	0.213755	47.4866	47.9003	1.00871
Thermococcus barophilus (strain DSM 11836 / MP)	TERMP_01158	1	0	0	32.7544	Toprim domain-containing protein		1	14.2412	13.7476	13.6971	14.159	14.2237	12.1961	13.8985	0	14.556	12.2271	10.8225	6.10874	0	0	0	0	10.9752	11.2685	3.70989	6.3065	6.20219	10.7805	14.8652	13.4615	17.3177	16.011	14.6879	10.8413	23.842	15.3551	13.6266	17.7266	21.8962	14.9701	13.7108	10.9286	0.797081	0.108209	13.7108	8.20714	0.59859
Thermococcus barophilus (strain DSM 11836 / MP)	TERMP_01160	1	0	0	53.0946	ADP-specific phosphofructokinase	Glycolysis / Gluconeogenesis - Pentose phosphate pathway - Methane metabolism	1	5.34045	7.33205	4.56569	5.66358	5.98892	7.31767	0	0	1.61734	0	5.41126	0	0	0	0	0	12.5431	6.43915	3.70989	6.3065	10.337	8.62441	4.24719	5.76923	5.77256	6.86185	4.89596	6.50477	0	0	0	0	0	0	6.03473	1.75715	0.291173	0.0186161	6.03473	7.99334	1.32456
Thermococcus barophilus (strain DSM 11836 / MP)	TERMP_01161	1	0	0	26.7257	Arylmalonate decarboxylase	Butanoate metabolism - Nicotinate and nicotinamide metabolism	1	8.90076	5.49904	5.70711	10.3832	6.73754	8.13074	10.4239	10.8538	8.08669	3.49345	10.8225	9.1631	12.29	13.4168	9.88386	5.84795	7.83945	3.21958	11.1297	0	8.26959	8.62441	6.37078	5.76923	3.84837	4.57457	2.44798	6.50477	0	7.67754	9.73331	6.64746	10.9481	4.27716	7.55974	7.89144	1.04388	0.429152	7.55974	6.51378	0.861641
Thermococcus barophilus (strain DSM 11836 / MP)	TERMP_01162	1	0	0	23.1942	NAD(P)H-flavin oxidoreductase		1	6.23053	6.41554	5.70711	7.55144	5.98892	8.13074	0	0	3.23468	3.49345	0	0	0	0	17.2968	14.6199	7.83945	9.65873	7.41977	8.40866	0	0	0	3.84615	0	2.28728	0	2.16826	10.218	11.5163	0	4.43164	4.37924	4.27716	6.67072	1.68203	0.252152	0.00450433	6.67072	5.55443	0.83266
Thermococcus barophilus (strain DSM 11836 / MP)	TERMP_01173	1	0	0	26.4063	Archaeal succinyl-CoA ligase (ADP-forming), beta chain	Glycolysis / Gluconeogenesis - Pyruvate metabolism - Propanoate metabolism - Lipid biosynthesis proteins	1	28.4824	34.8272	20.5456	26.4301	30.6932	28.4576	24.3224	18.0897	21.0254	29.6943	32.4675	33.598	28.6768	13.4168	27.1806	26.3158	28.222	24.1468	31.534	23.1238	20.674	17.2488	23.3595	23.0769	25.0144	18.2983	22.0318	21.6826	40.8719	34.5489	29.1999	24.374	21.8962	23.5244	28.2394	29.1963	1.03389	0.395315	28.2394	24.1582	0.855481
Thermococcus barophilus (strain DSM 11836 / MP)	TERMP_01174	1	0	0	51.4581	Acetyl-CoA synthetase (ADP-forming), alpha chain		1	60.5251	56.8234	53.6468	56.6358	53.9003	52.8498	52.1195	39.7974	43.6681	52.4017	48.7013	51.9243	49.1602	44.7227	44.4774	49.7076	47.0367	45.0741	37.0989	35.7368	28.9436	28.0293	44.5955	46.1538	46.1805	54.8948	44.0636	54.2064	51.0899	69.0979	42.8266	53.1797	59.1198	47.0488	55.7302	49.1739	0.882355	0.0184723	55.7302	36.9865	0.663671
Thermococcus barophilus (strain DSM 11836 / MP)	TERMP_01178	1	0	0	27.1684	Endonuclease III	Base excision repair - DNA repair and recombination proteins	1	5.34045	5.49904	0	4.71965	2.99446	5.69152	0	0	3.23468	3.49345	0	0	0	0	0	0	4.70367	4.82936	3.70989	0	0	0	0	0	0	0	0	0	0	0	0	4.43164	0	0	4.04085	1.68203	0.416256	0.0587526	4.04085	2.20715	0.54621
Thermococcus barophilus (strain DSM 11836 / MP)	TERMP_01185	1	0	0	46.902	Phosphoglycerate kinase	Glycolysis / Gluconeogenesis - Exosome	1	13.3511	10.9981	17.1213	13.215	9.732	13.0092	0	0	0	0	0	0	0	0	4.94193	0	0	0	3.70989	0	0	0	0	0	0	0	0	0	0	0	0	0	0	0	12.9045	0	0	2.8659e-05	12.9045	0.618314	0.0479148
Thermococcus barophilus (strain DSM 11836 / MP)	TERMP_01187	1	0	1	72.3418	Metallophosphoesterase		1	33.8229	32.9942	29.677	28.3179	26.2015	30.8968	0	0	6.46935	5.24017	13.5281	12.2175	0	0	4.94193	14.6199	3.13578	8.04894	20.4044	16.8173	0	0	10.618	9.61538	13.4693	20.5855	9.79192	19.5143	13.624	11.5163	29.1999	24.374	24.0858	23.5244	30.3184	9.36378	0.308848	0.000162308	30.3184	8.06774	0.2661
Thermococcus barophilus (strain DSM 11836 / MP)	TERMP_01189	1	0	0	40.0174	Putrescine transport ATP-binding PotA-like protein	ABC transporters - Transporters	1	9.79083	9.16506	14.8385	12.2711	9.732	11.383	0	7.23589	6.46935	8.73362	5.41126	0	0	0	0	0	4.70367	4.82936	3.70989	4.20433	8.26959	6.46831	10.618	9.61538	9.62094	11.4364	9.79192	6.50477	6.81199	7.67754	13.6266	13.2949	8.75848	10.6929	11.1968	5.15356	0.460273	0.0188939	11.1968	5.36419	0.479084
Thermococcus barophilus (strain DSM 11836 / MP)	TERMP_01191	1	0	1	51.7472	Phosphoglycerate transport regulatory PgtC-like protein	ABC transporters - Transporters	1	8.90076	9.16506	6.84853	6.60751	8.23477	9.75689	0	0	1.61734	1.74672	10.8225	9.1631	28.6768	40.2504	19.7677	14.6199	7.83945	8.04894	18.5494	18.9195	0	0	0	3.84615	5.77256	2.28728	0	0	6.81199	7.67754	1.94666	2.21582	2.18962	2.13858	8.25225	5.83742	0.707373	0.198089	8.25225	8.89288	1.07763
Thermococcus barophilus (strain DSM 11836 / MP)	TERMP_01192	1	0	1	40.0545	Uncharacterized protein		1	12.4611	12.8311	13.6971	11.3272	10.4806	12.1961	10.4239	7.23589	14.556	12.2271	18.9394	24.4349	20.4834	26.8336	24.7097	20.4678	14.111	14.4881	24.1143	23.1238	4.13479	0	8.49437	9.61538	13.4693	9.14913	17.1359	19.5143	10.218	0	9.73331	15.5107	21.8962	17.1086	12.1655	17.5394	1.44173	0.069061	12.1655	13.3287	1.09561
Thermococcus barophilus (strain DSM 11836 / MP)	TERMP_01193	1	0	0	43.2298	Tyrosine--tRNA ligase	Aminoacyl-tRNA biosynthesis - Amino acid related enzymes - Transfer RNA biogenesis - Mitochondrial biogenesis	1	16.0214	12.8311	13.6971	16.0468	14.9723	17.8876	10.4239	18.0897	24.2601	17.4672	10.8225	0	8.19336	13.4168	9.88386	8.77193	25.0862	22.537	16.6945	14.7152	10.337	12.9366	12.7416	11.5385	13.4693	16.011	9.79192	6.50477	0	0	17.52	8.86328	4.37924	4.27716	15.2427	13.1375	0.861885	0.356382	15.2427	17.0511	1.11864
Thermococcus barophilus (strain DSM 11836 / MP)	TERMP_01200	1	0	0	49.9708	Asparaginyl-tRNA synthetase	Aminoacyl-tRNA biosynthesis - Amino acid related enzymes - Transfer RNA biogenesis	1	11.571	11.9146	15.9799	11.3272	12.7265	13.8223	13.8985	14.4718	16.1734	13.9738	24.3506	18.3262	16.3867	26.8336	22.2387	26.3158	12.5431	11.2685	18.5494	18.9195	14.4718	15.0927	19.1123	15.3846	11.5451	13.7237	17.1359	13.0095	20.436	23.0326	7.78665	11.0791	13.1377	17.1086	12.8902	18.206	1.41239	0.0464213	12.8902	15.1408	1.1746
Thermococcus barophilus (strain DSM 11836 / MP)	TERMP_01201	1	0	0	45.7771	S-adenosylhomocysteine deaminase	Cysteine and methionine metabolism	1	5.34045	1.83301	2.28284	2.83179	2.99446	2.43922	0	0	0	1.74672	0	0	0	0	4.94193	8.77193	4.70367	0	0	0	0	6.46831	0	0	0	4.57457	0	2.16826	0	0	1.94666	0	0	0	2.95363	0.436681	0.147846	0.00280842	2.95363	1.862	0.630409
Thermococcus barophilus (strain DSM 11836 / MP)	TERMP_01204	1	1	1	22.837	Flagellin	Secretion system - Bacterial motility proteins	1	2.67023	2.74952	1.14142	2.83179	2.99446	4.06537	17.3732	14.4718	14.556	13.9738	16.2338	24.4349	32.7735	17.8891	12.3548	0	20.3826	19.3175	20.4044	21.0217	20.674	15.0927	10.618	13.4615	19.2419	27.4474	31.8237	28.1873	37.4659	46.0653	9.73331	17.7266	13.1377	19.2472	2.74213	17.2996	6.30883	0.0041769	2.74213	19.4821	7.10474
Thermococcus barophilus (strain DSM 11836 / MP)	TERMP_01213	0	0	0	72.9693	PUA-PAPS reductase like fusion	Sulfur metabolism	1	0	0	0	0	0	0	0	0	0	0	0	0	0	0	0	0	0	0	0	0	0	6.46831	0	0	0	0	0	0	0	0	0	0	0	0	0	0	N.D.	N.D.	0	1.07805	N.D.
Thermococcus barophilus (strain DSM 11836 / MP)	TERMP_01215	1	0	0	23.0003	Uncharacterized protein		1	2.67023	0.916506	1.14142	0.943931	0.748615	1.62615	0	0	3.23468	1.74672	0	0	0	0	0	0	3.13578	3.21958	0	0	4.13479	0	0	0	3.84837	2.28728	2.44798	2.16826	0	0	0	0	2.18962	0	1.34114	1.24535	0.928575	0.457128	1.34114	1.74836	1.30363
Thermococcus barophilus (strain DSM 11836 / MP)	TERMP_01217	1	0	0	24.3095	Phosphoserine phosphatase	Methane metabolism - Glycine, serine and threonine metabolism - Protein phosphatases and associated proteins	1	2.67023	2.74952	2.28284	2.83179	3.74308	2.43922	0	0	3.23468	0	0	0	0	0	0	0	1.56789	0	3.70989	4.20433	0	0	0	0	0	2.28728	0	0	0	0	0	0	2.18962	0	2.78611	0.808669	0.29025	0.0442	2.78611	1.58035	0.567224
Thermococcus barophilus (strain DSM 11836 / MP)	TERMP_01225	1	0	0	26.6509	2-haloalkanoic acid dehalogenase	K01560 E3.8.1.2; 2-haloacid dehalogenase - K01560 E3.8.1.2; 2-haloacid dehalogenase	1	1.78015	4.58253	5.70711	5.66358	5.24031	3.2523	0	0	3.23468	3.49345	5.41126	0	12.29	0	9.88386	8.77193	9.40734	6.43915	12.9846	10.5108	8.26959	0	10.618	11.5385	7.69675	9.14913	9.79192	13.0095	0	0	9.73331	8.86328	8.75848	6.41574	4.371	3.03485	0.694314	0.174287	4.371	7.93525	1.81543
Thermococcus barophilus (strain DSM 11836 / MP)	TERMP_01229	1	0	0	16.114	Uncharacterized protein			1.78015	1.83301	0	1.88786	2.24585	1.62615	0	0	1.61734	1.74672	0	0	0	0	0	0	3.13578	3.21958	0	0	0	0	0	0	0	0	2.44798	0	0	0	1.94666	0	2.18962	2.13858	1.56217	0.841016	0.538364	0.133158	1.56217	1.05923	0.678048
Thermococcus barophilus (strain DSM 11836 / MP)	TERMP_01230	1	0	0	28.2251	Uncharacterized protein	Enzymes with EC numbers	1	6.23053	2.74952	5.70711	5.66358	4.49169	4.87845	0	0	4.85201	1.74672	0	0	0	0	0	0	4.70367	3.21958	3.70989	6.3065	0	0	4.24719	3.84615	1.92419	2.28728	2.44798	2.16826	0	0	1.94666	2.21582	2.18962	2.13858	4.95348	1.64968	0.333036	0.0273939	4.95348	2.98994	0.603604
Thermococcus barophilus (strain DSM 11836 / MP)	TERMP_01250	1	0	0	27.1302	UbiE/COQ5 methyltransferase	Ubiquinone and other terpenoid-quinone biosynthesis	1	3.5603	3.66603	3.42427	0.943931	2.99446	2.43922	0	0	0	3.49345	0	0	0	0	0	8.77193	0	3.21958	0	4.20433	0	0	0	0	3.84837	0	0	2.16826	0	0	0	4.43164	2.18962	2.13858	2.83803	0.873362	0.307735	0.0530431	2.83803	1.23732	0.435977
Thermococcus barophilus (strain DSM 11836 / MP)	TERMP_01252	1	0	0	25.2498	Uncharacterized protein		1	8.90076	7.33205	6.84853	10.3832	9.732	8.13074	0	0	0	1.74672	0	0	0	0	0	0	3.13578	3.21958	3.70989	6.3065	10.337	8.62441	6.37078	3.84615	1.92419	0	0	2.16826	0	0	0	0	0	0	8.55455	0.436681	0.0510466	1.56117e-06	8.55455	5.88885	0.688388
Thermococcus barophilus (strain DSM 11836 / MP)	TERMP_01260	1	0	1	26.9129	DUF2202 domain-containing protein		1	6.23053	7.33205	6.84853	5.66358	4.49169	4.87845	0	0	4.85201	1.74672	5.41126	0	0	0	0	0	3.13578	3.21958	5.56483	4.20433	0	0	0	0	1.92419	2.28728	4.89596	4.33651	0	11.5163	11.68	8.86328	8.75848	8.55432	5.90747	3.0025	0.508254	0.0522126	5.90747	2.68742	0.454919
Thermococcus barophilus (strain DSM 11836 / MP)	TERMP_01263	0	1	0	27.6576	Metal-dependent hydrolase	Phosphonate and phosphinate metabolism	1	0	0	0	0	0	0	0	0	8.08669	3.49345	0	0	0	0	0	0	6.27156	8.04894	0	0	6.20219	4.3122	0	3.84615	5.77256	4.57457	2.44798	4.33651	0	0	3.89332	4.43164	4.37924	4.27716	0	2.89503	N.D.	0.114026	0	4.13915	N.D.
Thermococcus barophilus (strain DSM 11836 / MP)	TERMP_01267	1	0	0	32.0042	Uncharacterized protein		1	6.23053	5.49904	6.84853	5.66358	5.98892	6.50459	10.4239	7.23589	4.85201	3.49345	5.41126	6.10874	0	0	4.94193	0	3.13578	4.82936	0	4.20433	8.26959	4.3122	0	5.76923	3.84837	4.57457	4.89596	2.16826	6.81199	7.67754	5.83998	4.43164	4.37924	2.13858	6.12253	4.96636	0.811162	0.0625501	6.12253	4.12521	0.673775
Thermococcus barophilus (strain DSM 11836 / MP)	TERMP_01269	0	0	0	27.0262	Molybdopterin-guanine dinucleotide biosynthesis protein B	Cofactor metabolism	1	0	0	0	0	0	0	0	0	3.23468	1.74672	0	0	8.19336	0	0	0	1.56789	0	0	0	0	0	0	0	0	0	0	0	0	0	0	0	2.18962	2.13858	0	1.24535	N.D.	0.104432	0	0.261315	N.D.
Thermococcus barophilus (strain DSM 11836 / MP)	TERMP_01278	1	0	0	49.4952	4-aminobutyrate aminotransferase	Propanoate metabolism - Butanoate metabolism - Alanine, aspartate and glutamate metabolism - beta-Alanine metabolism - Amino acid related enzymes	1	9.79083	10.9981	12.5556	8.49537	11.2292	9.75689	0	0	3.23468	0	0	6.10874	8.19336	0	7.4129	8.77193	4.70367	3.21958	5.56483	6.3065	0	0	4.24719	3.84615	5.77256	4.57457	4.89596	6.50477	0	0	9.73331	4.43164	4.37924	6.41574	10.471	2.33585	0.223078	0.00350506	10.471	3.29909	0.315069
Thermococcus barophilus (strain DSM 11836 / MP)	TERMP_01282	1	0	0	44.6779	Aminotransferase	Alanine, aspartate and glutamate metabolism - Cysteine and methionine metabolism - Arginine biosynthesis - Arginine and proline metabolism - Tyrosine metabolism - Phenylalanine metabolism - Phenylalanine, tyrosine and tryptophan biosynthesis - K00812 aspB; aspartate aminotransferase - TERMP_01282	1	13.3511	15.5806	17.1213	16.9907	17.2181	17.8876	24.3224	25.3256	21.0254	26.2009	18.9394	27.4893	20.4834	26.8336	37.0645	38.0117	23.5183	32.1958	27.8242	25.226	16.5392	21.561	14.8652	17.3077	23.0902	29.7347	22.0318	19.5143	23.842	26.8714	17.52	22.1582	13.1377	14.9701	16.3583	23.4137	1.43131	0.0173625	16.3583	24.4774	1.49633
Thermococcus barophilus (strain DSM 11836 / MP)	TERMP_01285	1	0	0	39.8672	Cell division protein FtsZ	Chromosome and associated proteins - Cytoskeleton proteins - Prokaryotic defense system	1	1.78015	2.74952	1.14142	3.77572	0.748615	0.813074	34.7464	32.5615	24.2601	20.9607	0	0	0	0	0	0	21.9505	22.537	0	0	26.8762	25.8732	25.4831	21.1538	19.2419	18.2983	22.0318	19.5143	23.842	42.2265	17.52	22.1582	24.0858	23.5244	1.83475	11.3052	6.1617	0.12236	1.83475	16.2061	8.83289
Thermococcus barophilus (strain DSM 11836 / MP)	TERMP_01286	1	0	0	28.8704	AAA_31 domain-containing protein	Chromosome and associated proteins - Cytoskeleton proteins	1	0.890076	0.916506	1.14142	1.88786	1.49723	0.813074	0	7.23589	3.23468	5.24017	0	0	0	0	0	0	3.13578	3.21958	0	0	0	0	0	0	3.84837	4.57457	4.89596	6.50477	0	0	3.89332	4.43164	4.37924	4.27716	1.19103	2.11871	1.77889	0.262874	1.19103	1.05923	0.889337
Thermococcus barophilus (strain DSM 11836 / MP)	TERMP_01290	1	0	0	22.9823	Orotidine 5'-phosphate decarboxylase	Pyrimidine metabolism	1	1.78015	2.74952	2.28284	3.77572	1.49723	2.43922	0	0	3.23468	1.74672	5.41126	0	8.19336	0	4.94193	0	3.13578	3.21958	0	0	4.13479	4.3122	0	0	0	4.57457	2.44798	4.33651	0	7.67754	3.89332	4.43164	4.37924	4.27716	2.42078	2.59816	1.07327	0.444996	2.42078	2.46706	1.01912
Thermococcus barophilus (strain DSM 11836 / MP)	TERMP_01292	1	0	0	64.308	Methylmalonyl-CoA mutase	Glyoxylate and dicarboxylate metabolism - Propanoate metabolism - Carbon fixation pathways in prokaryotes - Valine, leucine and isoleucine degradation	1	12.4611	10.9981	15.9799	10.3832	12.7265	13.0092	17.3732	18.0897	22.6427	22.7074	35.1732	24.4349	40.9668	62.6118	46.9484	49.7076	14.111	11.2685	33.389	25.226	28.9436	21.561	19.1123	23.0769	17.3177	11.4364	12.2399	21.6826	20.436	15.3551	23.3599	26.5899	26.2755	21.3858	12.593	26.2396	2.08366	0.00828109	12.593	22.4165	1.78008
Thermococcus barophilus (strain DSM 11836 / MP)	TERMP_01295	1	0	0	51.2153	Circadian clock KaiC-like protein	Signaling proteins	1	17.8015	21.0796	29.677	23.5983	18.7154	22.7661	0	0	11.3214	17.4672	27.0563	9.1631	8.19336	8.94454	22.2387	26.3158	18.8147	17.7077	24.1143	14.7152	22.7414	25.8732	14.8652	21.1538	15.3935	16.011	17.1359	15.1778	10.218	7.67754	11.68	13.2949	8.75848	8.55432	22.273	16.252	0.729673	0.118938	22.273	20.6611	0.927629
Thermococcus barophilus (strain DSM 11836 / MP)	TERMP_01297	1	0	0	27.3188	Uncharacterized protein		1	0	0.916506	0	0	2.99446	0	0	0	3.23468	3.49345	0	0	0	0	0	0	3.13578	1.60979	3.70989	4.20433	0	0	0	0	1.92419	0	0	0	0	0	1.94666	0	0	2.13858	0.651828	1.68203	2.58048	0.195972	0.651828	2.10996	3.237
Thermococcus barophilus (strain DSM 11836 / MP)	TERMP_01298	1	0	0	36.951	Deoxyhypusine synthase	Enzymes with EC numbers	1	11.571	6.41554	11.4142	9.43931	9.732	8.94382	17.3732	14.4718	12.9387	8.73362	13.5281	9.1631	8.19336	8.94454	17.2968	20.4678	12.5431	11.2685	14.8395	8.40866	14.4718	10.7805	16.9887	13.4615	17.3177	9.14913	4.89596	19.5143	6.81199	7.67754	15.5733	13.2949	13.1377	6.41574	9.58598	11.0909	1.15699	0.17452	9.58598	12.052	1.25726
Thermococcus barophilus (strain DSM 11836 / MP)	TERMP_01299	1	0	0	47.4419	Aspartate aminotransferase	Lysine biosynthesis	1	40.0534	38.4933	35.3841	33.9815	38.928	34.9622	90.3405	79.5948	59.8415	55.8952	78.4632	91.631	110.61	138.64	76.6	73.0994	51.7404	48.2936	63.0681	69.3715	59.9545	58.2147	59.4606	63.4615	51.953	61.7566	63.6475	65.0477	74.9319	95.9693	70.0798	68.6904	67.8783	57.7417	36.9671	71.4577	1.93301	0.0123296	36.9671	58.4405	1.58088
Thermococcus barophilus (strain DSM 11836 / MP)	TERMP_01301	1	0	0	36.3941	Ribose-1/5-bisphosphate isomerase	Enzymes with EC numbers	1	12.4611	14.6641	14.8385	15.1029	11.9778	13.0092	20.8478	18.0897	25.8774	22.7074	13.5281	15.2718	28.6768	17.8891	19.7677	29.2398	29.7899	30.586	18.5494	18.9195	24.8088	36.6537	31.8539	40.3846	19.2419	27.4474	26.9278	17.3461	20.436	23.0326	15.5733	24.374	21.8962	27.8015	13.6756	19.3462	1.41465	0.0745585	13.6756	26.5512	1.9415
Thermococcus barophilus (strain DSM 11836 / MP)	TERMP_01302	1	0	0	25.6628	Fibrillarin-like rRNA/tRNA 2'-O-methyltransferase	Ribosome biogenesis	1	7.12061	5.49904	6.84853	4.71965	7.48615	5.69152	0	0	11.3214	6.9869	0	0	0	0	0	0	4.70367	4.82936	0	0	0	8.62441	0	3.84615	1.92419	4.57457	2.44798	4.33651	0	7.67754	5.83998	6.64746	0	2.13858	6.22758	4.57707	0.734967	0.298915	6.22758	3.02624	0.485941
Thermococcus barophilus (strain DSM 11836 / MP)	TERMP_01303	1	0	0	47.7088	rRNA biogenesis Nop5/Nop56-like protein	Ribosome biogenesis	1	9.79083	9.16506	5.70711	5.66358	7.48615	10.57	0	0	4.85201	3.49345	0	0	0	0	0	0	4.70367	6.43915	0	0	6.20219	6.46831	0	0	3.84837	2.28728	0	4.33651	0	0	3.89332	2.21582	2.18962	2.13858	8.06378	2.08637	0.258733	0.0039576	8.06378	3.96889	0.492187
Thermococcus barophilus (strain DSM 11836 / MP)	TERMP_01304	1	0	0	15.301	Uncharacterized protein		1	7.12061	3.66603	4.56569	5.66358	6.73754	7.31767	0	0	3.23468	0	5.41126	6.10874	12.29	8.94454	0	5.84795	1.56789	0	7.41977	6.3065	0	4.3122	0	3.84615	1.92419	4.57457	2.44798	2.16826	6.81199	7.67754	1.94666	2.21582	4.37924	2.13858	5.84518	3.68867	0.631061	0.110573	5.84518	3.26773	0.559046
Thermococcus barophilus (strain DSM 11836 / MP)	TERMP_01305	1	0	0	24.278	Uncharacterized protein			3.5603	5.49904	3.42427	3.77572	4.49169	4.87845	0	0	3.23468	0	0	0	0	0	0	0	1.56789	0	0	0	0	0	0	0	1.92419	2.28728	2.44798	2.16826	0	0	1.94666	0	2.18962	2.13858	4.27158	0.808669	0.189314	0.00816327	4.27158	0.261315	0.0611753
Thermococcus barophilus (strain DSM 11836 / MP)	TERMP_01306	1	0	0	37.9566	UPF0219 protein TERMP_01306	Butanoate metabolism - Valine, leucine and isoleucine degradation - Terpenoid backbone biosynthesis	1	16.0214	12.8311	14.8385	20.7665	17.2181	18.7007	24.3224	25.3256	22.6427	20.9607	32.4675	33.598	28.6768	35.7782	42.0064	40.9357	26.6541	27.3664	24.1143	33.6346	18.6066	21.561	14.8652	13.4615	26.9386	22.8728	31.8237	21.6826	13.624	23.0326	19.4666	31.0215	30.6547	25.663	16.7294	27.4173	1.63887	0.0200061	16.7294	25.3228	1.51367
Thermococcus barophilus (strain DSM 11836 / MP)	TERMP_01307	1	0	0	41.0271	Nonspecific lipid-transfer protein, acethyl CoA synthetase	Pyruvate metabolism - Glyoxylate and dicarboxylate metabolism - Butanoate metabolism - Carbon fixation pathways in prokaryotes - Fatty acid degradation - Valine, leucine and isoleucine degradation - Lysine degradation - Tryptophan metabolism - TERMP_01307 - TERMP_01307 - TERMP_01307 - TERMP_01307	1	22.2519	23.8292	27.3941	28.3179	24.7043	21.953	48.6449	57.8871	46.9028	43.6681	51.4069	54.9786	65.5469	76.0286	71.658	64.3275	34.4936	40.2447	40.8088	54.6563	39.2805	38.8098	38.2247	32.6923	48.1047	43.4584	48.9596	45.5334	37.4659	38.3877	42.8266	50.9639	45.982	55.6031	24.7417	49.2391	1.99012	0.000352302	24.7417	41.3823	1.67257
Thermococcus barophilus (strain DSM 11836 / MP)	TERMP_01308	1	0	0	15.7911	Uncharacterized protein	Function unknown	1	5.34045	7.33205	6.84853	4.71965	5.24031	6.50459	10.4239	10.8538	16.1734	10.4803	10.8225	15.2718	16.3867	17.8891	22.2387	23.3918	17.2468	16.0979	16.6945	12.613	8.26959	10.7805	4.24719	5.76923	15.3935	11.4364	14.6879	10.8413	13.624	19.1939	5.83998	11.0791	15.3273	17.1086	5.9976	13.187	2.19872	0.00648927	5.9976	13.617	2.27042
Thermococcus barophilus (strain DSM 11836 / MP)	TERMP_01311	1	0	0	15.4085	Uncharacterized protein	Function unknown	1	0.890076	0	1.14142	0.943931	1.49723	0.813074	0	0	0	0	5.41126	0	0	0	0	0	0	0	3.70989	0	4.13479	4.3122	4.24719	3.84615	0	0	0	0	0	0	0	0	0	0	0.880955	1.35281	1.53562	0.375993	0.880955	2.02615	2.29994
Thermococcus barophilus (strain DSM 11836 / MP)	TERMP_01312	1	0	0	21.4011	TATA-box-binding protein	Basal transcription factors - Transcription factors - Transcription machinery	1	8.90076	9.16506	9.13138	5.66358	6.73754	6.50459	6.94927	10.8538	11.3214	10.4803	13.5281	12.2175	12.29	8.94454	9.88386	8.77193	7.83945	6.43915	11.1297	12.613	8.26959	12.9366	14.8652	11.5385	13.4693	18.2983	14.6879	13.0095	17.03	19.1939	1.94666	6.64746	6.56886	12.8315	7.68382	11.8868	1.547	0.00105509	7.68382	9.87124	1.28468
Thermococcus barophilus (strain DSM 11836 / MP)	TERMP_01314	1	0	0	21.7957	Indolepyruvate oxidoreductase subunit	Enzymes with EC numbers	1	11.571	11.9146	7.98996	11.3272	10.4806	9.75689	17.3732	18.0897	17.7907	22.7074	16.2338	12.2175	20.4834	22.3614	17.2968	14.6199	14.111	14.4881	18.5494	12.613	10.337	15.0927	10.618	15.3846	17.3177	20.5855	22.0318	17.3461	17.03	19.1939	11.68	22.1582	24.0858	23.5244	10.5067	17.2373	1.64061	0.0242031	10.5067	14.1985	1.35138
Thermococcus barophilus (strain DSM 11836 / MP)	TERMP_01315	1	0	0	70.5635	Indolepyruvate oxidoreductase subunit IorA	Enzymes with EC numbers	1	51.6244	45.8253	54.7883	50.0283	46.4141	48.7845	86.8659	115.774	90.5709	89.083	110.931	116.066	147.481	129.696	123.548	111.111	78.3945	74.0502	102.022	105.108	97.1677	92.7124	91.3145	88.4615	88.5126	105.215	83.2313	88.8985	112.398	103.647	85.6531	75.3379	83.2056	83.4046	49.5775	101.663	2.05058	0.00197332	49.5775	91.5758	1.84713
Thermococcus barophilus (strain DSM 11836 / MP)	TERMP_01316	1	0	0	49.5139	Acetyl-CoA synthetase (ADP-forming) alpha chain	Glycolysis / Gluconeogenesis - Pyruvate metabolism - Propanoate metabolism - Lipid biosynthesis proteins	1	24.032	21.9962	19.4042	27.374	21.7098	21.1399	27.7971	21.7077	33.9641	29.6943	27.0563	21.3806	32.7735	40.2504	29.6516	38.0117	20.3826	24.1468	24.1143	18.9195	20.674	19.4049	25.4831	19.2308	26.9386	22.8728	24.4798	26.0191	34.0599	34.5489	29.1999	26.5899	30.6547	27.8015	22.6094	28.0238	1.23948	0.0647949	22.6094	21.2737	0.940923
Thermococcus barophilus (strain DSM 11836 / MP)	TERMP_01317	1	0	0	24.5837	UPF0173 metal-dependent hydrolase TERMP_01317		1	9.79083	10.0816	10.2728	8.49537	8.98338	8.94382	0	0	12.9387	15.7205	5.41126	0	0	0	7.4129	11.6959	12.5431	12.8783	12.9846	14.7152	0	4.3122	4.24719	5.76923	5.77256	2.28728	9.79192	6.50477	6.81199	0	3.89332	15.5107	17.517	14.9701	9.42796	8.51762	0.903442	0.408003	9.42796	9.57223	1.0153
Thermococcus barophilus (strain DSM 11836 / MP)	TERMP_01322	0	0	0	39.2697	Tungsten-containing aldehyde ferredoxin oxidoreductase cofactor modifying protein		1	0	0	0	0	0	0	6.94927	0	3.23468	3.49345	0	0	0	0	0	0	3.13578	3.21958	5.56483	0	0	4.3122	0	0	1.92419	0	2.44798	0	0	0	1.94666	4.43164	2.18962	4.27716	0	1.68203	N.D.	0.0910803	0	2.7054	N.D.
Thermococcus barophilus (strain DSM 11836 / MP)	TERMP_01323	1	0	0	66.7883	Tungsten-containing aldehyde:ferredoxin oxidoreductase	Pentose phosphate pathway	1	58.745	61.4059	73.051	59.4676	68.124	65.859	239.75	264.11	142.326	137.991	186.688	235.186	274.478	348.837	222.387	216.374	114.456	112.685	153.96	172.378	146.785	148.771	157.146	148.077	140.466	155.535	168.911	158.283	173.706	207.294	142.106	157.323	151.084	158.255	64.4421	175.548	2.72412	0.00791502	64.4421	141.506	2.19586
Thermococcus barophilus (strain DSM 11836 / MP)	TERMP_01324	1	0	0	22.5918	Uncharacterized protein		1	1.78015	0.916506	1.14142	0	1.49723	1.62615	0	0	0	0	0	0	0	0	0	0	0	0	3.70989	0	0	0	0	0	0	0	0	0	0	0	0	0	0	0	1.16024	0	0	0.00363244	1.16024	0.618314	0.532918
Thermococcus barophilus (strain DSM 11836 / MP)	TERMP_01329	1	0	0	43.3327	Nicotinate phosphoribosyltransferase	Nicotinate and nicotinamide metabolism	1	13.3511	16.4971	12.5556	13.215	16.4695	11.383	24.3224	25.3256	16.1734	10.4803	32.4675	39.7068	36.8701	31.3059	34.5935	38.0117	15.6789	17.7077	22.2593	25.226	22.7414	21.561	25.4831	23.0769	13.4693	9.14913	14.6879	8.67303	23.842	23.0326	13.6266	13.2949	15.3273	17.1086	13.9119	24.707	1.77596	0.106141	13.9119	20.8624	1.4996
Thermococcus barophilus (strain DSM 11836 / MP)	TERMP_01335	1	0	0	31.53	Uncharacterized protein			9.79083	4.58253	1.14142	3.77572	8.98338	6.50459	0	0	4.85201	1.74672	0	0	0	0	0	0	1.56789	1.60979	0	0	0	0	0	0	1.92419	0	0	0	0	0	5.83998	0	2.18962	2.13858	5.79641	1.64968	0.284604	0.0233441	5.79641	0.529613	0.0913691
Thermococcus barophilus (strain DSM 11836 / MP)	TERMP_01337	1	0	0	26.887	Creatinine amidohydrolase	Arginine and proline metabolism		3.5603	5.49904	5.70711	6.60751	4.49169	3.2523	0	0	0	1.74672	0	0	0	0	0	0	3.13578	3.21958	0	0	0	0	0	0	3.84837	0	0	0	0	0	3.89332	2.21582	6.56886	2.13858	4.85299	0.436681	0.0899819	0.000106371	4.85299	1.05923	0.218262
Thermococcus barophilus (strain DSM 11836 / MP)	TERMP_01342	1	0	0	31.8944	Polyamine aminopropyltransferase	Cysteine and methionine metabolism - Arginine and proline metabolism - Glutathione metabolism	1	10.6809	9.16506	11.4142	10.3832	14.2237	10.57	20.8478	32.5615	19.4081	17.4672	27.0563	21.3806	28.6768	35.7782	14.8258	17.5439	21.9505	24.1468	24.1143	18.9195	20.674	19.4049	19.1123	21.1538	23.0902	16.011	22.0318	19.5143	17.03	19.1939	15.5733	17.7266	15.3273	17.1086	11.0728	21.328	1.92616	0.00566603	11.0728	21.535	1.94485
Thermococcus barophilus (strain DSM 11836 / MP)	TERMP_01344	1	0	0	13.9071	S-adenosylmethionine decarboxylase proenzyme	Cysteine and methionine metabolism - Arginine and proline metabolism	1	2.67023	2.74952	1.14142	0.943931	0.748615	0.813074	0	0	1.61734	1.74672	0	0	0	0	0	0	1.56789	3.21958	3.70989	0	0	0	0	0	1.92419	0	0	0	0	0	0	0	0	0	1.51113	0.841016	0.556547	0.159074	1.51113	1.41623	0.937195
Thermococcus barophilus (strain DSM 11836 / MP)	TERMP_01356	1	0	0	86.7229	Carbamoyltransferase	Protein processing	1	19.5817	16.4971	19.4042	15.1029	22.4585	22.7661	0	0	4.85201	0	13.5281	12.2175	0	0	0	0	12.5431	12.8783	14.8395	10.5108	0	4.3122	0	5.76923	5.77256	9.14913	0	0	17.03	19.1939	25.3066	22.1582	17.517	10.6929	19.3017	7.64941	0.396307	0.01387	19.3017	9.18067	0.47564
Thermococcus barophilus (strain DSM 11836 / MP)	TERMP_01357	1	0	0	35.6556	Ni-Fe hydrogenase metallocenter assembly HypE-like protein	Protein processing	1	21.3618	23.8292	26.2527	21.7104	23.2071	23.5792	10.4239	7.23589	17.7907	17.4672	0	0	0	0	0	5.84795	10.9752	12.8783	3.70989	0	8.26959	4.3122	0	5.76923	17.3177	11.4364	12.2399	10.8413	6.81199	7.67754	17.52	17.7266	17.517	8.55432	23.3234	8.81449	0.377925	0.0318146	23.3234	6.69087	0.286874
Thermococcus barophilus (strain DSM 11836 / MP)	TERMP_01358	1	0	0	26.9725	Carbon monoxide dehydrogenase accessory CooC-like protein	Cell growth	1	7.12061	10.0816	10.2728	8.49537	4.49169	6.50459	20.8478	25.3256	16.1734	13.9738	10.8225	12.2175	16.3867	22.3614	17.2968	8.77193	15.6789	12.8783	14.8395	16.8173	18.6066	15.0927	16.9887	15.3846	15.3935	13.7237	14.6879	13.0095	10.218	15.3551	13.6266	15.5107	17.517	14.9701	7.82777	13.2968	1.69867	0.00439336	7.82777	15.6522	1.99958
Thermococcus barophilus (strain DSM 11836 / MP)	TERMP_01364	1	0	0	15.8081	Hydrogenase maturation factor HypA	Chaperones and folding catalysts	1	4.45038	4.58253	4.56569	4.71965	5.24031	4.87845	0	0	9.70403	8.73362	0	0	0	0	0	0	9.40734	9.65873	0	0	4.13479	4.3122	4.24719	3.84615	0	6.86185	7.34394	8.67303	6.81199	7.67754	5.83998	6.64746	8.75848	4.27716	4.7395	4.60941	0.972553	0.482104	4.7395	4.58551	0.967509
Thermococcus barophilus (strain DSM 11836 / MP)	TERMP_01365	1	0	0	27.1028	Iron-sulfur cluster carrier protein	Chromosome and associated proteins - Mitochondrial biogenesis	1	11.571	13.7476	17.1213	11.3272	13.4751	14.6353	13.8985	18.0897	21.0254	15.7205	21.645	15.2718	40.9668	22.3614	27.1806	17.5439	21.9505	19.3175	27.8242	29.4303	20.674	19.4049	21.2359	25	15.3935	16.011	14.6879	19.5143	10.218	15.3551	17.52	19.9424	17.517	17.1086	13.6462	18.4157	1.34951	0.0291509	13.6462	23.1002	1.69279
Thermococcus barophilus (strain DSM 11836 / MP)	TERMP_01367	1	0	0	42.6381	N(4)-bis(aminopropyl)spermidine synthase	Enzymes with EC numbers	1	24.9221	19.2466	23.9699	18.8786	20.2126	22.7661	20.8478	21.7077	29.1121	26.2009	21.645	27.4893	24.5801	35.7782	29.6516	29.2398	25.0862	20.9272	25.9692	25.226	26.8762	21.561	21.2359	28.8462	26.9386	22.8728	17.1359	30.3556	20.436	23.0326	23.3599	17.7266	19.7066	17.1086	21.666	26.1118	1.2052	0.0315975	21.666	24.2743	1.12039
Thermococcus barophilus (strain DSM 11836 / MP)	TERMP_01370	1	0	0	27.049	HTH cro/C1-type domain-containing protein	Transcription factors		4.45038	4.58253	3.42427	1.88786	3.74308	3.2523	0	0	0	1.74672	0	0	0	0	0	0	4.70367	3.21958	0	0	0	0	0	0	1.92419	0	0	0	0	0	5.83998	0	0	0	3.55673	0.436681	0.122776	0.000546586	3.55673	1.32054	0.371279
Thermococcus barophilus (strain DSM 11836 / MP)	TERMP_01371	1	0	0	29.8972	Phosphopantothenate synthetase	beta-Alanine metabolism - Pantothenate and CoA biosynthesis	1	10.6809	10.9981	7.98996	6.60751	11.9778	8.13074	0	0	4.85201	3.49345	0	9.1631	0	0	7.4129	8.77193	9.40734	6.43915	5.56483	8.40866	0	6.46831	4.24719	5.76923	5.77256	0	2.44798	4.33651	10.218	7.67754	1.94666	2.21582	2.18962	8.55432	9.39751	4.37714	0.465777	0.0347449	9.39751	6.04805	0.64358
Thermococcus barophilus (strain DSM 11836 / MP)	TERMP_01372	0	1	1	56.3457	Uncharacterized protein		1	0	0	0	0	0	0	0	0	1.61734	1.74672	10.8225	0	12.29	13.4168	7.4129	8.77193	3.13578	3.21958	7.41977	8.40866	0	0	0	0	5.77256	2.28728	4.89596	4.33651	0	7.67754	3.89332	8.86328	0	6.41574	0	3.54664	N.D.	0.122345	0	3.6973	N.D.
Thermococcus barophilus (strain DSM 11836 / MP)	TERMP_01395	0	0	0	23.475	Uncharacterized protein			0	0	0	0	0	0	0	0	3.23468	3.49345	0	0	0	0	0	0	0	0	0	0	0	0	0	0	0	0	0	0	0	0	0	0	0	0	0	1.68203	N.D.	0.0910803	0	0	N.D.
Thermococcus barophilus (strain DSM 11836 / MP)	TERMP_01404	1	0	0	19.7684	Uncharacterized protein		1	1.78015	1.83301	2.28284	1.88786	1.49723	1.62615	0	0	1.61734	0	0	0	0	0	0	0	3.13578	1.60979	0	0	4.13479	4.3122	0	3.84615	1.92419	0	2.44798	2.16826	0	0	1.94666	0	2.18962	0	1.81787	0.404334	0.222422	0.017541	1.81787	2.19876	1.20952
Thermococcus barophilus (strain DSM 11836 / MP)	TERMP_01411	1	0	0	21.427	Alkyl hydroperoxide reductase protein C	Enzymes with EC numbers		1.78015	1.83301	63.9196	66.0751	5.98892	2.43922	0	0	3.23468	0	0	0	0	0	0	0	0	0	0	0	0	0	0	0	0	0	0	0	0	0	0	0	0	2.13858	23.6727	0.808669	0.0341604	0.0706	23.6727	0	0
Thermococcus barophilus (strain DSM 11836 / MP)	TERMP_01415	0	0.5	1	71.6406	Uncharacterized protein		1	0	0	0	0	0	0	0	0	0	0	0	0	0	0	0	0	0	0	0	0	0	0	0	0	0	0	0	0	6.81199	0	0	2.21582	2.18962	4.27716	0	0	N.D.	N.D.	0	0	N.D.
Thermococcus barophilus (strain DSM 11836 / MP)	TERMP_01418	1	0	0	53.3766	Fe-S cluster assembly SufB-like protein	General function prediction only	1	32.9328	26.5787	20.5456	17.9347	23.2071	28.4576	0	0	0	0	0	0	0	0	0	0	0	0	0	0	0	4.3122	0	3.84615	0	0	0	0	0	0	0	0	0	0	24.9427	0	0	5.07704e-05	24.9427	0.718701	0.028814
Thermococcus barophilus (strain DSM 11836 / MP)	TERMP_01419	1	0	0	27.0997	Fe-S cluster assembly ATPase SufC-like protein	Transporters	1	22.2519	32.0777	13.6971	17.9347	20.9612	21.1399	10.4239	7.23589	1.61734	3.49345	0	0	0	0	0	0	1.56789	0	0	0	0	4.3122	8.49437	5.76923	0	0	0	0	0	0	0	0	4.37924	0	21.3438	1.2777	0.0598628	0.000126313	21.3438	0.980016	0.0459158
Thermococcus barophilus (strain DSM 11836 / MP)	TERMP_01421	1	0	0	36.0286	ThiF-like sulfur carrier protein adenylyltransferase	Sulfur relay system	1	4.45038	4.58253	6.84853	5.66358	4.49169	4.06537	0	0	4.85201	5.24017	0	0	0	0	0	0	4.70367	3.21958	0	0	4.13479	0	0	0	5.77256	2.28728	2.44798	4.33651	0	0	3.89332	2.21582	4.37924	2.13858	5.01701	2.52305	0.502898	0.0929008	5.01701	2.00967	0.400571
Thermococcus barophilus (strain DSM 11836 / MP)	TERMP_01422	1	0	0	20.3282	Ferritin-like protein 2	Enzymes with EC numbers	1	9.79083	9.16506	9.13138	7.55144	8.98338	6.50459	6.94927	7.23589	8.08669	12.2271	0	0	0	0	7.4129	0	7.83945	9.65873	14.8395	10.5108	4.13479	0	0	5.76923	9.62094	9.14913	9.79192	10.8413	0	0	1.94666	6.64746	8.75848	6.41574	8.52112	5.07844	0.595983	0.171494	8.52112	7.83056	0.918959
Thermococcus barophilus (strain DSM 11836 / MP)	TERMP_01423	1	0	0	31.1367	3-hydroxyisobutyrate dehydrogenase	Valine, leucine and isoleucine degradation	1	10.6809	10.0816	7.98996	6.60751	5.98892	5.69152	0	7.23589	1.61734	1.74672	10.8225	12.2175	12.29	0	14.8258	8.77193	4.70367	1.60979	9.27472	8.40866	6.20219	4.3122	6.37078	3.84615	1.92419	2.28728	2.44798	4.33651	10.218	15.3551	1.94666	2.21582	4.37924	2.13858	7.84006	6.60101	0.841959	0.350858	7.84006	5.75187	0.733651
Thermococcus barophilus (strain DSM 11836 / MP)	TERMP_01425	1	0	0	13.9253	DUF302 domain-containing protein		1	8.01068	10.0816	11.4142	7.55144	8.23477	8.94382	13.8985	14.4718	12.9387	13.9738	16.2338	9.1631	16.3867	17.8891	24.7097	29.2398	14.111	22.537	24.1143	21.0217	14.4718	17.2488	14.8652	15.3846	13.4693	13.7237	17.1359	13.0095	13.624	15.3551	9.73331	8.86328	10.9481	8.55432	9.03942	13.0773	1.4467	0.0320844	9.03942	18.9174	2.09277
Thermococcus barophilus (strain DSM 11836 / MP)	TERMP_01429	1	0	0	68.348	AAA domain-containing protein		1	2.67023	7.33205	1.14142	0.943931	5.98892	7.31767	0	0	0	0	0	0	0	0	0	0	0	0	0	0	0	0	0	5.76923	0	0	0	0	0	0	0	0	0	0	4.23237	0	0	0.00907059	4.23237	0	0
Thermococcus barophilus (strain DSM 11836 / MP)	TERMP_01430	1	0	0	43.1278	NurA domain-containing protein		1	7.12061	6.41554	6.84853	5.66358	5.24031	4.06537	0	7.23589	0	0	0	0	0	0	0	0	0	0	0	0	0	0	4.24719	0	0	0	0	0	0	7.67754	0	0	0	0	5.89232	0	0	2.74574e-05	5.89232	0	0
Thermococcus barophilus (strain DSM 11836 / MP)	TERMP_01431	1	0	0	15.3373	Thiamine-phosphate pyrophosphorylase		1	7.12061	3.66603	5.70711	4.71965	2.99446	3.2523	0	0	1.61734	1.74672	0	0	0	0	0	0	1.56789	1.60979	3.70989	0	0	0	0	0	0	0	0	2.16826	0	0	3.89332	2.21582	2.18962	2.13858	4.57669	0.841016	0.183761	0.000903683	4.57669	1.14793	0.25082
Thermococcus barophilus (strain DSM 11836 / MP)	TERMP_01434	1	0	0	34.9317	Aspartate carbamoyltransferase	Pyrimidine metabolism - Alanine, aspartate and glutamate metabolism	1	13.3511	17.4136	10.2728	11.3272	11.2292	13.8223	6.94927	18.0897	12.9387	13.9738	10.8225	9.1631	8.19336	8.94454	12.3548	8.77193	14.111	12.8783	5.56483	14.7152	6.20219	8.62441	8.49437	3.84615	9.62094	11.4364	7.34394	13.0095	6.81199	7.67754	13.6266	8.86328	10.9481	14.9701	12.9027	11.7245	0.908688	0.229621	12.9027	10.3493	0.802105
Thermococcus barophilus (strain DSM 11836 / MP)	TERMP_01436	1	0	1	59.779	D-glucuronyl C5-epimerase			2.67023	1.83301	0	0.943931	0.748615	1.62615	0	0	0	0	0	0	0	0	0	0	3.13578	0	0	0	0	0	0	0	1.92419	0	2.44798	0	0	0	1.94666	2.21582	2.18962	2.13858	1.30366	0	0	0.00953791	1.30366	0.52263	0.400896
Thermococcus barophilus (strain DSM 11836 / MP)	TERMP_01439	1	0	0	44.0399	Cysteine desulfurase	Selenocompound metabolism	1	28.4824	30.2447	26.2527	31.1497	33.6877	29.2707	13.8985	14.4718	27.4947	24.4541	27.0563	21.3806	28.6768	26.8336	27.1806	20.4678	28.222	22.537	27.8242	23.1238	18.6066	17.2488	16.9887	23.0769	21.1661	18.2983	19.5838	19.5143	13.624	7.67754	17.52	13.2949	17.517	19.2472	29.848	25.0964	0.840808	0.0171546	29.848	22.9271	0.768128
Thermococcus barophilus (strain DSM 11836 / MP)	TERMP_01442	1	0	0	43.283	Dephospho-CoA kinase	Pantothenate and CoA biosynthesis	1	5.34045	2.74952	3.42427	3.77572	3.74308	3.2523	0	0	0	0	0	0	0	0	4.94193	0	3.13578	1.60979	0	0	6.20219	0	6.37078	0	0	0	0	0	0	0	0	0	0	0	3.71422	0	0	7.30858e-05	3.71422	1.82463	0.491254
Thermococcus barophilus (strain DSM 11836 / MP)	TERMP_01445	1	0	0	49.3258	Probable phosphoglucosamine mutase	Amino sugar and nucleotide sugar metabolism	1	2.67023	3.66603	5.70711	4.71965	8.23477	7.31767	6.94927	7.23589	1.61734	3.49345	5.41126	6.10874	12.29	8.94454	7.4129	11.6959	6.27156	4.82936	7.41977	8.40866	10.337	6.46831	8.49437	7.69231	1.92419	9.14913	4.89596	2.16826	6.81199	0	11.68	6.64746	2.18962	2.13858	5.38591	4.15769	0.771958	0.194312	5.38591	7.28911	1.35337
Thermococcus barophilus (strain DSM 11836 / MP)	TERMP_01449	0	1	1	76.3503	Dockerin domain-containing protein		1	0	0	0	0	0	0	10.4239	10.8538	6.46935	8.73362	0	0	0	0	0	0	17.2468	17.7077	0	0	10.337	6.46831	10.618	11.5385	11.5451	9.14913	14.6879	15.1778	20.436	11.5163	0	0	0	2.13858	0	3.80074	N.D.	0.0943366	0	8.62662	N.D.
Thermococcus barophilus (strain DSM 11836 / MP)	TERMP_01450	1	0	0	28.8635	Uncharacterized protein	Function unknown	1	7.12061	7.33205	6.84853	4.71965	5.24031	6.50459	6.94927	7.23589	8.08669	5.24017	5.41126	6.10874	0	0	4.94193	0	10.9752	9.65873	9.27472	8.40866	8.26959	8.62441	6.37078	9.61538	3.84837	2.28728	2.44798	6.50477	0	0	5.83998	2.21582	6.56886	8.55432	6.29429	6.21171	0.986881	0.459934	6.29429	9.20189	1.46194
Thermococcus barophilus (strain DSM 11836 / MP)	TERMP_01453	1	0	0	28.0584	UbiE/COQ5-like methyltransferase		1	3.5603	1.83301	1.14142	2.83179	2.99446	4.06537	0	7.23589	4.85201	6.9869	0	0	0	0	4.94193	0	4.70367	4.82936	0	4.20433	6.20219	6.46831	4.24719	5.76923	3.84837	6.86185	4.89596	4.33651	10.218	0	5.83998	2.21582	6.56886	6.41574	2.73773	2.95973	1.08109	0.454861	2.73773	4.40131	1.60765
Thermococcus barophilus (strain DSM 11836 / MP)	TERMP_01455	0	0.5	1	80.9844	Cyclomaltodextrin glucanotransferase	Starch and sucrose metabolism	1	0	0	0	0	0	0	0	0	0	0	0	0	0	0	0	0	4.70367	1.60979	3.70989	4.20433	4.13479	0	4.24719	0	7.69675	4.57457	4.89596	4.33651	0	0	0	0	0	0	0	0	N.D.	N.D.	0	3.06041	N.D.
Thermococcus barophilus (strain DSM 11836 / MP)	TERMP_01456	1	0	0	25.7086	Uncharacterized protein		1	6.23053	6.41554	6.84853	9.43931	7.48615	8.13074	0	0	4.85201	3.49345	0	0	0	0	0	0	3.13578	3.21958	0	0	0	0	0	3.84615	1.92419	4.57457	2.44798	2.16826	0	0	3.89332	4.43164	4.37924	2.13858	7.42513	2.08637	0.280987	0.0080926	7.42513	1.05923	0.142654
Thermococcus barophilus (strain DSM 11836 / MP)	TERMP_01465	1	0	1	70.8707	Putative ATP-dependent protease	Function unknown	1	3.5603	2.74952	0	1.88786	2.99446	2.43922	0	0	0	0	0	0	0	0	0	0	3.13578	1.60979	0	0	0	0	0	3.84615	0	0	0	0	0	0	0	0	0	2.13858	2.27189	0	0	0.00328748	2.27189	0.790928	0.348136
Thermococcus barophilus (strain DSM 11836 / MP)	TERMP_01487	1	0	0	48.5598	Membrane bound hydrogenase NiFe-hydrogenase large subunit 2	Enzymes with EC numbers	1	5.34045	2.74952	1.14142	0.943931	5.98892	5.69152	0	0	0	0	0	0	0	0	0	0	0	0	0	0	0	0	0	0	0	0	0	0	6.81199	11.5163	0	0	0	0	3.64263	0	0	0.00602987	3.64263	0	0
Thermococcus barophilus (strain DSM 11836 / MP)	TERMP_01488	0	0	0	20.174	Energy-conserving NiFe-hydrogenase (Ferredoxin) beta subunit	Enzymes with EC numbers		0	0	0	0	0	0	0	0	0	0	0	0	0	0	0	0	0	0	0	0	0	0	0	0	0	0	0	0	0	0	0	4.43164	0	0	0	0	N.D.	N.D.	0	0	N.D.
Thermococcus barophilus (strain DSM 11836 / MP)	TERMP_01500	0	1	0	8.15641	RNA-binding protein		1	0	0	0	0	0	0	0	0	12.9387	17.4672	0	0	0	0	0	0	4.70367	8.04894	5.56483	0	16.5392	17.2488	6.37078	15.3846	11.5451	11.4364	12.2399	13.0095	13.624	7.67754	7.78665	11.0791	10.9481	14.9701	0	7.60149	N.D.	0.0943366	0	8.68424	N.D.
Thermococcus barophilus (strain DSM 11836 / MP)	TERMP_01508	1	0	0	15.996	UPF0201 protein TERMP_01508	Function unknown		1.78015	0	2.28284	0	0.748615	0.813074	0	0	1.61734	3.49345	0	0	0	0	0	0	0	1.60979	0	0	0	0	0	0	1.92419	2.28728	2.44798	2.16826	0	0	1.94666	2.21582	2.18962	2.13858	0.937448	1.2777	1.36295	0.363696	0.937448	0.268298	0.2862
Thermococcus barophilus (strain DSM 11836 / MP)	TERMP_01513	1	0	0	37.0042	Dipeptide transport ATP-binding DppF-like protein	Quorum sensing - Transporters	1	1.78015	1.83301	2.28284	0.943931	1.49723	1.62615	0	0	0	0	0	0	0	0	0	0	0	0	0	0	0	0	0	3.84615	0	0	0	0	0	0	0	0	0	0	1.66055	0	0	0.000125875	1.66055	0	0
Thermococcus barophilus (strain DSM 11836 / MP)	TERMP_01517	1	0	1	81.7599	Dipeptide-binding ABC transporter periplasmic substrate-binding component	Quorum sensing - Transporters	1	40.9435	46.7418	44.5155	43.4208	38.928	41.4668	59.0688	75.9768	51.7548	57.6419	64.9351	73.3048	69.6436	62.6118	56.8322	73.0994	53.3082	54.7328	92.7472	90.3931	37.2131	38.8098	59.4606	65.3846	46.1805	57.1821	48.9596	52.0382	88.5559	76.7754	77.8665	79.7696	50.3613	55.6031	42.6694	61.9092	1.4509	0.0111934	42.6694	61.2007	1.4343
Thermococcus barophilus (strain DSM 11836 / MP)	TERMP_01518	1	0	0	8.805	Transcriptional regulator			2.67023	2.74952	3.42427	2.83179	2.99446	4.06537	0	0	3.23468	1.74672	0	0	0	0	0	0	1.56789	1.60979	0	0	0	0	0	0	1.92419	2.28728	2.44798	0	0	0	0	0	0	0	3.12261	1.24535	0.398818	0.0457201	3.12261	0.529613	0.169606
Thermococcus barophilus (strain DSM 11836 / MP)	TERMP_01520	1	0	0	24.408	Uncharacterized protein			4.45038	3.66603	5.70711	4.71965	3.74308	3.2523	0	0	3.23468	1.74672	0	0	0	0	0	0	3.13578	1.60979	0	0	0	0	0	0	1.92419	2.28728	4.89596	2.16826	0	0	1.94666	4.43164	2.18962	2.13858	4.25642	1.24535	0.292581	0.0110013	4.25642	0.790928	0.18582
Thermococcus barophilus (strain DSM 11836 / MP)	TERMP_01521	1	0	0	28.961	tRNA (Adenine57/58-N1)-methyltransferase	Transfer RNA biogenesis		3.5603	4.58253	1.14142	1.88786	4.49169	3.2523	0	0	1.61734	0	0	0	0	0	0	0	0	0	0	0	0	0	0	0	0	0	0	4.33651	0	0	1.94666	0	0	0	3.15268	0.404334	0.128251	0.00216051	3.15268	0	0
Thermococcus barophilus (strain DSM 11836 / MP)	TERMP_01522	1	0	0	32.4498	Hydrogenase	Enzymes with EC numbers	1	8.01068	5.49904	5.70711	5.66358	9.732	9.75689	24.3224	21.7077	22.6427	27.9476	24.3506	15.2718	8.19336	8.94454	7.4129	14.6199	20.3826	20.9272	18.5494	18.9195	28.9436	25.8732	29.7303	23.0769	17.3177	25.1601	14.6879	15.1778	51.0899	38.3877	27.2533	26.5899	24.0858	25.663	7.39488	22.5532	3.04984	0.00378497	7.39488	22.2659	3.01099
Thermococcus barophilus (strain DSM 11836 / MP)	TERMP_01523	1	0	0	52.968	Glutamate synthase	Nitrogen metabolism - Alanine, aspartate and glutamate metabolism	1	16.0214	20.1631	19.4042	19.8225	20.2126	17.0746	66.0181	68.741	54.9895	50.655	73.0519	67.1961	69.6436	84.9732	51.8903	61.4035	51.7404	57.9524	50.0835	52.5541	55.8197	49.5903	53.0898	48.0769	46.1805	48.0329	36.7197	49.8699	61.3079	76.7754	52.5599	50.9639	54.7405	59.8802	18.7831	61.4731	3.2728	0.00169676	18.7831	52.9567	2.81939
Thermococcus barophilus (strain DSM 11836 / MP)	TERMP_01525	1	0	0	14.9824	Probable glycine cleavage system H protein	Glyoxylate and dicarboxylate metabolism - Glycine, serine and threonine metabolism	1	1.78015	2.74952	1.14142	1.88786	2.99446	1.62615	0	0	4.85201	0	5.41126	9.1631	12.29	0	7.4129	14.6199	4.70367	0	12.9846	10.5108	4.13479	4.3122	0	0	1.92419	0	2.44798	4.33651	0	0	0	0	4.37924	2.13858	2.02993	4.85659	2.3925	0.115035	2.02993	6.10768	3.00882
Thermococcus barophilus (strain DSM 11836 / MP)	TERMP_01529	1	0	0	12.4586	Periplasmic divalent cation tolerance cutA-like protein	Others	1	4.45038	2.74952	0	2.83179	4.49169	5.69152	0	0	4.85201	3.49345	0	0	0	0	0	0	1.56789	3.21958	0	0	0	4.3122	0	0	1.92419	4.57457	2.44798	2.16826	0	7.67754	1.94666	2.21582	2.18962	2.13858	3.36915	2.08637	0.619256	0.210973	3.36915	1.51661	0.450147
Thermococcus barophilus (strain DSM 11836 / MP)	TERMP_01532	1	0	0	32.2871	Dihydroorotate dehydrogenase	Pyrimidine metabolism	1	3.5603	2.74952	2.28284	2.83179	5.24031	5.69152	13.8985	10.8538	9.70403	13.9738	21.645	18.3262	36.8701	31.3059	27.1806	26.3158	14.111	6.43915	12.9846	16.8173	12.4044	15.0927	10.618	11.5385	7.69675	4.57457	7.34394	10.8413	17.03	11.5163	7.78665	8.86328	8.75848	6.41574	3.72605	15.9123	4.27055	0.00792765	3.72605	12.9749	3.48221
Thermococcus barophilus (strain DSM 11836 / MP)	TERMP_01533	1	0	0	26.8758	7-cyano-7-deazaguanine synthase	Folate biosynthesis - Transfer RNA biogenesis	1	2.67023	0.916506	4.56569	6.60751	4.49169	4.87845	17.3732	14.4718	16.1734	19.214	13.5281	0	20.4834	13.4168	9.88386	14.6199	14.111	16.0979	11.1297	14.7152	4.13479	0	6.37078	9.61538	9.62094	11.4364	9.79192	10.8413	20.436	19.1939	5.83998	4.43164	6.56886	4.27716	4.02168	12.2289	3.04074	0.0735139	4.02168	10.0314	2.49434
Thermococcus barophilus (strain DSM 11836 / MP)	TERMP_01534	1	0	0	18.802	THUMP domain-containing protein	Transfer RNA biogenesis		2.67023	2.74952	0	1.88786	3.74308	3.2523	0	0	0	5.24017	0	0	0	0	0	0	3.13578	3.21958	0	0	0	0	0	0	0	0	0	0	0	0	0	0	2.18962	0	2.38383	1.31004	0.549554	0.245201	2.38383	1.05923	0.444338
Thermococcus barophilus (strain DSM 11836 / MP)	TERMP_01535	1	0	0	46.6103	ATPase_AAA_core domain-containing protein		1	4.45038	5.49904	3.42427	2.83179	5.24031	4.06537	0	0	0	0	0	0	0	0	0	0	0	0	0	0	4.13479	4.3122	0	0	0	0	0	0	0	0	0	0	0	0	4.25186	0	0	8.11787e-05	4.25186	1.40783	0.33111
Thermococcus barophilus (strain DSM 11836 / MP)	TERMP_01537	1	0	0	36.3039	Thioredoxin reductase	Selenocompound metabolism	1	32.0427	28.4117	33.1012	26.4301	33.6877	31.7099	17.3732	7.23589	11.3214	6.9869	0	0	0	0	0	0	7.83945	8.04894	0	0	24.8088	21.561	10.618	13.4615	9.62094	22.8728	12.2399	8.67303	13.624	0	11.68	11.0791	8.75848	8.55432	30.8972	4.57707	0.148138	0.000443317	30.8972	10.3764	0.335835
Thermococcus barophilus (strain DSM 11836 / MP)	TERMP_01538	1	0	0	49.6211	Aminotransferase class III	Propanoate metabolism - Butanoate metabolism - Alanine, aspartate and glutamate metabolism - beta-Alanine metabolism - Amino acid related enzymes	1	75.6564	68.738	60.4954	58.5237	77.856	74.8028	138.985	173.661	88.9536	90.8297	137.987	158.827	253.994	277.281	190.264	213.45	89.3697	82.0992	96.4571	90.3931	90.9655	88.4002	101.932	80.7692	84.6642	86.9167	85.6793	97.5716	126.022	122.841	112.906	99.7119	113.86	119.76	69.3454	119.149	1.7182	0.0310482	69.3454	89.6141	1.29229
Thermococcus barophilus (strain DSM 11836 / MP)	TERMP_01541	1	0	0	23.8995	Deoxyribose-phosphate aldolase	Pentose phosphate pathway	1	8.01068	6.41554	5.70711	8.49537	8.23477	8.13074	6.94927	0	6.46935	5.24017	8.11688	6.10874	8.19336	0	9.88386	8.77193	6.27156	4.82936	9.27472	12.613	6.20219	0	6.37078	5.76923	5.77256	9.14913	4.89596	2.16826	10.218	7.67754	5.83998	8.86328	4.37924	6.41574	7.49904	6.48379	0.864616	0.114614	7.49904	6.5318	0.871019
Thermococcus barophilus (strain DSM 11836 / MP)	TERMP_01543	0	1	1	45.1932	Uncharacterized protein		1	0	0	0	0	0	0	0	0	0	0	8.11688	6.10874	0	0	0	0	0	0	0	4.20433	0	0	0	0	0	0	0	0	0	0	0	0	0	0	0	3.5564	N.D.	0.0939852	0	0.700722	N.D.
Thermococcus barophilus (strain DSM 11836 / MP)	TERMP_01544	1	0	0	46.6761	Enolase	Glycolysis / Gluconeogenesis - Methane metabolism - RNA degradation - Messenger RNA biogenesis - Exosome	1	38.2733	35.7437	42.2326	44.3647	42.6711	40.6537	90.3405	97.6845	61.4588	61.1354	73.0519	109.957	81.9336	134.168	96.3677	87.7193	65.8514	62.7817	64.923	71.4736	66.1567	68.9953	63.7078	55.7692	69.2707	66.3312	93.0233	73.7207	78.3379	65.2591	73.9731	68.6904	67.8783	70.5731	40.6565	76.4008	1.87918	0.0261398	40.6565	66.6969	1.6405
Thermococcus barophilus (strain DSM 11836 / MP)	TERMP_01545	1	0	0	36.049	Ribokinase	Enzymes with EC numbers	1	6.23053	4.58253	10.2728	3.77572	6.73754	5.69152	13.8985	10.8538	6.46935	5.24017	8.11688	0	0	0	7.4129	14.6199	6.27156	6.43915	16.6945	8.40866	10.337	8.62441	12.7416	13.4615	7.69675	6.86185	7.34394	6.50477	13.624	11.5163	5.83998	6.64746	10.9481	6.41574	6.21511	4.9566	0.797509	0.277662	6.21511	9.46254	1.52251
Thermococcus barophilus (strain DSM 11836 / MP)	TERMP_01549	1	0	0	10.9968	Uncharacterized protein		1	3.5603	5.49904	0	2.83179	2.99446	2.43922	0	0	3.23468	1.74672	0	0	0	0	0	0	0	1.60979	3.70989	0	0	0	0	0	1.92419	0	0	0	0	0	0	0	0	0	2.88747	1.24535	0.431295	0.0831043	2.88747	0.886612	0.307055
Thermococcus barophilus (strain DSM 11836 / MP)	TERMP_01553	1	0	0	31.9158	Iron-sulfur cluster carrier protein	Chromosome and associated proteins - Mitochondrial biogenesis	1	25.8122	25.6622	29.677	25.4861	25.4529	21.1399	17.3732	18.0897	17.7907	17.4672	0	0	0	0	4.94193	8.77193	20.3826	19.3175	0	0	14.4718	21.561	16.9887	19.2308	25.0144	20.5855	24.4798	17.3461	17.03	19.1939	19.4666	19.9424	24.0858	25.663	25.5384	8.81449	0.345147	0.0215277	25.5384	12.6221	0.494242
Thermococcus barophilus (strain DSM 11836 / MP)	TERMP_01554	1	0	0	34.85	Pyruvate:ferredoxin oxidoreductase beta subunit	Glycolysis / Gluconeogenesis - Citrate cycle (TCA cycle) - Pyruvate metabolism - Propanoate metabolism - Butanoate metabolism - Carbon fixation pathways in prokaryotes - Methane metabolism - Nitrotoluene degradation	1	28.4824	31.1612	29.677	32.0936	34.4363	28.4576	69.4927	72.3589	63.0762	61.1354	89.2857	88.5767	102.417	102.862	88.9548	70.1754	61.1477	66.0013	63.0681	67.2693	64.0893	81.9319	87.0673	67.3077	63.4982	70.9058	68.5435	69.3842	64.7139	76.7754	58.3998	62.043	61.3094	59.8802	30.718	75.5185	2.45844	0.00485322	30.718	67.2513	2.18931
Thermococcus barophilus (strain DSM 11836 / MP)	TERMP_01555	1	0	0	43.8059	Pyruvate:ferredoxin oxidoreductase alpha subunit	Glycolysis / Gluconeogenesis - Citrate cycle (TCA cycle) - Pyruvate metabolism - Propanoate metabolism - Butanoate metabolism - Carbon fixation pathways in prokaryotes - Methane metabolism - Nitrotoluene degradation	1	45.3939	43.9923	58.2125	52.8601	58.392	56.1021	52.1195	75.9768	63.0762	64.6288	78.4632	103.849	81.9336	84.9732	113.664	90.6433	61.1477	54.7328	70.4879	67.2693	80.6285	66.8392	74.3258	61.5385	65.4224	61.7566	61.1995	54.2064	57.9019	65.2591	54.5065	57.6113	48.1717	55.6031	52.4921	77.5042	1.47649	0.0362684	52.4921	66.8509	1.27354
Thermococcus barophilus (strain DSM 11836 / MP)	TERMP_01556	1	1	0	12.0057	Pyruvate:ferredoxin oxidoreductase delta subunit	Glycolysis / Gluconeogenesis - Citrate cycle (TCA cycle) - Pyruvate metabolism - Propanoate metabolism - Butanoate metabolism - Carbon fixation pathways in prokaryotes - Methane metabolism - Nitrotoluene degradation	1	6.23053	4.58253	4.56569	5.66358	5.24031	5.69152	13.8985	18.0897	29.1121	29.6943	27.0563	21.3806	28.6768	17.8891	29.6516	38.0117	21.9505	28.9762	25.9692	27.3281	14.4718	19.4049	12.7416	13.4615	28.8628	20.5855	34.2717	36.8604	17.03	15.3551	11.68	28.8057	30.6547	25.663	5.32903	26.8108	5.03109	0.000630842	5.32903	23.0168	4.31913
Thermococcus barophilus (strain DSM 11836 / MP)	TERMP_01557	1	0	0	34.6669	Ketoisovalerate oxidoreductase VorB-like subunit	Valine, leucine and isoleucine degradation	1	24.032	24.7457	25.1113	23.5983	23.2071	24.3922	41.6956	43.4153	50.1375	54.1485	51.4069	58.033	77.837	62.6118	54.3613	52.6316	43.9009	45.0741	51.9384	48.3498	35.1458	36.6537	42.4719	38.4615	50.0289	52.6075	61.1995	47.7016	40.8719	34.5489	42.8266	46.5322	48.1717	34.2173	24.1811	53.4315	2.20964	0.000176277	24.1811	43.5104	1.79936
Thermococcus barophilus (strain DSM 11836 / MP)	TERMP_01558	1	0	0	44.1633	2-oxoisovalerate:ferredoxin oxidoreductase alpha subunit	Valine, leucine and isoleucine degradation	1	41.8336	45.8253	41.0912	40.589	45.6655	39.0276	52.1195	61.5051	53.3721	55.8952	37.8788	51.9243	49.1602	58.1395	61.7742	49.7076	50.1725	57.9524	48.2285	56.7585	45.4827	51.7464	46.719	46.1538	53.8772	59.4694	68.5435	60.7112	51.0899	53.7428	48.6665	55.3955	65.6886	62.0188	42.3387	49.7676	1.17546	0.0812813	42.3387	51.7235	1.22166
Thermococcus barophilus (strain DSM 11836 / MP)	TERMP_01559	1	1	0	12.0019	Ketoisovalerate oxidoreductase VorD-like subunit	Valine, leucine and isoleucine degradation	1	3.5603	3.66603	3.42427	3.77572	2.24585	3.2523	10.4239	7.23589	12.9387	10.4803	13.5281	15.2718	24.5801	0	19.7677	14.6199	7.83945	12.8783	12.9846	14.7152	12.4044	8.62441	12.7416	11.5385	9.62094	6.86185	9.79192	10.8413	17.03	15.3551	7.78665	8.86328	13.1377	8.55432	3.32074	13.0548	3.93128	0.000785735	3.32074	11.5744	3.48548
Thermococcus barophilus (strain DSM 11836 / MP)	TERMP_01560	1	0	0	19.9279	Pyruvate:ferredoxin oxidoreductase gamma subunit	Glycolysis / Gluconeogenesis - Citrate cycle (TCA cycle) - Pyruvate metabolism - Propanoate metabolism - Butanoate metabolism - Carbon fixation pathways in prokaryotes - Methane metabolism - Valine, leucine and isoleucine degradation - TERMP_01560	1	32.9328	37.5768	26.2527	28.3179	30.6932	37.4014	52.1195	50.6512	33.9641	40.1747	56.8182	61.0874	81.9336	71.5564	76.6	76.0234	34.4936	38.6349	46.3736	35.7368	35.1458	38.8098	40.3483	50	40.4079	34.3092	31.8237	30.3556	64.7139	65.2591	31.1466	31.0215	39.4132	47.0488	32.1958	48.0111	1.49122	0.0443874	32.1958	38.1991	1.18646
Thermococcus barophilus (strain DSM 11836 / MP)	TERMP_01570	1	0	0	24.8137	Phosphate transport regulator	Function unknown	1	17.8015	17.4136	17.1213	14.159	14.2237	10.57	0	0	4.85201	3.49345	0	0	0	0	7.4129	11.6959	6.27156	9.65873	7.41977	4.20433	0	0	4.24719	3.84615	7.69675	2.28728	2.44798	8.67303	0	0	3.89332	8.86328	10.9481	8.55432	15.2148	2.08637	0.137127	4.71539e-05	15.2148	4.5924	0.301837
Thermococcus barophilus (strain DSM 11836 / MP)	TERMP_01571	1	0	0	33.9085	D-3-phosphoglycerate dehydrogenase	Methane metabolism - Glycine, serine and threonine metabolism - Cysteine and methionine metabolism - Exosome	1	37.3832	31.1612	35.3841	28.3179	35.1849	35.7753	69.4927	79.5948	38.8161	36.6812	70.3463	70.2505	73.7403	76.0286	56.8322	64.3275	37.6294	38.6349	42.6637	50.452	51.6849	47.4342	63.7078	51.9231	36.5596	29.7347	34.2717	32.5239	54.4959	57.5816	31.1466	42.1006	41.6028	44.9102	33.8678	54.0235	1.59513	0.0602005	33.8678	44.7498	1.32131
Thermococcus barophilus (strain DSM 11836 / MP)	TERMP_01580	1	0	0	31.488	Uncharacterized protein		1	12.4611	12.8311	14.8385	10.3832	11.2292	13.8223	0	0	3.23468	1.74672	0	0	0	0	0	0	1.56789	1.60979	3.70989	4.20433	0	0	0	0	1.92419	2.28728	0	2.16826	0	11.5163	0	2.21582	2.18962	2.13858	12.5942	1.24535	0.0988826	6.75402e-06	12.5942	1.84865	0.146785
Thermococcus barophilus (strain DSM 11836 / MP)	TERMP_01585	1	0	0	45.2921	Probable aminomethyltransferase	Glyoxylate and dicarboxylate metabolism - Glycine, serine and threonine metabolism - One carbon pool by folate	1	32.0427	26.5787	15.9799	26.4301	31.4418	31.7099	17.3732	18.0897	25.8774	26.2009	27.0563	27.4893	32.7735	31.3059	29.6516	32.1637	20.3826	19.3175	22.2593	31.5325	20.674	19.4049	21.2359	21.1538	17.3177	13.7237	19.5838	19.5143	23.842	15.3551	29.1999	31.0215	37.2236	32.0787	27.3638	26.656	0.974131	0.395361	27.3638	22.2618	0.813547
Thermococcus barophilus (strain DSM 11836 / MP)	TERMP_01587	1	0	0	16.7673	UPF0310 protein TERMP_01587		1	0.890076	1.83301	0	0	0.748615	0.813074	0	0	3.23468	3.49345	0	0	0	0	0	0	3.13578	1.60979	3.70989	4.20433	0	0	0	0	0	0	0	2.16826	0	0	1.94666	2.21582	6.56886	4.27716	0.71413	1.68203	2.35536	0.199993	0.71413	2.10996	2.9546
Thermococcus barophilus (strain DSM 11836 / MP)	TERMP_01597	1	0	0	46.3199	Uncharacterized protein		1	5.34045	5.49904	4.56569	5.66358	5.24031	4.87845	6.94927	7.23589	6.46935	6.9869	8.11688	12.2175	16.3867	17.8891	14.8258	17.5439	4.70367	4.82936	11.1297	8.40866	4.13479	4.3122	6.37078	7.69231	5.77256	4.57457	9.79192	6.50477	6.81199	0	13.6266	8.86328	10.9481	10.6929	5.19792	8.44765	1.6252	0.0435182	5.19792	6.25306	1.20299
Thermococcus barophilus (strain DSM 11836 / MP)	TERMP_01600	1	0	1	49.0621	Hypothetical cytoplasmic protein	ABC transporters - Transporters	1	24.9221	27.4952	22.8284	25.4861	27.6988	21.953	6.94927	0	9.70403	10.4803	16.2338	12.2175	20.4834	8.94454	12.3548	11.6959	7.83945	8.04894	12.9846	8.40866	6.20219	6.46831	8.49437	5.76923	15.3935	16.011	14.6879	13.0095	20.436	23.0326	19.4666	24.374	17.517	12.8315	25.0639	12.1589	0.485115	0.000224005	25.0639	8.32536	0.332165
Thermococcus barophilus (strain DSM 11836 / MP)	TERMP_01602	1	0	0	48.2566	NADP-dependent malic enzyme	Pyruvate metabolism - Two-component system	1	5.34045	4.58253	5.70711	5.66358	4.49169	4.06537	0	0	1.61734	5.24017	0	0	0	0	4.94193	5.84795	4.70367	3.21958	0	0	6.20219	6.46831	6.37078	3.84615	1.92419	2.28728	7.34394	4.33651	0	0	3.89332	2.21582	6.56886	4.27716	4.97512	1.71438	0.34459	0.0372289	4.97512	3.43229	0.68989
Thermococcus barophilus (strain DSM 11836 / MP)	TERMP_01605	1	0	0	40.0682	(R)-2-hydroxyacid dehydrogenase		1	7.12061	5.49904	5.70711	7.55144	5.98892	5.69152	0	0	3.23468	1.74672	0	0	0	0	7.4129	5.84795	0	1.60979	3.70989	0	0	0	0	0	0	0	0	0	0	0	1.94666	2.21582	0	0	6.25977	1.24535	0.198945	0.00177396	6.25977	0.886612	0.141637
Thermococcus barophilus (strain DSM 11836 / MP)	TERMP_01609	1	0	0	18.3688	IdeR/DtxR-like iron-dependent repressor	Transcription factors	1	7.12061	10.0816	5.70711	4.71965	6.73754	6.50459	6.94927	7.23589	3.23468	6.9869	0	0	0	0	0	0	3.13578	4.82936	0	0	0	0	0	0	5.77256	4.57457	4.89596	6.50477	0	0	5.83998	6.64746	4.37924	2.13858	6.81184	2.55539	0.37514	0.0381091	6.81184	1.32752	0.194885
Thermococcus barophilus (strain DSM 11836 / MP)	TERMP_01612	1	0	0	9.838	UPF0147 protein TERMP_01612	Function unknown		2.67023	8.24856	1.14142	3.77572	2.99446	3.2523	0	0	0	1.74672	0	0	0	0	0	0	0	0	0	0	0	0	0	0	1.92419	0	2.44798	6.50477	0	0	0	2.21582	2.18962	2.13858	3.68045	0.436681	0.118649	0.0102286	3.68045	0	0
Thermococcus barophilus (strain DSM 11836 / MP)	TERMP_01613	1	0	0	19.8242	Cob(I)alamin adenosyltransferase	Porphyrin and chlorophyll metabolism	1	13.3511	12.8311	10.2728	13.215	8.98338	12.1961	6.94927	7.23589	12.9387	12.2271	13.5281	18.3262	16.3867	17.8891	17.2968	17.5439	14.111	14.4881	12.9846	14.7152	12.4044	12.9366	8.49437	15.3846	13.4693	13.7237	17.1359	13.0095	20.436	19.1939	11.68	11.0791	13.1377	12.8315	11.8083	14.255	1.20721	0.091089	11.8083	13.6066	1.1523
Thermococcus barophilus (strain DSM 11836 / MP)	TERMP_01614	1	0	0	39.3458	D-aminopeptidase	Peptidases and inhibitors	1	8.90076	8.24856	4.56569	9.43931	8.23477	7.31767	0	0	3.23468	0	0	0	0	0	4.94193	0	6.27156	3.21958	9.27472	8.40866	6.20219	4.3122	4.24719	5.76923	0	6.86185	9.79192	8.67303	0	0	0	6.64746	10.9481	4.27716	7.78446	0.808669	0.103883	0.000176878	7.78446	6.28148	0.806926
Thermococcus barophilus (strain DSM 11836 / MP)	TERMP_01616	1	0	0	32.3783	Endonuclease IV	Base excision repair - DNA repair and recombination proteins	1	13.3511	12.8311	6.84853	5.66358	12.7265	9.75689	10.4239	10.8538	12.9387	10.4803	5.41126	9.1631	8.19336	8.94454	7.4129	8.77193	9.40734	11.2685	9.27472	8.40866	6.20219	6.46831	6.37078	5.76923	11.5451	11.4364	14.6879	13.0095	13.624	11.5163	17.52	11.0791	13.1377	19.2472	10.1963	9.49835	0.931551	0.373387	10.1963	8.50495	0.834123
Thermococcus barophilus (strain DSM 11836 / MP)	TERMP_01624	1	0	0	26.3361	Uncharacterized protein	General function prediction only	1	3.5603	3.66603	4.56569	6.60751	4.49169	4.06537	10.4239	0	4.85201	5.24017	10.8225	0	0	0	7.4129	0	4.70367	4.82936	5.56483	0	10.337	0	0	5.76923	3.84837	4.57457	4.89596	6.50477	6.81199	7.67754	7.78665	6.64746	6.56886	6.41574	4.49277	5.22867	1.1638	0.382233	4.49277	4.23914	0.943548
Thermococcus barophilus (strain DSM 11836 / MP)	TERMP_01627	1	0	1	54.7285	S-layer protein		1	22.2519	26.5787	15.9799	16.0468	18.7154	18.7007	20.8478	18.0897	3.23468	3.49345	35.1732	24.4349	16.3867	8.94454	7.4129	5.84795	7.83945	4.82936	35.2439	27.3281	10.337	15.0927	19.1123	25	11.5451	16.011	4.89596	8.67303	34.0599	23.0326	5.83998	4.43164	4.37924	4.27716	19.7122	16.5841	0.841308	0.361797	19.7122	16.7784	0.851169
Thermococcus barophilus (strain DSM 11836 / MP)	TERMP_01632	1	0	0	83.3595	Uncharacterized protein	Replication and repair	1	0	0	3.42427	2.83179	0.748615	1.62615	0	0	0	0	0	0	0	0	0	0	6.27156	3.21958	0	0	0	4.3122	0	0	1.92419	2.28728	0	2.16826	0	0	0	0	0	2.13858	1.43847	0	0	0.0297819	1.43847	2.30056	1.59931
Thermococcus barophilus (strain DSM 11836 / MP)	TERMP_01633	1	0	0	8.80451	Uncharacterized protein		1	5.34045	6.41554	5.70711	3.77572	5.24031	4.06537	0	0	4.85201	5.24017	8.11688	6.10874	0	13.4168	14.8258	8.77193	4.70367	4.82936	5.56483	0	6.20219	0	6.37078	3.84615	3.84837	9.14913	7.34394	8.67303	10.218	0	3.89332	4.43164	6.56886	8.55432	5.09075	6.07945	1.19422	0.145305	5.09075	3.55001	0.697345
Thermococcus barophilus (strain DSM 11836 / MP)	TERMP_01636	0	0	0	14.2296	4HBT domain-containing protein		1	0	0	0	0	0	0	0	0	0	3.49345	0	0	0	0	4.94193	0	0	0	0	8.40866	0	0	0	3.84615	0	0	0	2.16826	0	0	0	0	0	0	0	0.873362	N.D.	0.195501	0	1.40144	N.D.
Thermococcus barophilus (strain DSM 11836 / MP)	TERMP_01639	1	0	0	19.9044	Nicotinamidase	Nicotinate and nicotinamide metabolism	1	2.67023	4.58253	3.42427	3.77572	5.24031	4.87845	6.94927	0	4.85201	3.49345	0	0	0	0	7.4129	5.84795	1.56789	0	5.56483	6.3065	0	0	0	0	5.77256	2.28728	0	6.50477	6.81199	0	1.94666	0	2.18962	2.13858	4.09525	2.08637	0.50946	0.101923	4.09525	2.23987	0.546943
Thermococcus barophilus (strain DSM 11836 / MP)	TERMP_01644	1	0	0	25.3373	DUF4152 domain-containing protein		1	0.890076	3.66603	2.28284	2.83179	4.49169	1.62615	0	0	0	0	0	0	0	0	0	0	0	0	3.70989	0	0	0	0	0	0	0	0	0	0	0	0	0	0	0	2.63143	0	0	0.00228346	2.63143	0.618314	0.234973
Thermococcus barophilus (strain DSM 11836 / MP)	TERMP_01645	1	0	0	67.8806	Indolepyruvate oxidoreductase subunit IorA	Enzymes with EC numbers	1	19.5817	21.0796	12.5556	16.0468	20.2126	17.0746	17.3732	14.4718	12.9387	10.4803	27.0563	27.4893	20.4834	44.7227	27.1806	35.0877	18.8147	22.537	18.5494	12.613	22.7414	17.2488	33.9775	19.2308	9.62094	20.5855	9.79192	13.0095	17.03	38.3877	29.1999	19.9424	17.517	12.8315	17.7585	19.4912	1.09757	0.36692	17.7585	18.7507	1.05587
Thermococcus barophilus (strain DSM 11836 / MP)	TERMP_01651	1	0	0	51.5987	Glycogen synthase/ADP-glucose transglucosylase	Starch and sucrose metabolism	1	4.45038	3.66603	3.42427	0	1.49723	3.2523	0	0	8.08669	3.49345	0	0	0	0	0	0	6.27156	8.04894	0	0	6.20219	12.9366	16.9887	19.2308	13.4693	13.7237	14.6879	15.1778	0	0	0	0	0	0	2.71503	2.89503	1.0663	0.466953	2.71503	5.57655	2.05395
Thermococcus barophilus (strain DSM 11836 / MP)	TERMP_01652	1	0	0	39.4904	Transcriptional regulator	Transcription factors	1	9.79083	9.16506	10.2728	7.55144	10.4806	10.57	6.94927	0	9.70403	5.24017	0	0	0	0	0	0	15.6789	11.2685	9.27472	10.5108	18.6066	23.7171	21.2359	21.1538	19.2419	25.1601	14.6879	13.0095	10.218	7.67754	9.73331	8.86328	4.37924	4.27716	9.63845	3.73605	0.387619	0.0418002	9.63845	14.8428	1.53995
Thermococcus barophilus (strain DSM 11836 / MP)	TERMP_01654	1	0	1	49.3009	Maltose/maltodextrin ABC transporter	ABC transporters - Transporters	1	6.23053	6.41554	6.84853	6.60751	5.98892	6.50459	0	0	0	0	0	0	0	0	0	0	1.56789	1.60979	24.1143	27.3281	0	4.3122	8.49437	5.76923	3.84837	6.86185	2.44798	2.16826	0	0	0	2.21582	0	0	6.43261	0	0	2.32291e-08	6.43261	9.82205	1.52692
Thermococcus barophilus (strain DSM 11836 / MP)	TERMP_01657	1	1	1	153.553	Amylopullulanase		1	5.34045	5.49904	3.42427	2.83179	2.99446	3.2523	31.2717	28.9436	6.46935	6.9869	51.4069	48.8699	8.19336	13.4168	7.4129	11.6959	58.0119	59.5621	0	132.436	76.4937	73.3075	97.6853	84.6154	84.6642	82.3422	88.1273	67.216	40.8719	26.8714	17.52	17.7266	13.1377	14.9701	3.89038	28.4333	7.3086	0.0726215	3.89038	66.6353	17.1282
Thermococcus barophilus (strain DSM 11836 / MP)	TERMP_01658	1	0	0	42.1942	Maltose/maltodextrin transport ATP-binding protein	ABC transporters - Transporters	1	7.12061	6.41554	4.56569	7.55144	8.23477	7.31767	0	0	1.61734	5.24017	0	0	0	0	0	0	12.5431	11.2685	0	4.20433	4.13479	4.3122	4.24719	5.76923	5.77256	6.86185	9.79192	6.50477	0	0	5.83998	4.43164	4.37924	2.13858	6.86762	1.71438	0.249632	0.00886381	6.86762	6.07716	0.8849
Thermococcus barophilus (strain DSM 11836 / MP)	TERMP_01660	1	0	0	50.2758	Phosphomannomutase	Pentose phosphate pathway - Purine metabolism	1	29.3725	27.4952	26.2527	25.4861	26.9501	24.3922	24.3224	7.23589	21.0254	17.4672	32.4675	18.3262	16.3867	17.8891	42.0064	32.1637	36.0615	27.3664	37.0989	29.4303	24.8088	19.4049	16.9887	26.9231	21.1661	27.4474	19.5838	15.1778	13.624	15.3551	19.4666	26.5899	13.1377	19.2472	26.6581	22.3216	0.837327	0.150752	26.6581	29.0285	1.08891
Thermococcus barophilus (strain DSM 11836 / MP)	TERMP_01662	1	0	0	46.6249	Acetylornithine deacetylase	Lysine biosynthesis - Peptidases and inhibitors	1	11.571	12.8311	15.9799	13.215	11.9778	12.1961	20.8478	14.4718	11.3214	19.214	10.8225	9.1631	28.6768	13.4168	32.1226	26.3158	17.2468	17.7077	22.2593	23.1238	18.6066	12.9366	19.1123	15.3846	28.8628	20.5855	19.5838	17.3461	17.03	15.3551	19.4666	22.1582	21.8962	14.9701	12.9618	12.6302	0.974418	0.447418	12.9618	18.6468	1.43859
Thermococcus barophilus (strain DSM 11836 / MP)	TERMP_01666	0	0	0	44.9007	LSU methyltransferase	Ribosome biogenesis	1	0	0	0	0	0	0	0	0	3.23468	3.49345	0	0	0	0	0	0	3.13578	1.60979	0	0	6.20219	6.46831	0	0	1.92419	2.28728	2.44798	4.33651	0	0	3.89332	6.64746	0	2.13858	0	1.68203	N.D.	0.0910803	0	2.90268	N.D.
Thermococcus barophilus (strain DSM 11836 / MP)	TERMP_01667	1	0	0	11.9501	Uncharacterized protein		1	1.78015	1.83301	1.14142	1.88786	0.748615	0.813074	0	0	3.23468	3.49345	0	0	0	0	0	0	3.13578	3.21958	0	4.20433	0	0	0	0	3.84837	4.57457	4.89596	4.33651	0	0	1.94666	4.43164	6.56886	4.27716	1.36736	1.68203	1.23013	0.385528	1.36736	1.75995	1.28712
Thermococcus barophilus (strain DSM 11836 / MP)	TERMP_01670	1	0	0	29.2742	KaiC domain-containing protein		1	3.5603	4.58253	5.70711	7.55144	5.98892	6.50459	0	0	8.08669	5.24017	0	0	0	0	0	0	7.83945	4.82936	0	0	4.13479	4.3122	0	5.76923	7.69675	4.57457	9.79192	6.50477	0	0	5.83998	4.43164	6.56886	4.27716	5.64915	3.33172	0.589773	0.168961	5.64915	3.5193	0.622979
Thermococcus barophilus (strain DSM 11836 / MP)	TERMP_01671	1	0	0	28.3079	KaiC domain-containing protein		1	17.8015	20.1631	18.2628	17.9347	15.7209	16.2615	10.4239	14.4718	17.7907	20.9607	0	0	0	0	0	0	21.9505	16.0979	0	0	12.4044	15.0927	16.9887	19.2308	13.4693	11.4364	22.0318	19.5143	20.436	30.7102	15.5733	17.7266	15.3273	12.8315	17.6907	9.68785	0.547623	0.125287	17.6907	10.9242	0.617511
Thermococcus barophilus (strain DSM 11836 / MP)	TERMP_01678	1	0	0	35.6926	UDP-glucose 4-epimerase	Galactose metabolism - Amino sugar and nucleotide sugar metabolism	1	17.8015	17.4136	20.5456	12.2711	11.9778	15.4484	0	0	6.46935	6.9869	8.11688	15.2718	0	0	14.8258	17.5439	10.9752	6.43915	12.9846	16.8173	12.4044	12.9366	10.618	9.61538	1.92419	0	0	4.33651	6.81199	11.5163	5.83998	4.43164	6.56886	6.41574	15.9097	9.21124	0.578971	0.0186067	15.9097	12.0929	0.760096
Thermococcus barophilus (strain DSM 11836 / MP)	TERMP_01679	1	0	0	50.321	Glutamine synthetase	Glyoxylate and dicarboxylate metabolism - Nitrogen metabolism - Alanine, aspartate and glutamate metabolism - Arginine biosynthesis - Two-component system - Exosome		0.890076	0	1.14142	3.77572	0.748615	0	0	0	0	0	0	0	0	0	0	0	0	0	0	0	0	0	0	0	3.84837	4.57457	0	2.16826	0	0	3.89332	0	0	2.13858	1.09264	0	0	0.0566986	1.09264	0	0
Thermococcus barophilus (strain DSM 11836 / MP)	TERMP_01681	1	0	0	28.6244	NH(3)-dependent NAD(+) synthetase	Nicotinate and nicotinamide metabolism	1	5.34045	6.41554	7.98996	9.43931	6.73754	6.50459	20.8478	21.7077	11.3214	13.9738	13.5281	18.3262	24.5801	17.8891	22.2387	14.6199	10.9752	9.65873	14.8395	12.613	14.4718	21.561	16.9887	9.61538	15.3935	11.4364	12.2399	10.8413	17.03	11.5163	11.68	11.0791	13.1377	10.6929	7.07123	14.2874	2.02049	0.00520169	7.07123	14.0199	1.98266
Thermococcus barophilus (strain DSM 11836 / MP)	TERMP_01683	1	0	0	38.1592	Dipeptide transport ATP-binding DppF-like protein	Quorum sensing - Transporters	1	25.8122	28.4117	26.2527	30.2058	28.4474	32.523	17.3732	21.7077	17.7907	19.214	8.11688	6.10874	0	0	0	0	14.111	14.4881	11.1297	0	16.5392	19.4049	16.9887	15.3846	15.3935	18.2983	14.6879	19.5143	13.624	7.67754	23.3599	22.1582	21.8962	19.2472	28.6088	12.8076	0.44768	0.00679133	28.6088	12.6121	0.440849
Thermococcus barophilus (strain DSM 11836 / MP)	TERMP_01684	1	0	0	35.6917	Oligopeptide/dipeptide ABC transporter ATP-binding protein	Quorum sensing - Transporters	1	16.0214	21.0796	18.2628	16.9907	20.2126	17.0746	6.94927	7.23589	9.70403	8.73362	0	0	0	0	0	0	10.9752	3.21958	5.56483	0	10.337	19.4049	6.37078	17.3077	7.69675	6.86185	9.79192	8.67303	0	15.3551	21.4133	13.2949	19.7066	17.1086	18.2736	4.60941	0.252244	0.00538345	18.2736	8.25026	0.451485
Thermococcus barophilus (strain DSM 11836 / MP)	TERMP_01685	1	0	1	53.426	ABC-type dipeptide/oligopeptide transport system permease	Quorum sensing - Transporters		16.9114	10.0816	20.5456	14.159	18.7154	21.953	0	0	0	0	0	0	0	0	0	0	0	0	0	0	0	0	0	0	0	0	0	0	0	0	3.89332	0	0	0	17.061	0	0	0.000107137	17.061	0	0
Thermococcus barophilus (strain DSM 11836 / MP)	TERMP_01686	1	0	0	39.2771	Oligopeptide transport system permease	Quorum sensing - Transporters	1	18.6916	14.6641	18.2628	14.159	15.7209	14.6353	0	0	1.61734	0	0	0	0	0	0	0	0	0	0	4.20433	6.20219	6.46831	6.37078	5.76923	0	0	2.44798	0	0	0	11.68	11.0791	2.18962	8.55432	16.0223	0.404334	0.0252358	2.31235e-07	16.0223	2.81247	0.175535
Thermococcus barophilus (strain DSM 11836 / MP)	TERMP_01687	1	0	1	104.157	SBP_bac_5 domain-containing protein	Quorum sensing - Transporters	1	108.589	98.9827	114.142	105.72	100.314	105.7	239.75	246.02	126.152	104.803	243.506	265.73	245.801	272.809	160.613	192.982	103.481	109.466	179.93	182.888	136.448	127.21	163.517	165.385	152.011	194.419	159.119	160.451	252.044	253.359	171.306	186.129	148.894	166.809	105.575	185.048	1.75277	0.0727284	105.575	139.904	1.32516
Thermococcus barophilus (strain DSM 11836 / MP)	TERMP_01694	1	0	0	25.1539	V-type ATP synthase subunit D	Oxidative phosphorylation	1	5.34045	8.24856	6.84853	4.71965	11.2292	8.13074	0	0	0	0	0	0	0	0	0	0	0	0	0	0	4.13479	6.46831	0	3.84615	0	0	0	0	0	0	0	0	0	0	7.41953	0	0	0.000289551	7.41953	1.76718	0.23818
Thermococcus barophilus (strain DSM 11836 / MP)	TERMP_01695	1	0	0	51.8347	V-type ATP synthase beta chain	Oxidative phosphorylation	1	24.032	23.8292	30.8184	24.5422	26.9501	30.8968	13.8985	18.0897	27.4947	26.2009	5.41126	6.10874	0	0	4.94193	8.77193	15.6789	17.7077	12.9846	4.20433	18.6066	17.2488	21.2359	19.2308	26.9386	11.4364	17.1359	19.5143	13.624	19.1939	27.2533	22.1582	19.7066	23.5244	26.8448	16.3039	0.607339	0.0908077	26.8448	14.4051	0.536609
Thermococcus barophilus (strain DSM 11836 / MP)	TERMP_01696	1	0	0	65.4482	V-type ATP synthase alpha chain	Oxidative phosphorylation	1	36.4931	36.6603	34.2427	36.8133	38.1794	39.8406	27.7971	25.3256	35.5814	36.6812	18.9394	12.2175	12.29	8.94454	7.4129	8.77193	26.6541	27.3664	14.8395	14.7152	26.8762	30.1854	42.4719	40.3846	38.4837	38.8838	36.7197	28.1873	27.248	34.5489	42.8266	35.4531	41.6028	38.4944	37.0382	25.8549	0.698059	0.0816744	37.0382	23.4395	0.632845
Thermococcus barophilus (strain DSM 11836 / MP)	TERMP_01703	1	0	0	25.2246	Trk-like system potassium uptake protein	Transporters	1	8.90076	9.16506	4.56569	8.49537	8.23477	9.75689	0	7.23589	8.08669	12.2271	8.11688	0	8.19336	0	4.94193	8.77193	6.27156	9.65873	9.27472	14.7152	0	0	4.24719	9.61538	7.69675	9.14913	7.34394	6.50477	0	7.67754	5.83998	8.86328	8.75848	12.8315	8.18642	7.10766	0.868226	0.354738	8.18642	6.65336	0.812731
Thermococcus barophilus (strain DSM 11836 / MP)	TERMP_01704	1	0	0	55.8865	Protein-export membrane protein SecD	Protein export - Bacterial secretion system - Secretion system	1	12.4611	11.9146	11.4142	10.3832	11.2292	12.1961	0	0	1.61734	1.74672	5.41126	6.10874	0	0	0	0	4.70367	1.60979	0	0	4.13479	4.3122	4.24719	3.84615	1.92419	4.57457	2.44798	0	6.81199	0	1.94666	4.43164	2.18962	2.13858	11.5997	3.72101	0.320784	0.00255848	11.5997	2.46008	0.21208
Thermococcus barophilus (strain DSM 11836 / MP)	TERMP_01706	1	0	0	15.5007	S-adenosylmethionine decarboxylase proenzyme	Cysteine and methionine metabolism - Arginine and proline metabolism	1	1.78015	0.916506	1.14142	1.88786	2.24585	4.06537	0	0	3.23468	1.74672	0	0	0	0	0	5.84795	1.56789	4.82936	3.70989	0	0	0	0	0	1.92419	0	2.44798	4.33651	0	0	0	0	4.37924	2.13858	2.00619	1.24535	0.620753	0.219216	2.00619	1.68452	0.839662
Thermococcus barophilus (strain DSM 11836 / MP)	TERMP_01713	1	0	0	69.0212	Histone acetyltransferase	Transfer RNA biogenesis - Chromosome and associated proteins	1	7.12061	3.66603	2.28284	2.83179	4.49169	4.87845	0	0	0	1.74672	0	0	0	0	0	0	1.56789	3.21958	0	0	0	4.3122	4.24719	0	3.84837	0	0	0	0	0	0	0	0	0	4.2119	0.436681	0.103678	0.00103426	4.2119	1.51661	0.360078
Thermococcus barophilus (strain DSM 11836 / MP)	TERMP_01715	1	0	0	104.265	Alanine--tRNA ligase	Aminoacyl-tRNA biosynthesis - Amino acid related enzymes - Transfer RNA biogenesis	1	14.2412	14.6641	18.2628	17.9347	18.7154	18.7007	34.7464	32.5615	21.0254	19.214	18.9394	27.4893	24.5801	22.3614	12.3548	8.77193	20.3826	30.586	25.9692	21.0217	31.011	30.1854	29.7303	30.7692	17.3177	18.2983	19.5838	19.5143	6.81199	15.3551	15.5733	15.5107	13.1377	17.1086	17.0865	21.667	1.26808	0.0502198	17.0865	26.526	1.55245
Thermococcus barophilus (strain DSM 11836 / MP)	TERMP_01721	1	0	0	49.5225	Histidine--tRNA ligase	Aminoacyl-tRNA biosynthesis - Amino acid related enzymes - Transfer RNA biogenesis	1	7.12061	8.24856	11.4142	11.3272	11.2292	9.75689	6.94927	7.23589	9.70403	8.73362	10.8225	9.1631	12.29	13.4168	12.3548	5.84795	15.6789	11.2685	18.5494	12.613	6.20219	10.7805	6.37078	7.69231	9.62094	13.7237	9.79192	4.33651	6.81199	7.67754	7.78665	11.0791	4.37924	10.6929	9.84944	9.60582	0.975265	0.39336	9.84944	12.5154	1.27067
Thermococcus barophilus (strain DSM 11836 / MP)	TERMP_01729	1	0	0	40.11	2-(3-amino-3-carboxypropyl)histidine synthase	Translation factors		6.23053	8.24856	5.70711	5.66358	4.49169	4.06537	0	0	0	0	0	0	0	0	0	0	1.56789	1.60979	0	0	0	0	0	0	1.92419	2.28728	2.44798	2.16826	0	0	3.89332	2.21582	0	2.13858	5.73447	0	0	0.000108582	5.73447	0.529613	0.092356
Thermococcus barophilus (strain DSM 11836 / MP)	TERMP_01733	1	0	0	30.2107	Aliphatic amidase amiE	Pyrimidine metabolism - beta-Alanine metabolism - Pantothenate and CoA biosynthesis	1	11.571	10.9981	6.84853	13.215	12.7265	8.13074	0	7.23589	3.23468	3.49345	8.11688	18.3262	16.3867	0	12.3548	5.84795	4.70367	4.82936	5.56483	4.20433	4.13479	4.3122	6.37078	13.4615	5.77256	4.57457	7.34394	6.50477	10.218	0	7.78665	13.2949	8.75848	10.6929	10.5816	8.2928	0.783698	0.285845	10.5816	4.62486	0.437065
Thermococcus barophilus (strain DSM 11836 / MP)	TERMP_01738	1	0	0	63.6703	Peptidase_M28 domain-containing protein		1	12.4611	10.0816	9.13138	12.2711	14.9723	15.4484	17.3732	10.8538	4.85201	3.49345	13.5281	9.1631	12.29	22.3614	19.7677	14.6199	12.5431	11.2685	16.6945	14.7152	10.337	8.62441	10.618	9.61538	11.5451	9.14913	7.34394	13.0095	17.03	7.67754	15.5733	15.5107	10.9481	12.8315	12.3943	7.75918	0.626028	0.0661893	12.3943	12.3638	0.997537
Thermococcus barophilus (strain DSM 11836 / MP)	TERMP_01747	1	0	0	73.4669	Acylamino-acid-releasing enzyme		1	71.2061	70.571	86.7481	86.8416	82.3477	78.0551	69.4927	75.9768	69.5455	62.8821	59.5238	42.7611	8.19336	22.3614	34.5935	29.2398	72.1229	66.0013	68.6329	48.3498	72.3589	75.4636	65.8314	65.3846	73.1191	75.4803	75.8874	73.7207	64.7139	84.453	73.9731	70.9063	67.8783	62.0188	79.2949	58.6781	0.739999	0.0132009	79.2949	67.1549	0.8469
Thermococcus barophilus (strain DSM 11836 / MP)	TERMP_01751	1	0	0	17.5675	Uncharacterized protein		1	8.01068	10.0816	3.42427	4.71965	3.74308	5.69152	0	0	0	0	5.41126	6.10874	0	0	7.4129	0	1.56789	1.60979	7.41977	8.40866	0	0	0	0	0	0	0	0	0	0	1.94666	6.64746	0	4.27716	5.94513	2.88	0.48443	0.0890102	5.94513	3.16769	0.53282
Thermococcus barophilus (strain DSM 11836 / MP)	TERMP_01767	1	0	0	71.1817	Peptidase_M1 domain-containing protein		1	0.890076	0.916506	0	0	1.49723	0.813074	0	0	0	0	0	0	0	0	0	0	0	0	3.70989	0	0	0	0	0	0	0	0	0	0	0	0	0	0	0	0.686148	0	0	0.0174202	0.686148	0.618314	0.901139
Thermococcus barophilus (strain DSM 11836 / MP)	TERMP_01770	1	0	0	25.0677	Uracil phosphoribosyltransferase	Pyrimidine metabolism	1	5.34045	4.58253	5.70711	4.71965	5.24031	5.69152	0	0	8.08669	6.9869	5.41126	0	8.19336	0	12.3548	11.6959	6.27156	6.43915	5.56483	6.3065	6.20219	6.46831	8.49437	5.76923	9.62094	2.28728	2.44798	6.50477	6.81199	7.67754	9.73331	8.86328	13.1377	6.41574	5.2136	5.12121	0.98228	0.48115	5.2136	6.20876	1.19088
Thermococcus barophilus (strain DSM 11836 / MP)	TERMP_01771	1	0	0	14.113	Putative carbohydrate binding protein			0.890076	1.83301	0	0	2.99446	0	0	0	3.23468	1.74672	0	0	0	0	0	0	1.56789	3.21958	0	0	0	0	0	0	0	0	0	0	0	0	0	0	2.18962	0	0.952925	1.24535	1.30687	0.382418	0.952925	0.797911	0.837328
Thermococcus barophilus (strain DSM 11836 / MP)	TERMP_01772	1	0	1	62.1838	Metallophosphoesterase		1	6.23053	7.33205	7.98996	10.3832	6.73754	7.31767	0	0	0	0	0	0	0	0	0	0	0	0	3.70989	0	0	0	0	0	0	2.28728	0	0	0	0	5.83998	13.2949	8.75848	12.8315	7.66516	0	0	2.52295e-05	7.66516	0.618314	0.0806655
Thermococcus barophilus (strain DSM 11836 / MP)	TERMP_01776	1	0	0	8.602	Transcriptional regulator			2.67023	5.49904	3.42427	2.83179	2.99446	2.43922	0	0	4.85201	6.9869	0	0	0	0	0	0	1.56789	3.21958	0	0	0	0	0	0	1.92419	4.57457	2.44798	6.50477	0	0	1.94666	2.21582	4.37924	2.13858	3.30983	2.95973	0.894222	0.429257	3.30983	0.797911	0.241073
Thermococcus barophilus (strain DSM 11836 / MP)	TERMP_01779	1	0	0	73.9405	Acylamino-acid-releasing enzyme		1	63.1954	57.7399	66.2025	69.8509	67.3754	74.8028	66.0181	39.7974	56.6068	55.8952	73.0519	76.3592	57.3535	71.5564	81.5419	111.111	51.7404	56.3426	77.9076	69.3715	59.9545	71.1514	46.719	38.4615	50.0289	50.3202	34.2717	49.8699	54.4959	49.904	60.3465	70.9063	54.7405	66.296	66.5278	65.4783	0.984225	0.433233	66.5278	64.4113	0.968186
Thermococcus barophilus (strain DSM 11836 / MP)	TERMP_01781	1	0	0	17.741	Predicted nucleic acid-binding protein			3.5603	5.49904	4.56569	5.66358	2.99446	3.2523	0	0	1.61734	1.74672	0	0	0	0	0	0	0	1.60979	0	0	0	0	0	0	0	2.28728	0	0	0	0	1.94666	0	4.37924	2.13858	4.25589	0.841016	0.197612	0.000639827	4.25589	0.268298	0.0630415
Thermococcus barophilus (strain DSM 11836 / MP)	TERMP_01783	1	0	0	35.3462	Membrane dipeptidase	Peptidases and inhibitors - Exosome - Glycosylphosphatidylinositol (GPI)-anchored proteins	1	3.5603	4.58253	7.98996	7.55144	4.49169	5.69152	6.94927	0	1.61734	1.74672	0	6.10874	8.19336	0	4.94193	0	1.56789	1.60979	9.27472	0	0	0	4.24719	3.84615	1.92419	0	2.44798	4.33651	0	0	0	2.21582	2.18962	2.13858	5.64457	2.3682	0.419553	0.0409178	5.64457	2.0754	0.36768
Thermococcus barophilus (strain DSM 11836 / MP)	TERMP_01787	1	0	0	28.5982	Lipoate-protein ligase A	Lipoic acid metabolism	1	11.571	11.9146	13.6971	10.3832	9.732	10.57	6.94927	7.23589	8.08669	8.73362	8.11688	12.2175	0	0	4.94193	0	4.70367	3.21958	11.1297	6.3065	8.26959	8.62441	10.618	5.76923	3.84837	0	0	4.33651	10.218	11.5163	1.94666	2.21582	2.18962	2.13858	11.3113	9.28867	0.821184	0.0683925	11.3113	7.04223	0.622584
Thermococcus barophilus (strain DSM 11836 / MP)	TERMP_01789	1	0	0	24.3037	Uncharacterized protein		1	3.5603	2.74952	2.28284	1.88786	2.99446	1.62615	0	0	0	0	0	0	0	0	0	0	0	0	3.70989	4.20433	0	0	0	5.76923	0	0	0	0	0	0	0	0	0	0	2.51686	0	0	0.000182718	2.51686	1.31904	0.524081
Thermococcus barophilus (strain DSM 11836 / MP)	TERMP_01791	1	1	1	48.5163	S-layer-like array protein		1	0	0.916506	1.14142	0.943931	1.49723	1.62615	6.94927	10.8538	0	5.24017	21.645	15.2718	0	0	4.94193	5.84795	10.9752	8.04894	18.5494	14.7152	6.20219	6.46831	10.618	9.61538	7.69675	4.57457	7.34394	6.50477	13.624	7.67754	1.94666	4.43164	0	4.27716	1.02087	10.5393	10.3238	0.0728356	1.02087	10.8265	10.6052
Thermococcus barophilus (strain DSM 11836 / MP)	TERMP_01792	1	0	0	65.268	Archaeosine tRNA-ribosyltransferase	Enzymes with EC numbers		5.34045	2.74952	0	3.77572	4.49169	5.69152	0	0	0	0	0	0	0	0	0	0	1.56789	3.21958	0	0	0	0	0	0	0	2.28728	0	0	0	0	0	0	0	0	3.67482	0	0	0.00384648	3.67482	0.797911	0.217129
Thermococcus barophilus (strain DSM 11836 / MP)	TERMP_01794	1	0	0	34.6563	Carbamate kinase	Nitrogen metabolism - Purine metabolism - Arginine biosynthesis	1	15.1313	14.6641	19.4042	17.9347	16.4695	15.4484	13.8985	10.8538	8.08669	10.4803	8.11688	9.1631	8.19336	8.94454	19.7677	14.6199	9.40734	6.43915	16.6945	18.9195	6.20219	6.46831	8.49437	9.61538	7.69675	2.28728	12.2399	8.67303	13.624	15.3551	11.68	8.86328	10.9481	10.6929	16.5087	8.96176	0.542851	2.10755e-05	16.5087	10.6885	0.647446
Thermococcus barophilus (strain DSM 11836 / MP)	TERMP_01797	1	0	1	42.5007	Uncharacterized protein		1	1.78015	0.916506	0	0.943931	1.49723	1.62615	0	0	0	0	0	0	0	0	0	0	0	0	7.41977	4.20433	0	0	0	0	0	0	0	0	0	0	0	0	0	0	1.12733	0	0	0.00424254	1.12733	1.93735	1.71853
Thermococcus barophilus (strain DSM 11836 / MP)	TERMP_01798	1	0	0	48.1866	CoA_binding domain-containing protein		1	3.5603	6.41554	4.56569	5.66358	6.73754	7.31767	0	0	4.85201	1.74672	0	0	0	0	0	0	3.13578	4.82936	0	0	0	0	0	3.84615	0	0	0	2.16826	0	0	1.94666	2.21582	0	0	5.71005	1.64968	0.288909	0.0141745	5.71005	1.32752	0.232489
Thermococcus barophilus (strain DSM 11836 / MP)	TERMP_01806	1	0	1	33.2472	Uncharacterized protein		1	2.67023	3.66603	3.42427	1.88786	1.49723	2.43922	6.94927	0	0	0	5.41126	0	0	0	0	0	3.13578	3.21958	7.41977	8.40866	0	0	0	0	7.69675	9.14913	4.89596	6.50477	10.218	7.67754	3.89332	0	0	0	2.59747	1.35281	0.520819	0.215658	2.59747	3.6973	1.42342
Thermococcus barophilus (strain DSM 11836 / MP)	TERMP_01807	0	0.5	1	101.544	S-layer domain			0	0	0	0	0	0	0	0	0	0	0	0	0	0	0	0	0	0	0	0	0	0	0	0	40.4079	41.1711	39.1677	41.1969	0	0	0	0	0	0	0	0	N.D.	N.D.	0	0	N.D.
Thermococcus barophilus (strain DSM 11836 / MP)	TERMP_01825	1	0	0	35.732	SPASM domain-containing protein			8.90076	10.0816	7.98996	4.71965	2.24585	4.06537	0	0	0	1.74672	0	0	0	0	0	0	0	3.21958	0	0	0	0	0	0	1.92419	2.28728	0	4.33651	0	0	1.94666	0	0	2.13858	6.33386	0.436681	0.068944	0.00214575	6.33386	0.536596	0.0847186
Thermococcus barophilus (strain DSM 11836 / MP)	TERMP_01827	1	0	0	17.6794	Uncharacterized protein	Function unknown	1	13.3511	17.4136	11.4142	14.159	12.7265	14.6353	6.94927	0	19.4081	22.7074	32.4675	33.598	36.8701	13.4168	32.1226	35.0877	17.2468	16.0979	22.2593	25.226	12.4044	8.62441	8.49437	15.3846	19.2419	16.011	26.9278	21.6826	17.03	11.5163	19.4666	35.4531	35.0339	29.9401	13.95	27.0453	1.93873	0.0152945	13.95	16.9765	1.21695
Thermococcus barophilus (strain DSM 11836 / MP)	TERMP_01829	1	0	0	21.0421	dITP/XTP pyrophosphatase	Purine metabolism	1	5.34045	4.58253	3.42427	4.71965	5.24031	5.69152	0	0	0	1.74672	0	0	0	0	0	8.77193	0	3.21958	0	4.20433	0	0	0	0	0	0	2.44798	0	0	0	0	2.21582	4.37924	2.13858	4.83312	0.436681	0.0903518	8.58973e-05	4.83312	1.23732	0.256008
Thermococcus barophilus (strain DSM 11836 / MP)	TERMP_01830	1	0	0	16.875	Transcriptional regulator, AsnC family			1.78015	1.83301	1.14142	1.88786	1.49723	1.62615	0	0	0	3.49345	0	0	0	0	0	0	0	0	0	0	0	0	0	0	1.92419	2.28728	0	0	0	0	3.89332	2.21582	0	0	1.62764	0.873362	0.536583	0.226414	1.62764	0	0
Thermococcus barophilus (strain DSM 11836 / MP)	TERMP_01832	1	0	0	41.7975	Fructose-1,6-bisphosphate aldolase/phosphatase	Glycolysis / Gluconeogenesis - Pentose phosphate pathway - Fructose and mannose metabolism - Methane metabolism	1	67.6457	73.3205	62.7782	52.8601	74.1129	70.7375	55.5942	47.0333	61.4588	66.3755	67.6407	64.1417	90.127	80.5009	69.1871	81.8713	25.0862	22.537	29.6791	31.5325	16.5392	19.4049	8.49437	13.4615	13.4693	16.011	9.79192	17.3461	40.8719	42.2265	70.0798	79.7696	87.5848	83.4046	66.9092	64.9042	0.970035	0.295489	66.9092	24.1298	0.360636
Thermococcus barophilus (strain DSM 11836 / MP)	TERMP_01833	1	0	0	73.975	Glyceraldehyde-3-phosphate: ferredoxin oxidoreductase	Glycolysis / Gluconeogenesis	1	23.142	16.4971	22.8284	17.9347	19.464	16.2615	17.3732	25.3256	25.8774	27.9476	40.5844	36.6524	28.6768	17.8891	29.6516	32.1637	45.4688	43.4643	57.5032	44.1455	53.7523	58.2147	53.0898	55.7692	51.953	61.7566	48.9596	45.5334	17.03	0	29.1999	28.8057	28.4651	27.8015	19.3546	32.7655	1.6929	0.0124662	19.3546	50.4248	2.60531
Thermococcus barophilus (strain DSM 11836 / MP)	TERMP_01834	1	0	0	23.7699	Triosephosphate isomerase	Glycolysis / Gluconeogenesis - Fructose and mannose metabolism - Inositol phosphate metabolism - Exosome	1	14.2412	14.6641	15.9799	16.0468	14.9723	15.4484	24.3224	28.9436	16.1734	19.214	27.0563	21.3806	32.7735	31.3059	24.7097	35.0877	26.6541	25.7566	31.534	31.5325	20.674	23.7171	29.7303	26.9231	23.0902	29.7347	31.8237	26.0191	20.436	23.0326	23.3599	22.1582	26.2755	25.663	15.2255	20.9561	1.37638	0.0434791	15.2255	26.6447	1.75001
Thermococcus barophilus (strain DSM 11836 / MP)	TERMP_01839	1	0	1	49.0507	Motifprokaryotic membrane lipoprotein lipid attachment site	Transporters	1	30.2626	31.1612	28.5356	22.6543	30.6932	27.6445	20.8478	10.8538	14.556	17.4672	24.3506	15.2718	12.29	26.8336	14.8258	11.6959	14.111	14.4881	22.2593	27.3281	10.337	6.46831	14.8652	13.4615	21.1661	18.2983	14.6879	15.1778	13.624	11.5163	33.0932	26.5899	24.0858	23.5244	28.4919	17.9114	0.62865	0.00466989	28.4919	15.832	0.555666
Thermococcus barophilus (strain DSM 11836 / MP)	TERMP_01842	1	0	0	42.8714	Glyco_trans_2-like domain-containing protein	Enzymes with EC numbers	1	9.79083	7.33205	11.4142	10.3832	10.4806	10.57	10.4239	7.23589	6.46935	6.9869	8.11688	6.10874	8.19336	17.8891	4.94193	0	6.27156	8.04894	5.56483	4.20433	6.20219	8.62441	12.7416	15.3846	3.84837	2.28728	7.34394	2.16826	0	7.67754	1.94666	4.43164	2.18962	4.27716	9.99515	6.92047	0.692382	0.00137672	9.99515	6.48604	0.648919
Thermococcus barophilus (strain DSM 11836 / MP)	TERMP_01848	1	0	0	110.26	DNA/RNA helicase		1	29.3725	20.1631	19.4042	18.8786	23.9557	25.2053	0	7.23589	0	0	0	0	0	0	0	0	0	0	0	0	0	4.3122	0	0	0	0	0	0	0	0	0	0	0	0	22.8299	0	0	1.90627e-05	22.8299	0.718701	0.0314807
Thermococcus barophilus (strain DSM 11836 / MP)	TERMP_01850	1	0	0	129.856	Uncharacterized protein	Function unknown	1	50.7343	46.7418	47.9397	43.4208	43.4197	46.3452	6.94927	0	3.23468	3.49345	0	0	0	0	0	0	7.83945	4.82936	0	0	4.13479	10.7805	0	3.84615	7.69675	6.86185	2.44798	8.67303	0	0	19.4666	6.64746	8.75848	2.13858	46.4336	1.68203	0.0362244	9.85927e-10	46.4336	4.59735	0.0990092
Thermococcus barophilus (strain DSM 11836 / MP)	TERMP_01855	1	0	0	120.513	DUF1156 domain-containing protein	Replication and repair	1	55.1847	50.4078	43.374	40.589	54.6489	55.289	45.1703	43.4153	61.4588	54.1485	21.645	21.3806	0	0	7.4129	5.84795	54.8761	59.5621	25.9692	21.0217	53.7523	68.9953	53.0898	80.7692	51.953	38.8838	39.1677	41.1969	37.4659	57.5816	46.7199	42.1006	37.2236	32.0787	49.9156	39.6582	0.794506	0.204622	49.9156	47.3628	0.948858
Thermococcus barophilus (strain DSM 11836 / MP)	TERMP_01860	1	0	0	51.008	NurA domain-containing protein			7.12061	2.74952	2.28284	0.943931	8.98338	5.69152	0	0	0	0	0	0	0	0	0	0	3.13578	0	0	0	0	0	0	0	0	0	0	0	0	0	0	0	0	0	4.62863	0	0	0.00757074	4.62863	0.52263	0.112912
Thermococcus barophilus (strain DSM 11836 / MP)	TERMP_01861	1	0	0	60.1188	Bipolar DNA helicase	Function unknown	1	10.6809	7.33205	9.13138	6.60751	9.732	10.57	6.94927	14.4718	1.61734	1.74672	5.41126	0	0	0	0	0	3.13578	1.60979	3.70989	0	10.337	8.62441	12.7416	9.61538	0	0	0	0	6.81199	15.3551	3.89332	2.21582	4.37924	4.27716	9.00897	2.19383	0.243516	0.00170598	9.00897	4.56947	0.507214
Thermococcus barophilus (strain DSM 11836 / MP)	TERMP_01862	1	0	0	24.5502	Uncharacterized protein		1	4.45038	6.41554	4.56569	3.77572	8.98338	8.94382	0	0	0	0	0	0	0	0	4.94193	0	1.56789	3.21958	0	0	0	4.3122	4.24719	0	0	2.28728	0	0	0	0	1.94666	0	0	0	6.18909	0	0	0.000629009	6.18909	1.51661	0.245046
Thermococcus barophilus (strain DSM 11836 / MP)	TERMP_01864	1	0	0	101.081	DNA double-strand break repair Rad50 ATPase	DNA repair and recombination proteins	1	9.79083	11.9146	9.13138	4.71965	12.7265	16.2615	0	7.23589	3.23468	0	0	0	0	0	0	0	3.13578	3.21958	0	0	4.13479	0	4.24719	3.84615	3.84837	2.28728	0	0	0	7.67754	1.94666	0	0	2.13858	10.7574	0.808669	0.0751733	0.000387989	10.7574	1.74836	0.162526
Thermococcus barophilus (strain DSM 11836 / MP)	TERMP_01867	1	0	0	93.4601	Piwi domain-containing protein		1	7.12061	2.74952	3.42427	3.77572	8.98338	6.50459	0	0	0	0	0	0	0	0	0	0	0	0	0	0	4.13479	0	0	3.84615	0	0	0	0	0	0	0	0	0	0	5.42635	0	0	0.00150211	5.42635	0.689132	0.126997
Thermococcus barophilus (strain DSM 11836 / MP)	TERMP_01872	1	0	0	200.177	DNA polymerase II large subunit	DNA replication - DNA replication proteins		1.78015	0	0	0	2.24585	1.62615	0	0	3.23468	1.74672	0	0	0	0	0	0	3.13578	3.21958	0	0	0	0	0	0	1.92419	2.28728	0	0	0	0	0	0	0	0	0.942024	1.24535	1.32199	0.373905	0.942024	1.05923	1.12441
Thermococcus barophilus (strain DSM 11836 / MP)	TERMP_01875	1	0	0	23.6027	Uncharacterized protein		1	7.12061	9.16506	7.98996	10.3832	5.24031	5.69152	0	0	0	0	0	0	0	0	0	0	0	0	0	0	0	0	4.24719	0	0	0	0	0	0	0	0	0	0	0	7.59845	0	0	0.000117521	7.59845	0	0
Thermococcus barophilus (strain DSM 11836 / MP)	TERMP_01876	1	0	0	39.2589	DNA repair and recombination protein RadA	DNA repair and recombination proteins	1	21.3618	17.4136	6.84853	6.60751	13.4751	15.4484	0	0	4.85201	8.73362	0	0	0	0	0	0	0	3.21958	0	0	4.13479	0	0	0	7.69675	4.57457	7.34394	8.67303	0	0	5.83998	6.64746	10.9481	6.41574	13.5258	3.39641	0.251105	0.00676648	13.5258	1.22573	0.0906213
Thermococcus barophilus (strain DSM 11836 / MP)	TERMP_01879	1	0	0	26.8742	Uncharacterized protein	Function unknown	1	8.90076	5.49904	4.56569	4.71965	5.98892	7.31767	0	0	1.61734	1.74672	0	0	0	0	0	0	3.13578	1.60979	3.70989	0	0	0	0	0	1.92419	2.28728	2.44798	2.16826	0	0	1.94666	2.21582	2.18962	0	6.16529	0.841016	0.136411	0.000112031	6.16529	1.40924	0.228577
Thermococcus barophilus (strain DSM 11836 / MP)	TERMP_01880	1	0	0	29.0559	S-methyl-5'-thioadenosine phosphorylase	Cysteine and methionine metabolism	1	37.3832	28.4117	31.9598	30.2058	33.6877	34.1491	34.7464	32.5615	43.6681	34.9345	43.29	58.033	65.5469	40.2504	46.9484	58.4795	40.7651	38.6349	40.8088	39.9411	31.011	32.3415	31.8539	30.7692	32.7112	34.3092	31.8237	39.0286	20.436	26.8714	38.9332	42.1006	43.7924	44.9102	32.6329	44.9814	1.37841	0.0389627	32.6329	37.2504	1.1415
Thermococcus barophilus (strain DSM 11836 / MP)	TERMP_01881	1	0	0	46.9146	5-methylthioadenosine/S-adenosylhomocysteine deaminase	Cysteine and methionine metabolism	1	2.67023	1.83301	4.56569	1.88786	4.49169	4.06537	10.4239	10.8538	9.70403	8.73362	8.11688	6.10874	0	0	4.94193	0	10.9752	9.65873	3.70989	4.20433	8.26959	10.7805	19.1123	9.61538	9.62094	11.4364	9.79192	15.1778	6.81199	7.67754	7.78665	6.64746	13.1377	14.9701	3.25231	8.16582	2.51078	0.00102438	3.25231	7.93304	2.4392
Thermococcus barophilus (strain DSM 11836 / MP)	TERMP_01883	1	0	0	52.4849	Bifunctional NAD(P)H-hydrate repair enzyme	Enzymes with EC numbers	1	32.9328	30.2447	29.677	33.9815	31.4418	30.8968	6.94927	0	9.70403	10.4803	10.8225	18.3262	8.19336	0	12.3548	8.77193	23.5183	16.0979	12.9846	10.5108	0	4.3122	10.618	7.69231	13.4693	16.011	14.6879	10.8413	6.81199	7.67754	17.52	8.86328	10.9481	12.8315	31.5291	12.3333	0.391171	0.000605249	31.5291	11.2373	0.356411
Thermococcus barophilus (strain DSM 11836 / MP)	TERMP_01884	1	0	0	21.887	HTH arsR-type domain-containing protein			1.78015	2.74952	2.28284	1.88786	2.24585	1.62615	0	0	1.61734	1.74672	0	0	0	0	0	0	1.56789	3.21958	0	0	0	0	0	0	1.92419	2.28728	2.44798	2.16826	0	0	1.94666	2.21582	2.18962	2.13858	2.09539	0.841016	0.401364	0.0380006	2.09539	0.797911	0.380793
Thermococcus barophilus (strain DSM 11836 / MP)	TERMP_01886	1	0	0	22.7682	Transcriptional regulatory protein		1	9.79083	10.0816	9.13138	9.43931	9.732	10.57	0	0	17.7907	13.9738	0	6.10874	0	0	12.3548	17.5439	17.2468	17.7077	14.8395	16.8173	10.337	8.62441	4.24719	7.69231	9.62094	6.86185	12.2399	6.50477	6.81199	0	1.94666	11.0791	8.75848	4.27716	9.79084	9.46831	0.967058	0.470317	9.79084	14.2621	1.45668
Thermococcus barophilus (strain DSM 11836 / MP)	TERMP_01887	1	0	0	50.2271	Archaeal succinyl-CoA ligase (ADP-forming) alpha chain		1	28.4824	32.0777	27.3941	32.0936	29.9446	30.8968	41.6956	54.2692	43.6681	47.1616	48.7013	54.9786	53.2569	49.195	49.4193	55.5556	45.4688	45.0741	42.6637	48.3498	47.5501	43.122	53.0898	51.9231	40.4079	36.5965	56.3035	43.3651	68.1199	69.0979	46.7199	46.5322	50.3613	53.4645	30.1482	48.6274	1.61294	0.00122737	30.1482	45.3714	1.50495
Thermococcus barophilus (strain DSM 11836 / MP)	TERMP_01888	1	0	0	44.759	Tryptophan--tRNA ligase	Aminoacyl-tRNA biosynthesis - Amino acid related enzymes - Transfer RNA biogenesis	1	11.571	10.9981	15.9799	16.9907	13.4751	14.6353	10.4239	7.23589	16.1734	19.214	18.9394	18.3262	24.5801	0	24.7097	20.4678	28.222	24.1468	20.4044	8.40866	18.6066	30.1854	19.1123	13.4615	15.3935	20.5855	12.2399	19.5143	6.81199	11.5163	19.4666	22.1582	15.3273	14.9701	13.9417	18.1632	1.3028	0.00385573	13.9417	21.6623	1.55378
Thermococcus barophilus (strain DSM 11836 / MP)	TERMP_01891	1	0	0	41.2398	N6-adenine-specific RNA methylase	Transfer RNA biogenesis	1	2.67023	0.916506	1.14142	0	0.748615	2.43922	0	0	0	0	5.41126	0	0	0	0	0	0	0	0	0	0	0	0	0	0	0	0	0	0	0	0	0	0	0	1.31933	1.35281	1.02538	0.491202	1.31933	0	0
Thermococcus barophilus (strain DSM 11836 / MP)	TERMP_01902	0	1	0	17.6199	Peptidyl-prolyl cis-trans isomerase		1	0	0	0	0	0	0	6.94927	0	6.46935	5.24017	0	0	0	0	0	0	1.56789	4.82936	0	0	8.26959	4.3122	10.618	5.76923	5.77256	4.57457	4.89596	4.33651	6.81199	0	7.78665	2.21582	4.37924	4.27716	0	2.92738	N.D.	0.0925892	0	3.16317	N.D.
Thermococcus barophilus (strain DSM 11836 / MP)	TERMP_01904	1	0	0	19.2931	Uncharacterized protein		1	5.34045	6.41554	7.98996	4.71965	5.24031	4.87845	0	0	4.85201	5.24017	0	0	0	0	0	0	3.13578	3.21958	0	0	4.13479	0	0	0	5.77256	6.86185	4.89596	4.33651	0	0	3.89332	4.43164	0	4.27716	5.76406	2.52305	0.437721	0.0543622	5.76406	1.74836	0.303321
Thermococcus barophilus (strain DSM 11836 / MP)	TERMP_01910	1	0	0	30.7715	Ribokinase	Pyrimidine metabolism	1	6.23053	5.49904	5.70711	5.66358	8.23477	7.31767	0	0	1.61734	5.24017	0	0	0	0	0	0	4.70367	3.21958	0	0	10.337	8.62441	6.37078	11.5385	1.92419	4.57457	2.44798	4.33651	0	0	3.89332	2.21582	4.37924	4.27716	6.44212	1.71438	0.26612	0.0124181	6.44212	4.48077	0.695544
Thermococcus barophilus (strain DSM 11836 / MP)	TERMP_01911	1	0	0	58.8575	Metal-dependent carboxypeptidase	Peptidases and inhibitors	1	38.2733	35.7437	46.7983	48.1405	44.1683	52.0368	111.188	126.628	76.0149	64.6288	113.636	122.175	102.417	120.751	96.3677	90.6433	65.8514	72.4404	81.6175	84.0866	88.8981	90.5563	118.921	101.923	69.2707	80.0549	68.5435	82.3938	64.7139	72.9367	101.226	104.144	94.1537	104.79	44.1935	94.1137	2.12958	0.0178818	44.1935	80.575	1.82323
Thermococcus barophilus (strain DSM 11836 / MP)	TERMP_01917	1	0	0	22.0116	Pyrrolidone-carboxylate peptidase	Peptidases and inhibitors	1	12.4611	12.8311	9.13138	9.43931	10.4806	9.75689	13.8985	7.23589	19.4081	15.7205	21.645	18.3262	28.6768	26.8336	17.2968	23.3918	12.5431	19.3175	20.4044	21.0217	12.4044	10.7805	14.8652	13.4615	15.3935	13.7237	14.6879	19.5143	6.81199	7.67754	19.4666	17.7266	17.517	19.2472	10.6834	18.775	1.7574	0.00131621	10.6834	16.0786	1.50501
Thermococcus barophilus (strain DSM 11836 / MP)	TERMP_01923	0	0	0	37.0833	N-type ATP pyrophosphatase		1	0	0	0	0	0	0	0	0	0	0	0	0	0	0	0	0	0	0	0	0	4.13479	0	0	0	0	0	0	0	0	0	0	0	0	0	0	0	N.D.	N.D.	0	0.689132	N.D.
Thermococcus barophilus (strain DSM 11836 / MP)	TERMP_01925	1	0	0	19.3272	Molybdenum cofactor carrier protein		1	2.67023	1.83301	2.28284	1.88786	2.24585	3.2523	0	0	1.61734	3.49345	0	0	0	0	0	0	1.56789	1.60979	5.56483	6.3065	0	0	0	0	1.92419	0	2.44798	4.33651	0	0	1.94666	2.21582	0	0	2.36201	1.2777	0.540935	0.1431	2.36201	2.50817	1.06188
Thermococcus barophilus (strain DSM 11836 / MP)	TERMP_01927	1	0	0	34.7117	Oxidoreductase	Enzymes with EC numbers	1	2.67023	2.74952	3.42427	4.71965	7.48615	7.31767	0	0	1.61734	0	0	0	0	8.94454	4.94193	5.84795	3.13578	3.21958	5.56483	4.20433	6.20219	0	0	3.84615	1.92419	4.57457	2.44798	2.16826	0	0	1.94666	2.21582	6.56886	0	4.72791	0.404334	0.0855207	0.00172548	4.72791	3.72112	0.787053
Thermococcus barophilus (strain DSM 11836 / MP)	TERMP_01928	1	0	0	40.8953	UDP-4-amino-4-deoxy-L-arabinose--oxoglutarate aminotransferase	Amino sugar and nucleotide sugar metabolism - Amino acid related enzymes	1	18.6916	16.4971	20.5456	17.9347	24.7043	19.5138	13.8985	14.4718	21.0254	19.214	35.1732	24.4349	32.7735	26.8336	39.5355	32.1637	31.3578	28.9762	37.0989	33.6346	18.6066	19.4049	23.3595	19.2308	25.0144	29.7347	26.9278	26.0191	27.248	19.1939	25.3066	31.0215	30.6547	29.9401	19.6478	24.9619	1.27046	0.118279	19.6478	28.1798	1.43425
Thermococcus barophilus (strain DSM 11836 / MP)	TERMP_01929	1	0	0	22.3925	2,3,4,5-tetrahydropyridine-2,6-dicarboxylate N-acetyltransferase	Amino sugar and nucleotide sugar metabolism	1	5.34045	6.41554	3.42427	5.66358	4.49169	4.87845	0	0	3.23468	1.74672	0	6.10874	0	0	7.4129	5.84795	4.70367	3.21958	5.56483	6.3065	0	0	0	0	3.84837	2.28728	4.89596	6.50477	0	0	1.94666	4.43164	4.37924	2.13858	5.03566	2.77253	0.55058	0.0892258	5.03566	3.29909	0.655146
Thermococcus barophilus (strain DSM 11836 / MP)	TERMP_01933	1	0	0	54.3977	Choline-sulfatase		1	2.67023	0.916506	1.14142	0.943931	2.24585	4.06537	0	0	0	0	0	0	0	0	0	0	0	0	0	0	0	0	0	3.84615	0	0	0	0	0	0	0	0	0	0	1.99722	0	0	0.00561112	1.99722	0	0
Thermococcus barophilus (strain DSM 11836 / MP)	TERMP_01938	1	0	0	42.7267	Probable L-aspartate decarboxylase	Methane metabolism - Tyrosine metabolism - beta-Alanine metabolism - Pantothenate and CoA biosynthesis	1	4.45038	3.66603	5.70711	4.71965	5.98892	4.06537	0	0	3.23468	1.74672	5.41126	9.1631	12.29	13.4168	7.4129	8.77193	3.13578	4.82936	7.41977	4.20433	6.20219	0	4.24719	7.69231	3.84837	0	2.44798	2.16826	0	0	3.89332	4.43164	0	0	4.76624	4.88894	1.02574	0.472552	4.76624	4.29857	0.901879
Thermococcus barophilus (strain DSM 11836 / MP)	TERMP_01943	1	0	1	95.1948	CARDB domain-containing protein		1	0.890076	0.916506	2.28284	0	0	0.813074	0	0	0	0	0	0	0	0	0	0	0	0	0	0	0	0	4.24719	7.69231	5.77256	4.57457	2.44798	4.33651	0	0	0	0	0	0	0.817083	0	0	0.031096	0.817083	0	0
Thermococcus barophilus (strain DSM 11836 / MP)	TERMP_01944	1	0	0	76.9066	Alpha-amylase	Starch and sucrose metabolism	1	2.67023	1.83301	2.28284	3.77572	3.74308	4.06537	6.94927	0	1.61734	0	0	6.10874	0	0	0	0	26.6541	20.9272	31.534	23.1238	26.8762	25.8732	29.7303	36.5385	25.0144	25.1601	26.9278	32.5239	0	0	1.94666	0	4.37924	0	3.06171	1.93152	0.630863	0.248819	3.06171	25.8314	8.43693
Thermococcus barophilus (strain DSM 11836 / MP)	TERMP_01946	1	0	0	55.2876	Cytochrome c domain-containing protein	Function unknown	1	10.6809	9.16506	14.8385	13.215	14.2237	14.6353	17.3732	18.0897	12.9387	12.2271	5.41126	0	0	0	0	0	12.5431	8.04894	0	0	14.4718	12.9366	6.37078	7.69231	13.4693	11.4364	12.2399	10.8413	13.624	23.0326	17.52	15.5107	15.3273	19.2472	12.7931	7.64426	0.59753	0.095811	12.7931	8.00007	0.625344
Thermococcus barophilus (strain DSM 11836 / MP)	TERMP_01950	1	0	0	15.7906	HTH-type transcriptional regulator Ptr2	Transcription factors	1	6.23053	8.24856	3.42427	7.55144	5.24031	4.87845	0	0	4.85201	3.49345	10.8225	0	0	0	0	0	3.13578	1.60979	0	0	4.13479	4.3122	4.24719	5.76923	3.84837	2.28728	4.89596	4.33651	13.624	15.3551	1.94666	2.21582	2.18962	4.27716	5.92892	4.79199	0.80824	0.329418	5.92892	2.19876	0.370853
Thermococcus barophilus (strain DSM 11836 / MP)	TERMP_01955	1	0	0	20.3472	Orotate phosphoribosyltransferase	Pyrimidine metabolism	1	5.34045	5.49904	3.42427	6.60751	5.24031	6.50459	0	0	6.46935	6.9869	0	0	0	0	0	0	7.83945	8.04894	0	0	4.13479	0	0	0	1.92419	0	2.44798	4.33651	0	0	5.83998	2.21582	6.56886	4.27716	5.43603	3.36406	0.618846	0.184635	5.43603	3.3372	0.613903
Thermococcus barophilus (strain DSM 11836 / MP)	TERMP_01956	1	0	0	63.8462	DNA ligase	DNA replication - Base excision repair - Nucleotide excision repair - Mismatch repair - DNA replication proteins - DNA repair and recombination proteins	1	26.7023	28.4117	11.4142	17.9347	23.9557	25.2053	20.8478	14.4718	6.46935	8.73362	0	0	0	0	0	0	6.27156	6.43915	0	0	14.4718	6.46831	6.37078	7.69231	1.92419	4.57457	7.34394	4.33651	17.03	15.3551	5.83998	4.43164	2.18962	4.27716	22.2706	3.80074	0.170662	0.000350582	22.2706	5.60847	0.251832
Thermococcus barophilus (strain DSM 11836 / MP)	TERMP_01962	1	0	0	22.2488	Uracil-DNA glycosylase	Base excision repair - DNA repair and recombination proteins	1	0.890076	1.83301	0	1.88786	3.74308	1.62615	0	0	3.23468	0	0	0	0	0	0	0	6.27156	4.82936	3.70989	0	4.13479	8.62441	0	5.76923	1.92419	2.28728	2.44798	0	0	0	0	2.21582	0	4.27716	1.66336	0.808669	0.486165	0.204763	1.66336	4.595	2.76248
Thermococcus barophilus (strain DSM 11836 / MP)	TERMP_01964	1	0	0	68.0115	Radical_SAM domain-containing protein	Enzymes with EC numbers	1	35.603	36.6603	47.9397	49.0844	34.4363	36.5883	31.2717	32.5615	29.1121	31.441	29.7619	33.598	36.8701	40.2504	37.0645	29.2398	39.1972	43.4643	40.8088	29.4303	37.2131	32.3415	36.1011	38.4615	26.9386	25.1601	17.1359	30.3556	30.654	30.7102	42.8266	33.2373	30.6547	38.4944	40.052	30.9783	0.773451	0.00931891	40.052	37.0759	0.925693
Thermococcus barophilus (strain DSM 11836 / MP)	TERMP_01966	1	0	0	35.82	Ribokinase	Fructose and mannose metabolism - Starch and sucrose metabolism - Amino sugar and nucleotide sugar metabolism	1	22.2519	18.3301	29.677	25.4861	20.2126	21.953	52.1195	57.8871	32.3468	38.4279	75.7576	79.4136	73.7403	89.4454	66.7161	67.2515	34.4936	41.8545	51.9384	54.6563	41.3479	36.6537	46.719	51.9231	38.4837	45.7457	41.6157	43.3651	51.0899	61.4203	42.8266	48.7481	48.1717	40.633	22.9851	56.4865	2.45752	0.0352885	22.9851	43.4907	1.89213
Thermococcus barophilus (strain DSM 11836 / MP)	TERMP_01967	1	0	0	54.8768	Uncharacterized protein		1	30.2626	30.2447	37.6669	33.9815	26.2015	31.7099	38.221	47.0333	43.6681	38.4279	45.9957	42.7611	20.4834	40.2504	34.5935	38.0117	39.1972	35.4153	46.3736	42.0433	35.1458	43.122	38.2247	30.7692	46.1805	45.7457	46.5116	52.0382	30.654	46.0653	46.7199	53.1797	54.7405	42.7716	31.6779	42.7132	1.34836	0.00069364	31.6779	40.2162	1.26954
Thermococcus barophilus (strain DSM 11836 / MP)	TERMP_01968	1	0	1	47.9508	Alpha-glucosides-binding periplasmic protein	Transporters	1	40.9435	46.7418	37.6669	47.1965	45.6655	47.9714	38.221	25.3256	29.1121	20.9607	48.7013	48.8699	53.2569	71.5564	59.3032	58.4795	18.8147	22.537	59.3582	67.2693	39.2805	36.6537	44.5955	59.6154	32.7112	27.4474	24.4798	21.6826	44.2779	42.2265	44.7732	39.8848	26.2755	32.0787	44.3643	36.911	0.831998	0.186307	44.3643	40.6522	0.916328
Thermococcus barophilus (strain DSM 11836 / MP)	TERMP_01971	1	0	0	47.8971	Glycos_transf_1 domain-containing protein	Starch and sucrose metabolism	1	31.1526	24.7457	43.374	37.7572	35.1849	34.1491	52.1195	43.4153	54.9895	47.1616	51.4069	45.8155	61.4502	53.6673	51.8903	52.6316	50.1725	51.5132	53.7934	56.7585	43.4153	51.7464	57.337	55.7692	42.3321	48.0329	36.7197	41.1969	44.2779	49.904	42.8266	50.9639	48.1717	49.1873	34.3939	49.8434	1.44919	0.000797836	34.3939	51.2332	1.4896
Thermococcus barophilus (strain DSM 11836 / MP)	TERMP_01972	1	0	0	39.1486	Transcriptional regulator	Transcription factors	1	7.12061	7.33205	9.13138	10.3832	8.23477	7.31767	0	0	6.46935	1.74672	0	0	0	0	0	0	4.70367	1.60979	0	0	0	4.3122	0	3.84615	0	0	0	0	0	0	1.94666	0	0	0	8.25328	2.05402	0.248873	0.0105836	8.25328	1.77094	0.214574
Thermococcus barophilus (strain DSM 11836 / MP)	TERMP_01973	1	0	0	55.2099	Fucose_iso_C domain-containing protein		1	7.12061	7.33205	7.98996	9.43931	6.73754	7.31767	13.8985	10.8538	11.3214	8.73362	13.5281	18.3262	16.3867	17.8891	7.4129	8.77193	15.6789	16.0979	18.5494	18.9195	12.4044	12.9366	12.7416	13.4615	5.77256	4.57457	2.44798	8.67303	10.218	0	11.68	13.2949	13.1377	17.1086	7.65619	12.9773	1.69501	0.0384206	7.65619	15.7644	2.05905
Thermococcus barophilus (strain DSM 11836 / MP)	TERMP_01984	0	1	1	68.0949	Lipoprotein		1	0	0	0	0	0	0	0	0	0	0	13.5281	6.10874	0	0	0	0	0	0	3.70989	0	0	0	0	0	0	0	0	0	0	0	0	0	0	0	0	4.90922	N.D.	0.112026	0	0.618314	N.D.
Thermococcus barophilus (strain DSM 11836 / MP)	TERMP_01985	1	0	0	29.5746	Nucleotidyltransferase	Function unknown	1	2.67023	1.83301	3.42427	4.71965	4.49169	2.43922	0	0	0	0	0	0	0	0	0	0	0	3.21958	0	0	0	0	4.24719	0	0	0	0	0	0	0	0	0	0	0	3.26301	0	0	0.000493635	3.26301	0.536596	0.164448
Thermococcus barophilus (strain DSM 11836 / MP)	TERMP_01995	1	0	0	21.8289	Uncharacterized protein	Chromosome and associated proteins	1	6.23053	8.24856	4.56569	5.66358	6.73754	5.69152	0	0	0	0	0	0	0	0	0	0	1.56789	0	3.70989	0	0	0	0	0	3.84837	0	0	0	0	0	0	0	2.18962	0	6.18957	0	0	3.2519e-05	6.18957	0.879629	0.142115
Thermococcus barophilus (strain DSM 11836 / MP)	TERMP_01996	1	0	0	40.3963	Replication factor A		1	15.1313	15.5806	13.6971	13.215	15.7209	16.2615	10.4239	10.8538	17.7907	22.7074	0	6.10874	0	0	0	0	15.6789	12.8783	9.27472	10.5108	12.4044	12.9366	19.1123	19.2308	13.4693	13.7237	17.1359	10.8413	10.218	11.5163	25.3066	13.2949	21.8962	17.1086	14.9344	11.6517	0.780193	0.287314	14.9344	12.2806	0.822304
Thermococcus barophilus (strain DSM 11836 / MP)	TERMP_01997	1	0	0	13.831	Uncharacterized protein			1.78015	1.83301	0	1.88786	0.748615	2.43922	0	0	3.23468	1.74672	0	0	0	0	0	0	1.56789	1.60979	0	0	0	0	0	0	0	2.28728	0	2.16826	0	0	1.94666	4.43164	2.18962	0	1.44814	1.24535	0.859963	0.41236	1.44814	0.529613	0.365718
Thermococcus barophilus (strain DSM 11836 / MP)	TERMP_01998	1	0	0	30.9256	OB domain-containing protein	Function unknown	1	7.12061	9.16506	9.13138	7.55144	9.732	9.75689	6.94927	7.23589	11.3214	10.4803	5.41126	6.10874	0	0	0	0	4.70367	6.43915	7.41977	4.20433	10.337	6.46831	6.37078	9.61538	9.62094	9.14913	7.34394	6.50477	13.624	7.67754	7.78665	6.64746	10.9481	8.55432	8.7429	8.33043	0.952822	0.403602	8.7429	6.59537	0.754369
Thermococcus barophilus (strain DSM 11836 / MP)	TERMP_01999	1	0	0	14.8057	Anaerobic ribonucleoside-triphosphate reductase		1	4.45038	5.49904	5.70711	3.77572	5.24031	4.87845	0	0	6.46935	5.24017	0	0	0	0	0	0	1.56789	8.04894	0	0	0	4.3122	0	3.84615	7.69675	2.28728	2.44798	2.16826	0	0	3.89332	4.43164	4.37924	2.13858	4.92517	2.92738	0.594372	0.164219	4.92517	2.32151	0.471356
Thermococcus barophilus (strain DSM 11836 / MP)	TERMP_02001	1	0	0	40.668	AAA domain-containing protein	Ribosome biogenesis		3.5603	4.58253	4.56569	5.66358	4.49169	4.06537	0	0	1.61734	1.74672	0	0	0	0	0	0	3.13578	1.60979	0	0	0	0	0	0	0	0	0	0	0	0	1.94666	2.21582	0	0	4.48819	0.841016	0.187384	0.000629313	4.48819	0.790928	0.176224
Thermococcus barophilus (strain DSM 11836 / MP)	TERMP_02004	1	0	0	17.6718	Transcriptional regulator		1	7.12061	10.9981	5.70711	6.60751	8.23477	6.50459	0	0	11.3214	15.7205	0	0	0	0	4.94193	0	7.83945	12.8783	14.8395	27.3281	0	4.3122	6.37078	11.5385	7.69675	6.86185	9.79192	10.8413	10.218	0	3.89332	11.0791	8.75848	8.55432	7.52878	6.76047	0.897951	0.430917	7.52878	11.1996	1.48757
Thermococcus barophilus (strain DSM 11836 / MP)	TERMP_02006	1	0	0	25.5396	Uncharacterized protein	Secretion system	1	10.6809	10.9981	9.13138	6.60751	7.48615	7.31767	0	7.23589	3.23468	5.24017	0	0	0	0	0	0	3.13578	4.82936	0	0	6.20219	0	4.24719	5.76923	3.84837	2.28728	2.44798	0	0	0	5.83998	6.64746	4.37924	2.13858	8.70362	2.11871	0.243429	0.00340538	8.70362	2.36122	0.271292
Thermococcus barophilus (strain DSM 11836 / MP)	TERMP_02008	1	0	0	13.6946	30S ribosomal protein S6e	Ribosome - Ribosome	1	6.23053	10.0816	7.98996	6.60751	5.98892	4.06537	0	0	11.3214	17.4672	10.8225	6.10874	8.19336	0	4.94193	8.77193	17.2468	17.7077	14.8395	18.9195	4.13479	4.3122	4.24719	7.69231	15.3935	11.4364	17.1359	10.8413	6.81199	7.67754	7.78665	11.0791	13.1377	14.9701	6.82731	11.43	1.67415	0.0702741	6.82731	12.8601	1.88362
Thermococcus barophilus (strain DSM 11836 / MP)	TERMP_02009	1	0	0	44.834	Translation initiation factor 2 subunit gamma	Translation factors	1	23.142	24.7457	23.9699	20.7665	20.9612	24.3922	38.221	36.1795	32.3468	36.6812	18.9394	18.3262	16.3867	0	9.88386	14.6199	39.1972	33.8055	33.389	31.5325	28.9436	43.122	33.9775	36.5385	30.787	38.8838	36.7197	41.1969	34.0599	38.3877	40.8799	35.4531	35.0339	27.8015	22.9962	26.5734	1.15555	0.250873	22.9962	34.9983	1.52191
Thermococcus barophilus (strain DSM 11836 / MP)	TERMP_02011	1	0	0	20.8157	Inorganic pyrophosphatase	Oxidative phosphorylation	1	19.5817	21.0796	18.2628	17.9347	15.7209	14.6353	17.3732	21.7077	40.4334	29.6943	43.29	33.598	57.3535	53.6673	69.1871	81.8713	31.3578	33.8055	42.6637	39.9411	18.6066	17.2488	16.9887	17.3077	30.787	27.4474	34.2717	30.3556	20.436	19.1939	21.4133	31.0215	35.0339	34.2173	17.8692	36.754	2.05684	0.00304033	17.8692	30.6039	1.71267
Thermococcus barophilus (strain DSM 11836 / MP)	TERMP_02012	1	0	0	21.0862	DNA-directed RNA polymerase subunit E	RNA polymerase - Transcription machinery	1	2.67023	0.916506	3.42427	2.83179	2.24585	2.43922	0	0	1.61734	3.49345	0	0	0	0	0	0	6.27156	8.04894	0	4.20433	6.20219	6.46831	8.49437	5.76923	3.84837	2.28728	0	2.16826	10.218	0	1.94666	2.21582	0	4.27716	2.42131	1.2777	0.527688	0.135866	2.42131	5.19922	2.14728
Thermococcus barophilus (strain DSM 11836 / MP)	TERMP_02015	1	0	0	11.6401	30S ribosomal protein S24e	Ribosome - Ribosome	1	14.2412	13.7476	14.8385	12.2711	14.9723	13.0092	0	0	19.4081	10.4803	10.8225	0	0	0	4.94193	0	14.111	16.0979	11.1297	0	6.20219	0	0	7.69231	9.62094	9.14913	12.2399	10.8413	0	0	3.89332	6.64746	10.9481	8.55432	13.8466	10.1777	0.735032	0.212366	13.8466	7.92346	0.572229
Thermococcus barophilus (strain DSM 11836 / MP)	TERMP_02016	0	0	0	6.069	30S ribosomal protein S27ae	Ribosome - Ribosome - Ubiquitin system - Exosome		0	0	0	0	0	0	0	0	1.61734	1.74672	0	0	0	0	0	0	3.13578	1.60979	0	0	0	0	0	0	3.84837	0	0	2.16826	0	0	0	2.21582	0	0	0	0.841016	N.D.	0.0910803	0	0.790928	N.D.
Thermococcus barophilus (strain DSM 11836 / MP)	TERMP_02019	1	0	0	37.9516	S-adenosyl-L-methionine-dependent tRNA 4-demethylwyosine synthase	Transfer RNA biogenesis	1	1.78015	1.83301	2.28284	2.83179	2.24585	3.2523	0	0	0	0	0	0	0	0	0	0	0	0	0	4.20433	0	0	0	0	0	0	0	0	0	0	0	0	0	0	2.37099	0	0	8.12215e-05	2.37099	0.700722	0.29554
Thermococcus barophilus (strain DSM 11836 / MP)	TERMP_02020	1	0	1	84.894	Uncharacterized protein		1	8.90076	9.16506	6.84853	12.2711	11.9778	9.75689	13.8985	14.4718	14.556	12.2271	13.5281	6.10874	0	0	0	0	20.3826	19.3175	9.27472	12.613	20.674	17.2488	21.2359	21.1538	11.5451	13.7237	14.6879	15.1778	27.248	38.3877	13.6266	11.0791	8.75848	10.6929	9.82003	11.605	1.18177	0.217385	9.82003	16.5851	1.6889
Thermococcus barophilus (strain DSM 11836 / MP)	TERMP_02023	0	1	1	21.9555	Flagellin		1	0	0	0	0	0	0	0	0	0	0	10.8225	0	0	0	0	0	0	0	0	0	0	0	0	0	0	0	0	0	0	0	0	0	0	0	0	2.70563	N.D.	0.195501	0	0	N.D.
Thermococcus barophilus (strain DSM 11836 / MP)	TERMP_02026	0	1	1	50.9905	Uncharacterized protein		1	0	0	0	0	0	0	0	0	0	0	5.41126	9.1631	0	0	0	0	4.70367	6.43915	3.70989	6.3065	0	0	0	0	1.92419	0	4.89596	6.50477	0	0	0	0	2.18962	2.13858	0	3.64359	N.D.	0.101051	0	3.52653	N.D.
Thermococcus barophilus (strain DSM 11836 / MP)	TERMP_02030	1	1	0	21.6161	GMP synthase subunit A	Purine metabolism - Peptidases and inhibitors	1	0.890076	0.916506	2.28284	0.943931	1.49723	1.62615	6.94927	10.8538	3.23468	3.49345	8.11688	9.1631	12.29	17.8891	7.4129	0	1.56789	3.21958	5.56483	4.20433	4.13479	8.62441	6.37078	5.76923	5.77256	4.57457	4.89596	6.50477	6.81199	7.67754	7.78665	4.43164	4.37924	4.27716	1.35946	6.00203	4.41502	0.0276619	1.35946	4.55264	3.34887
Thermococcus barophilus (strain DSM 11836 / MP)	TERMP_02031	1	0	0	34.4625	GMP synthase subunit B	Purine metabolism - Peptidases and inhibitors	1	7.12061	6.41554	9.13138	5.66358	5.98892	4.87845	17.3732	14.4718	16.1734	20.9607	18.9394	18.3262	28.6768	31.3059	19.7677	20.4678	17.2468	14.4881	14.8395	23.1238	22.7414	17.2488	19.1123	19.2308	15.3935	16.011	9.79192	15.1778	23.842	15.3551	15.5733	19.9424	13.1377	17.1086	6.53308	18.5999	2.84704	5.33029e-05	6.53308	18.2814	2.79828
Thermococcus barophilus (strain DSM 11836 / MP)	TERMP_02034	1	0	0	26.428	Phosphoribosylaminoimidazole-succinocarboxamide synthase	Purine metabolism		9.79083	7.33205	10.2728	9.43931	6.73754	7.31767	0	0	11.3214	10.4803	0	0	0	0	0	0	6.27156	6.43915	0	0	0	0	0	0	0	0	2.44798	4.33651	0	0	13.6266	4.43164	6.56886	10.6929	8.4817	5.45043	0.642611	0.205162	8.4817	2.11845	0.249767
Thermococcus barophilus (strain DSM 11836 / MP)	TERMP_02037	1	0	0	47.9561	Formate-dependent phosphoribosylglycinamide formyltransferase	Purine metabolism	1	3.5603	1.83301	1.14142	2.83179	2.24585	1.62615	0	0	1.61734	3.49345	0	6.10874	16.3867	22.3614	12.3548	5.84795	6.27156	0	0	4.20433	4.13479	4.3122	0	0	0	2.28728	0	0	0	0	3.89332	2.21582	2.18962	0	2.20642	2.80488	1.27124	0.343039	2.20642	3.15381	1.42938
Thermococcus barophilus (strain DSM 11836 / MP)	TERMP_02038	1	0	0	15.0361	N5-carboxyaminoimidazole ribonucleotide mutase	Purine metabolism	1	0	0.916506	0	0	1.49723	0.813074	0	0	0	0	0	0	0	0	4.94193	0	0	0	0	0	0	0	0	0	0	0	0	0	0	0	0	0	0	0	0.537802	0	0	0.0460859	0.537802	0	0
Thermococcus barophilus (strain DSM 11836 / MP)	TERMP_02039	1	0	0	47.8396	Phosphoribosylamine--glycine ligase	Purine metabolism	1	8.01068	4.58253	5.70711	7.55144	6.73754	6.50459	0	0	3.23468	1.74672	5.41126	0	40.9668	35.7782	22.2387	26.3158	0	1.60979	3.70989	0	4.13479	4.3122	0	0	0	0	0	0	0	0	3.89332	2.21582	2.18962	2.13858	6.51565	2.59816	0.398757	0.0166099	6.51565	2.29445	0.352144
Thermococcus barophilus (strain DSM 11836 / MP)	TERMP_02040	1	0	0	43.8991	Uncharacterized protein	Purine metabolism	1	5.34045	0.916506	6.84853	5.66358	6.73754	5.69152	0	0	1.61734	1.74672	0	6.10874	16.3867	31.3059	12.3548	14.6199	3.13578	3.21958	3.70989	0	0	0	0	0	0	0	0	0	0	0	1.94666	2.21582	0	0	5.19969	2.3682	0.45545	0.0633385	5.19969	1.67754	0.322623
Thermococcus barophilus (strain DSM 11836 / MP)	TERMP_02042	0	0	0	9.50409	Phosphoribosylformylglycinamidine synthase subunit PurS	Purine metabolism	1	0	0	0	0	0	0	0	0	1.61734	1.74672	0	0	8.19336	0	7.4129	5.84795	0	3.21958	3.70989	6.3065	0	0	0	0	1.92419	0	2.44798	0	0	0	0	0	0	0	0	0.841016	N.D.	0.0910803	0	2.20599	N.D.
Thermococcus barophilus (strain DSM 11836 / MP)	TERMP_02044	1	0	0	78.5418	Phosphoribosylformylglycinamidine synthase subunit PurL	Purine metabolism	1	1.78015	1.83301	0	0.943931	1.49723	1.62615	10.4239	14.4718	6.46935	3.49345	5.41126	6.10874	40.9668	49.195	22.2387	26.3158	1.56789	1.60979	5.56483	8.40866	10.337	10.7805	8.49437	5.76923	0	0	2.44798	2.16826	0	11.5163	3.89332	0	2.18962	0	1.28008	5.3707	4.1956	0.00215826	1.28008	6.37811	4.98259
Thermococcus barophilus (strain DSM 11836 / MP)	TERMP_02045	1	0	0	52.318	Inosine-5'-monophosphate dehydrogenase	Purine metabolism - Exosome	1	2.67023	0.916506	2.28284	2.83179	3.74308	4.87845	0	0	16.1734	12.2271	13.5281	12.2175	16.3867	8.94454	9.88386	8.77193	20.3826	12.8783	11.1297	10.5108	16.5392	10.7805	6.37078	9.61538	7.69675	11.4364	9.79192	8.67303	0	0	13.6266	11.0791	10.9481	10.6929	2.88715	13.5365	4.68854	8.47339e-05	2.88715	13.7035	4.74638
Thermococcus barophilus (strain DSM 11836 / MP)	TERMP_02047	1	0	0	6.47	Zn-ribbon RNA-binding protein	Translation		0.890076	1.83301	2.28284	1.88786	1.49723	1.62615	0	0	1.61734	1.74672	0	0	0	0	0	0	1.56789	1.60979	0	0	0	0	0	0	1.92419	0	4.89596	2.16826	0	0	0	0	0	2.13858	1.66953	0.841016	0.503744	0.094496	1.66953	0.529613	0.317223
Thermococcus barophilus (strain DSM 11836 / MP)	TERMP_02048	1	0	0	10.1843	Elongation factor 1-beta	Translation factors	1	11.571	14.6641	6.84853	11.3272	11.9778	9.75689	0	0	4.85201	10.4803	18.9394	9.1631	12.29	0	14.8258	17.5439	6.27156	4.82936	14.8395	12.613	12.4044	4.3122	12.7416	13.4615	7.69675	4.57457	4.89596	13.0095	17.03	0	7.78665	6.64746	10.9481	6.41574	11.0243	10.8587	0.984984	0.48027	11.0243	9.21167	0.835583
Thermococcus barophilus (strain DSM 11836 / MP)	TERMP_02049	1	0	0	39.2429	TPR_REGION domain-containing protein		1	0.890076	1.83301	0	0	0	0	0	0	1.61734	1.74672	0	0	0	0	4.94193	0	1.56789	3.21958	0	4.20433	0	0	0	0	1.92419	2.28728	2.44798	2.16826	0	0	0	2.21582	2.18962	2.13858	0.453848	0.841016	1.85308	0.265091	0.453848	1.49863	3.30206
Thermococcus barophilus (strain DSM 11836 / MP)	TERMP_02050	1	0	0	59.1193	Thermosome subunit	Chaperones and folding catalysts	1	181.575	198.882	133.546	129.318	148.974	147.98	121.612	101.302	90.5709	96.0699	37.8788	45.8155	57.3535	80.5009	46.9484	46.7836	105.049	96.5873	35.2439	31.5325	78.5611	71.1514	87.0673	69.2308	65.4224	75.4803	83.2313	82.3938	85.1499	95.9693	105.12	108.575	126.998	121.899	156.713	67.5838	0.431259	0.00146208	156.713	69.6875	0.444683
Thermococcus barophilus (strain DSM 11836 / MP)	TERMP_02051	1	0	0	7.73038	Uncharacterized protein		1	0.890076	1.83301	1.14142	0.943931	0.748615	0.813074	0	0	3.23468	3.49345	0	0	0	0	0	0	1.56789	3.21958	3.70989	0	0	0	0	0	0	0	0	0	0	0	0	0	2.18962	0	1.06169	1.68203	1.5843	0.285881	1.06169	1.41623	1.33394
Thermococcus barophilus (strain DSM 11836 / MP)	TERMP_02052	1	0	0	16.6541	PINc domain-containing protein		1	5.34045	4.58253	4.56569	3.77572	3.74308	4.06537	0	0	1.61734	0	0	0	0	0	0	0	3.13578	0	0	6.3065	0	0	0	0	1.92419	0	2.44798	0	0	0	0	0	0	2.13858	4.34547	0.404334	0.0930473	0.000162825	4.34547	1.57371	0.36215
Thermococcus barophilus (strain DSM 11836 / MP)	TERMP_02056	1	0	0	37.6958	Glucose-1-phosphate thymidylyltransferase	K00973 rfbA; glucose-1-phosphate thymidylyltransferase - K00973 rfbA; glucose-1-phosphate thymidylyltransferase - K00973 rfbA; glucose-1-phosphate thymidylyltransferase	1	5.34045	6.41554	9.13138	4.71965	8.23477	8.13074	10.4239	18.0897	9.70403	8.73362	10.8225	18.3262	20.4834	22.3614	14.8258	20.4678	10.9752	8.04894	11.1297	8.40866	12.4044	8.62441	10.618	13.4615	9.62094	9.14913	9.79192	8.67303	13.624	15.3551	11.68	8.86328	13.1377	6.41574	6.99542	11.8966	1.70063	0.0532767	6.99542	9.93188	1.41977
Thermococcus barophilus (strain DSM 11836 / MP)	TERMP_02057	1	0	0	8.93156	Uncharacterized protein		1	2.67023	3.66603	1.14142	0.943931	2.24585	3.2523	0	0	4.85201	5.24017	0	0	0	0	0	0	4.70367	3.21958	7.41977	0	0	0	0	0	1.92419	0	0	4.33651	0	0	0	0	4.37924	2.13858	2.31996	2.52305	1.08754	0.450659	2.31996	2.55717	1.10225
Thermococcus barophilus (strain DSM 11836 / MP)	TERMP_02058	1	0	0	43.7613	Sulfate adenylyltransferase	Sulfur metabolism - Purine metabolism - Selenocompound metabolism - K00958 sat; sulfate adenylyltransferase	1	16.9114	14.6641	22.8284	15.1029	17.9668	18.7007	17.3732	14.4718	35.5814	27.9476	18.9394	30.5437	16.3867	49.195	59.3032	46.7836	28.222	27.3664	38.9538	42.0433	28.9436	28.0293	23.3595	17.3077	28.8628	20.5855	17.1359	26.0191	23.842	19.1939	33.0932	22.1582	21.8962	17.1086	17.6957	28.253	1.5966	0.0248742	17.6957	32.2597	1.82302
Thermococcus barophilus (strain DSM 11836 / MP)	TERMP_02060	1	0	0	54.2381	Uncharacterized protein		1	10.6809	11.9146	13.6971	14.159	8.98338	8.94382	20.8478	25.3256	14.556	15.7205	13.5281	24.4349	24.5801	22.3614	14.8258	23.3918	14.111	12.8783	20.4044	21.0217	18.6066	21.561	10.618	13.4615	11.5451	13.7237	14.6879	8.67303	17.03	19.1939	13.6266	13.2949	10.9481	17.1086	11.3965	17.0599	1.49695	0.0518398	11.3965	18.0972	1.58796
Thermococcus barophilus (strain DSM 11836 / MP)	TERMP_02062	1	0	0	16.0877	Adenylyl-sulfate kinase	Sulfur metabolism - Purine metabolism	1	2.67023	0.916506	0	0	0.748615	0.813074	0	0	4.85201	1.74672	0	0	0	0	0	0	3.13578	3.21958	0	4.20433	0	0	0	0	1.92419	0	2.44798	0	0	0	0	0	2.18962	0	0.85807	1.64968	1.92255	0.275753	0.85807	1.75995	2.05105
Thermococcus barophilus (strain DSM 11836 / MP)	TERMP_02079	1	0	0	39.2939	Glucose-1-phosphate thymidylyltransferase	K00973 rfbA; glucose-1-phosphate thymidylyltransferase - K00973 rfbA; glucose-1-phosphate thymidylyltransferase - K00973 rfbA; glucose-1-phosphate thymidylyltransferase	1	18.6916	19.2466	13.6971	18.8786	17.9668	16.2615	6.94927	0	11.3214	8.73362	18.9394	21.3806	12.29	13.4168	24.7097	26.3158	12.5431	9.65873	16.6945	12.613	12.4044	17.2488	14.8652	11.5385	11.5451	11.4364	9.79192	10.8413	10.218	7.67754	5.83998	8.86328	8.75848	2.13858	17.457	15.0937	0.864623	0.249283	17.457	13.5271	0.774879
Thermococcus barophilus (strain DSM 11836 / MP)	TERMP_02080	1	0	0	80.3697	dTDP-glucose 4,6-dehydratase	K01710 rfbB; dTDP-glucose 4,6-dehydratase - K01710 rfbB; dTDP-glucose 4,6-dehydratase - K01710 rfbB; dTDP-glucose 4,6-dehydratase - K01710 rfbB; dTDP-glucose 4,6-dehydratase	1	12.4611	10.0816	7.98996	9.43931	11.2292	11.383	6.94927	0	1.61734	0	0	0	0	0	0	0	6.27156	3.21958	0	0	8.26959	10.7805	8.49437	7.69231	1.92419	0	0	2.16826	0	0	5.83998	2.21582	0	0	10.4307	0.404334	0.0387639	7.89168e-07	10.4307	4.75687	0.456046
Thermococcus barophilus (strain DSM 11836 / MP)	TERMP_02084	1	0	0	21.5612	dTDP-4-dehydrorhamnose 3,5-epimerase	K01790 rfbC; dTDP-4-dehydrorhamnose 3,5-epimerase - K01790 rfbC; dTDP-4-dehydrorhamnose 3,5-epimerase	1	1.78015	1.83301	2.28284	1.88786	2.99446	4.06537	0	0	3.23468	3.49345	0	0	0	0	7.4129	8.77193	6.27156	3.21958	5.56483	0	0	0	0	0	3.84837	0	4.89596	4.33651	0	0	7.78665	4.43164	6.56886	6.41574	2.47395	1.68203	0.679897	0.24505	2.47395	2.50933	1.0143
Thermococcus barophilus (strain DSM 11836 / MP)	TERMP_02110	1	0	0	7.76107	Uncharacterized protein		1	10.6809	13.7476	3.42427	8.49537	7.48615	7.31767	0	0	9.70403	6.9869	0	0	0	0	0	0	7.83945	9.65873	0	0	4.13479	0	4.24719	3.84615	7.69675	6.86185	7.34394	6.50477	10.218	0	1.94666	8.86328	8.75848	8.55432	8.52533	4.17273	0.489451	0.0937875	8.52533	3.60549	0.422916
Thermococcus barophilus (strain DSM 11836 / MP)	TERMP_02111	1	0	0	15.369	PINc domain-containing protein			8.90076	5.49904	9.13138	7.55144	6.73754	6.50459	0	0	1.61734	1.74672	0	0	0	0	0	0	0	0	0	0	0	0	0	0	0	4.57457	0	2.16826	0	0	3.89332	0	0	0	7.38746	0.841016	0.113844	1.29431e-05	7.38746	0	0
Thermococcus barophilus (strain DSM 11836 / MP)	TERMP_02113	1	0	0	34.7909	MoxR-like ATPase	Enzymes with EC numbers	1	11.571	12.8311	17.1213	15.1029	15.7209	15.4484	0	0	12.9387	12.2271	0	0	0	0	0	0	21.9505	17.7077	20.4044	10.5108	8.26959	10.7805	14.8652	17.3077	11.5451	11.4364	12.2399	8.67303	0	0	13.6266	8.86328	15.3273	10.6929	14.6326	6.29144	0.429961	0.0513839	14.6326	14.9372	1.02082
Thermococcus barophilus (strain DSM 11836 / MP)	TERMP_02114	1	0	1	37.8331	DUF4350 domain-containing protein		1	1.78015	1.83301	2.28284	0.943931	0.748615	2.43922	0	0	0	0	0	0	0	0	0	0	0	1.60979	0	0	0	0	0	0	0	4.57457	0	0	0	7.67754	1.94666	2.21582	0	0	1.6713	0	0	0.000971991	1.6713	0.268298	0.160533
Thermococcus barophilus (strain DSM 11836 / MP)	TERMP_02115	0	0	1	75.0535	Uncharacterized protein		1	0	0	0	0	0	0	0	0	0	0	0	0	0	0	0	0	0	0	5.56483	4.20433	0	0	4.24719	0	0	0	0	0	0	0	0	0	0	0	0	0	N.D.	N.D.	0	1.62819	N.D.
Thermococcus barophilus (strain DSM 11836 / MP)	TERMP_02125	1	0	1	221.891	Uncharacterized protein	Quorum sensing	1	6.23053	7.33205	7.98996	5.66358	5.98892	5.69152	20.8478	21.7077	8.08669	6.9869	40.5844	39.7068	16.3867	35.7782	17.2968	20.4678	14.111	12.8783	33.389	31.5325	8.26959	8.62441	10.618	11.5385	7.69675	9.14913	7.34394	4.33651	13.624	11.5163	1.94666	4.43164	0	6.41574	6.48276	23.8412	3.67763	0.0812328	6.48276	18.1341	2.79729
Thermococcus barophilus (strain DSM 11836 / MP)	TERMP_02126	1	1	1	179.823	vWFA domain-containing protein		1	8.01068	5.49904	6.84853	8.49537	5.98892	5.69152	55.5942	54.2692	17.7907	13.9738	45.9957	39.7068	24.5801	26.8336	34.5935	32.1637	20.3826	20.9272	53.7934	35.7368	33.0784	23.7171	27.6067	30.7692	25.0144	20.5855	22.0318	23.8508	27.248	34.5489	21.4133	22.1582	15.3273	21.3858	6.75568	29.3667	4.34697	0.0323472	6.75568	31.2726	4.62908
Thermococcus barophilus (strain DSM 11836 / MP)	TERMP_02130	0	1	1	21.8185	Methyltransferase	Peptidases and inhibitors	1	0	0	0	0	0	0	24.3224	25.3256	3.23468	1.74672	40.5844	42.7611	20.4834	13.4168	19.7677	26.3158	10.9752	8.04894	29.6791	37.839	18.6066	15.0927	16.9887	17.3077	3.84837	9.14913	4.89596	4.33651	23.842	26.8714	5.83998	6.64746	6.56886	2.13858	0	22.0817	N.D.	0.0731335	0	20.0403	N.D.
Thermococcus barophilus (strain DSM 11836 / MP)	TERMP_02131	1	0	0	29.5569	Hypothetical NagD phosphatase		1	4.45038	4.58253	3.42427	4.71965	5.98892	4.87845	0	10.8538	3.23468	1.74672	5.41126	6.10874	12.29	0	7.4129	5.84795	3.13578	6.43915	3.70989	6.3065	4.13479	4.3122	4.24719	3.84615	5.77256	2.28728	4.89596	2.16826	6.81199	7.67754	5.83998	8.86328	6.56886	2.13858	4.67403	4.12535	0.88261	0.316574	4.67403	4.67305	0.99979
Thermococcus barophilus (strain DSM 11836 / MP)	TERMP_02134	1	0	0	118.237	Vitamin B12-dependent ribonucleotide reductase	Purine metabolism - Pyrimidine metabolism - DNA repair and recombination proteins	1	83.6671	73.3205	85.6067	77.4023	89.0852	82.1205	48.6449	36.1795	54.9895	45.4148	0	0	0	0	0	0	43.9009	45.0741	3.70989	4.20433	35.1458	34.4976	50.9662	63.4615	44.2563	38.8838	41.6157	49.8699	6.81199	19.1939	50.6132	33.2373	26.2755	27.8015	81.867	25.1011	0.306608	0.0143228	81.867	27.7554	0.339031
Thermococcus barophilus (strain DSM 11836 / MP)	TERMP_02135	1	0	0	17.4804	Xanthine-guanine phosphoribosyltransferase	Function unknown	1	13.3511	15.5806	11.4142	14.159	16.4695	8.94382	31.2717	28.9436	27.4947	33.1878	27.0563	27.4893	32.7735	26.8336	22.2387	23.3918	28.222	32.1958	24.1143	18.9195	20.674	28.0293	27.6067	21.1538	30.787	29.7347	29.3758	34.6921	30.654	26.8714	25.3066	28.8057	32.8443	32.0787	13.3197	28.807	2.16274	6.049e-05	13.3197	25.3591	1.90388
Thermococcus barophilus (strain DSM 11836 / MP)	TERMP_02136	1	0	0	21.0607	RNA 2',3'-cyclic phosphodiesterase	Transfer RNA biogenesis	1	9.79083	10.9981	5.70711	5.66358	9.732	12.1961	0	0	6.46935	6.9869	0	0	0	0	0	0	4.70367	8.04894	3.70989	4.20433	6.20219	4.3122	6.37078	5.76923	7.69675	9.14913	2.44798	6.50477	6.81199	7.67754	5.83998	6.64746	4.37924	6.41574	9.01462	3.36406	0.373179	0.0267082	9.01462	5.19687	0.576494
Thermococcus barophilus (strain DSM 11836 / MP)	TERMP_02138	1	0	0	53.044	CCA-adding enzyme	Transfer RNA biogenesis		1.78015	1.83301	2.28284	0.943931	3.74308	3.2523	0	0	0	0	0	0	0	0	0	0	1.56789	3.21958	0	0	0	0	0	0	0	0	0	0	0	0	0	0	0	0	2.30589	0	0	0.00138223	2.30589	0.797911	0.346032
Thermococcus barophilus (strain DSM 11836 / MP)	TERMP_02141	1	0	0	27.219	KaiC domain-containing protein			8.90076	9.16506	10.2728	8.49537	10.4806	8.13074	0	0	0	3.49345	0	0	0	0	0	0	3.13578	1.60979	0	0	0	0	0	0	1.92419	2.28728	2.44798	2.16826	0	0	1.94666	2.21582	2.18962	2.13858	9.24089	0.873362	0.0945106	0.00037423	9.24089	0.790928	0.08559
Thermococcus barophilus (strain DSM 11836 / MP)	TERMP_02145	1	0	0	69.6371	Tungsten-containing aldehyde:ferredoxin oxidoreductase	Pentose phosphate pathway	1	19.5817	16.4971	21.687	24.5422	21.7098	21.953	62.5434	65.123	51.7548	47.1616	40.5844	54.9786	32.7735	58.1395	61.7742	64.3275	45.4688	41.8545	57.5032	52.5541	59.9545	62.527	63.7078	57.6923	46.1805	48.0329	48.9596	43.3651	37.4659	53.7428	52.5599	48.7481	45.982	53.4645	20.9951	48.6199	2.31577	0.00073176	20.9951	53.3104	2.53918
Thermococcus barophilus (strain DSM 11836 / MP)	TERMP_02146	1	0	0	19.3834	Putative oxidoreductase, Fe-S subunit	Carbon fixation pathways in prokaryotes - Methane metabolism - Nitrotoluene degradation	1	1.78015	0.916506	3.42427	1.88786	3.74308	3.2523	6.94927	0	6.46935	6.9869	0	12.2175	0	0	9.88386	8.77193	4.70367	8.04894	9.27472	10.5108	4.13479	6.46831	4.24719	7.69231	9.62094	6.86185	2.44798	4.33651	0	0	3.89332	4.43164	4.37924	4.27716	2.50069	6.41843	2.56666	0.107783	2.50069	7.19021	2.87529
Thermococcus barophilus (strain DSM 11836 / MP)	TERMP_02148	0	0	0	22.5861	Uncharacterized protein	Function unknown	1	0	0	0	0	0	0	0	0	0	0	0	0	0	0	0	0	0	0	0	4.20433	0	0	0	5.76923	0	0	0	0	0	0	0	0	0	0	0	0	N.D.	N.D.	0	0.700722	N.D.
Thermococcus barophilus (strain DSM 11836 / MP)	TERMP_02151	1	0	0	14.9159	Uncharacterized protein		1	1.78015	2.74952	2.28284	1.88786	2.24585	2.43922	0	0	0	0	0	0	0	0	9.88386	0	0	0	5.56483	14.7152	0	0	0	0	0	0	0	0	0	0	0	0	0	0	2.23091	0	0	1.07477e-05	2.23091	3.38	1.51508
Thermococcus barophilus (strain DSM 11836 / MP)	TERMP_02153	1	0	0	125.497	Isoleucine--tRNA ligase	Aminoacyl-tRNA biosynthesis - Amino acid related enzymes - Transfer RNA biogenesis	1	48.9542	45.8253	43.374	42.4769	44.9169	47.9714	34.7464	32.5615	63.0762	69.869	43.29	42.7611	65.5469	35.7782	66.7161	67.2515	59.5798	59.5621	37.0989	23.1238	74.4263	62.527	67.955	67.3077	61.574	64.0439	56.3035	54.2064	20.436	23.0326	68.1332	39.8848	37.2236	36.3559	45.5864	54.7491	1.20099	0.138751	45.5864	52.7196	1.15648
Thermococcus barophilus (strain DSM 11836 / MP)	TERMP_02160	1	0	0	78.1967	Glycogen branching enzyme	Starch and sucrose metabolism	1	7.12061	2.74952	3.42427	4.71965	5.24031	4.06537	6.94927	0	1.61734	1.74672	0	0	0	0	0	0	4.70367	3.21958	9.27472	8.40866	12.4044	15.0927	10.618	9.61538	5.77256	4.57457	7.34394	0	0	7.67754	0	0	2.18962	2.13858	4.55329	0.841016	0.184705	0.000800526	4.55329	8.85062	1.94379
Thermococcus barophilus (strain DSM 11836 / MP)	TERMP_02162	1	0	0	27.262	Uncharacterized protein		1	4.45038	2.74952	4.56569	3.77572	2.99446	1.62615	0	0	0	0	0	0	0	0	0	0	0	0	0	0	0	0	0	3.84615	0	0	0	0	0	0	0	0	0	0	3.36032	0	0	0.000373692	3.36032	0	0
Thermococcus barophilus (strain DSM 11836 / MP)	TERMP_02166	1	0	0	46.9489	Glutamate dehydrogenase	Nitrogen metabolism - Alanine, aspartate and glutamate metabolism - Arginine biosynthesis - Exosome	1	234.09	247.457	214.587	192.562	235.065	222.782	552.467	586.107	232.897	251.528	630.411	772.755	729.209	912.343	773.412	558.48	225.776	235.029	396.958	445.659	361.795	342.82	373.752	325	227.054	224.154	298.654	238.508	544.959	545.106	264.746	294.704	306.547	346.45	224.424	471.898	2.10271	0.0829213	224.424	334.673	1.49125
Thermococcus barophilus (strain DSM 11836 / MP)	TERMP_02167	1	0	0	45.8516	Uncharacterized protein	Purine metabolism - Thiamine metabolism - Exosome	1	7.12061	7.33205	5.70711	5.66358	6.73754	7.31767	0	0	8.08669	3.49345	0	0	0	0	0	5.84795	7.83945	4.82936	7.41977	4.20433	6.20219	4.3122	8.49437	7.69231	3.84837	2.28728	7.34394	4.33651	0	0	7.78665	0	0	0	6.64643	2.89503	0.435578	0.0720924	6.64643	5.80122	0.872833
Thermococcus barophilus (strain DSM 11836 / MP)	TERMP_02169	1	0	0	73.2969	Polyadenylation specificity factor-like protein	Function unknown	1	10.6809	10.9981	11.4142	14.159	9.732	10.57	6.94927	14.4718	8.08669	3.49345	5.41126	6.10874	0	0	0	0	6.27156	6.43915	0	4.20433	8.26959	6.46831	6.37078	11.5385	9.62094	6.86185	4.89596	4.33651	10.218	7.67754	9.73331	8.86328	6.56886	4.27716	11.259	5.77503	0.512925	0.00181146	11.259	5.27549	0.468557
Thermococcus barophilus (strain DSM 11836 / MP)	TERMP_02172	1	0	0	25.184	Ribose-5-phosphate isomerase A	Pentose phosphate pathway	1	2.67023	3.66603	4.56569	1.88786	3.74308	4.06537	0	0	6.46935	6.9869	0	0	0	0	0	0	3.13578	4.82936	0	0	0	0	0	0	1.92419	2.28728	2.44798	2.16826	0	0	9.73331	6.64746	4.37924	6.41574	3.43304	3.36406	0.979907	0.487156	3.43304	1.32752	0.38669
Thermococcus barophilus (strain DSM 11836 / MP)	TERMP_02174	1	0	0	87.3304	Phosphoenolpyruvate synthase	Glycolysis / Gluconeogenesis - Pyruvate metabolism - Carbon fixation pathways in prokaryotes - Methane metabolism	1	127.281	139.309	165.506	159.524	134.002	139.849	177.206	162.808	161.734	153.712	62.2294	67.1961	40.9668	35.7782	66.7161	84.7953	159.925	162.589	76.0527	65.1671	173.661	176.8	178.382	165.385	157.783	160.11	186.047	156.114	163.488	153.551	149.893	148.46	146.705	156.116	144.245	111.218	0.771033	0.155043	144.245	135.699	0.940753
Thermococcus barophilus (strain DSM 11836 / MP)	TERMP_02178	1	0	0	42.677	N-acetyl-L,L-diaminopimelate deacetylase-like protein		1	16.0214	9.16506	5.70711	10.3832	14.9723	15.4484	24.3224	18.0897	19.4081	10.4803	16.2338	15.2718	12.29	17.8891	14.8258	11.6959	12.5431	20.9272	14.8395	14.7152	14.4718	15.0927	12.7416	11.5385	15.3935	6.86185	14.6879	15.1778	6.81199	11.5163	17.52	13.2949	17.517	10.6929	11.9496	15.3485	1.28444	0.108722	11.9496	15.4316	1.29139
Thermococcus barophilus (strain DSM 11836 / MP)	TERMP_02179	0	1	1	209.458	Peptidase_S8 domain-containing protein		1	0	0	0	0	0	0	10.4239	7.23589	3.23468	0	5.41126	6.10874	0	0	0	0	1.56789	0	11.1297	10.5108	0	0	4.24719	5.76923	1.92419	4.57457	2.44798	4.33651	10.218	0	0	0	0	0	0	3.68867	N.D.	0.0373434	0	3.86806	N.D.
Thermococcus barophilus (strain DSM 11836 / MP)	TERMP_02180	1	0	0	35.497	Putative stomatin/prohibitin-family membrane protease subunit			7.12061	4.58253	3.42427	5.66358	5.98892	7.31767	0	0	0	0	0	0	0	0	0	0	0	0	0	0	0	0	0	0	0	2.28728	0	0	0	0	3.89332	4.43164	4.37924	4.27716	5.68293	0	0	0.000119478	5.68293	0	0
Thermococcus barophilus (strain DSM 11836 / MP)	TERMP_02184	1	0	0	39.2948	Uncharacterized protein		1	11.571	10.9981	10.2728	11.3272	9.732	10.57	13.8985	25.3256	9.70403	12.2271	16.2338	12.2175	20.4834	17.8891	9.88386	8.77193	14.111	11.2685	11.1297	14.7152	10.337	12.9366	16.9887	17.3077	13.4693	13.7237	12.2399	8.67303	17.03	15.3551	9.73331	11.0791	8.75848	14.9701	10.7452	12.5956	1.17221	0.132723	10.7452	12.4163	1.15553
Thermococcus barophilus (strain DSM 11836 / MP)	TERMP_02185	1	0	1	48.7689	Coenzyme A-dependent NAD(P)H sulfur oxidoreductase	Enzymes with EC numbers	1	23.142	21.0796	27.3941	27.374	26.9501	26.0184	34.7464	25.3256	40.4334	50.655	45.9957	36.6524	20.4834	35.7782	37.0645	17.5439	40.7651	40.2447	27.8242	35.7368	39.2805	38.8098	40.3483	30.7692	40.4079	50.3202	53.8556	41.1969	40.8719	34.5489	36.9866	42.1006	35.0339	34.2173	25.3264	43.4341	1.71498	0.00313095	25.3264	37.1102	1.46528
Thermococcus barophilus (strain DSM 11836 / MP)	TERMP_02189	1	0	0	18.5119	TsaA-like domain-containing protein	Transfer RNA biogenesis	1	1.78015	1.83301	2.28284	1.88786	0.748615	0.813074	0	0	0	0	0	0	0	0	0	0	0	0	0	0	0	4.3122	4.24719	0	0	0	0	0	0	0	0	0	0	0	1.55759	0	0	0.000870187	1.55759	0.718701	0.461417
Thermococcus barophilus (strain DSM 11836 / MP)	TERMP_02190	1	0	0	15.45	Nitro_FeMo-Co domain-containing protein		1	8.90076	8.24856	10.2728	7.55144	7.48615	8.13074	0	0	3.23468	1.74672	0	0	0	0	0	5.84795	3.13578	4.82936	0	0	0	0	0	0	1.92419	2.28728	4.89596	0	0	0	1.94666	0	0	2.13858	8.43174	1.24535	0.147698	0.000287232	8.43174	1.32752	0.157444
Thermococcus barophilus (strain DSM 11836 / MP)	TERMP_02191	1	0	0	36.5023	Elp3 domain-containing protein		1	8.90076	7.33205	5.70711	4.71965	5.98892	5.69152	6.94927	0	0	0	0	0	0	0	0	0	0	0	3.70989	0	4.13479	0	4.24719	7.69231	0	0	0	0	0	0	0	0	0	0	6.39	0	0	6.74026e-05	6.39	1.30745	0.204608
Thermococcus barophilus (strain DSM 11836 / MP)	TERMP_02195	1	0	0	33.1703	Uncharacterized protein		1	1.78015	1.83301	0	0.943931	2.24585	2.43922	0	0	0	0	0	6.10874	0	0	0	0	0	0	0	0	0	0	0	0	0	0	0	0	0	0	0	0	0	0	1.54036	1.52718	0.991446	0.496893	1.54036	0	0
Thermococcus barophilus (strain DSM 11836 / MP)	TERMP_02196	1	0	0	41.4685	NiFe hydrogenase metallocenter assembly HypD-like protein	Protein processing	1	13.3511	13.7476	15.9799	15.1029	14.2237	13.0092	17.3732	25.3256	8.08669	19.214	18.9394	24.4349	12.29	0	7.4129	0	15.6789	17.7077	24.1143	8.40866	20.674	21.561	21.2359	13.4615	11.5451	18.2983	14.6879	13.0095	34.0599	38.3877	21.4133	11.0791	13.1377	14.9701	14.2357	17.6687	1.24115	0.196309	14.2357	18.0241	1.26612
Thermococcus barophilus (strain DSM 11836 / MP)	TERMP_02198	1	0	1	79.5019	Vitamin B12 ABC transporter B12-binding component	Transporters	1	27.5923	31.1612	30.8184	29.2618	36.6821	36.5883	31.2717	39.7974	37.1988	50.655	100.108	103.849	20.4834	0	4.94193	0	40.7651	38.6349	85.3274	75.6779	20.674	21.561	23.3595	32.6923	67.3465	89.204	66.0955	80.2255	115.804	107.486	109.013	101.928	94.1537	102.652	32.0174	72.9526	2.27853	0.0473094	32.0174	47.1067	1.47129
Thermococcus barophilus (strain DSM 11836 / MP)	TERMP_02202	1	0	0	142.351	CobN-like cobalt chelatase	Porphyrin and chlorophyll metabolism	1	13.3511	4.58253	17.1213	15.1029	17.9668	15.4484	10.4239	0	1.61734	0	13.5281	24.4349	0	0	0	5.84795	3.13578	3.21958	20.4044	12.613	0	4.3122	0	0	0	0	0	2.16826	6.81199	23.0326	19.4666	13.2949	10.9481	6.41574	13.9288	9.8951	0.710404	0.271705	13.9288	7.28082	0.522715
Thermococcus barophilus (strain DSM 11836 / MP)	TERMP_02203	1	0	0	71.5336	ChlI-like cobalt chelatase	Porphyrin and chlorophyll metabolism	1	0.890076	0	2.28284	1.88786	3.74308	4.06537	0	0	0	0	0	0	0	0	0	0	0	0	0	0	0	0	0	0	0	0	0	0	6.81199	7.67754	0	0	0	0	2.14487	0	0	0.0104757	2.14487	0	0
Thermococcus barophilus (strain DSM 11836 / MP)	TERMP_02206	1	0	0	37.6124	TPR_REGION domain-containing protein		1	6.23053	8.24856	10.2728	10.3832	8.98338	7.31767	20.8478	14.4718	4.85201	8.73362	18.9394	12.2175	16.3867	17.8891	9.88386	11.6959	6.27156	6.43915	7.41977	6.3065	10.337	8.62441	10.618	11.5385	5.77256	4.57457	4.89596	4.33651	10.218	15.3551	1.94666	4.43164	4.37924	4.27716	8.5727	11.1856	1.3048	0.225624	8.5727	7.5664	0.882616
[truncated: 11 more columns]
