# Supplementary material for: The secretome of Thermococcus barophilus in the presence of carbohydrates and the potential role of the TrmBL4 regulator
Source: Environ Microbiol Rep. 2023 Jul 26;15(6):530–44. doi: 10.1111/1758-2229.13186 (PMC10667668; doi:10.1111/1758-2229.13186)
Supplement: Supplementary file 3 — Data S3: LC/MS–MS analysis of secreted proteins in T. barophilus and the effect of carbohydrates (Maltose, Maltodextrins, and pectin) on their expression level. [file EMI4-15-530-s001.xlsx]

## Sheet: Heat Map (MS Spectra)
	Ordered Locus	Supernant Only	Secretion Probability	OutCyte	MW	Description	WT	WT Maltose	WT Maltodextrine	WT Pectine	Mutant	Mutant Maltose	Mutant Maltodextrine
	TERMP_00008	No	1	No	38.4528	Glycosidase	24.3192	23.0342	27.9207	23.7961	31.9036	22.1636	18.1653
	TERMP_00076	Yes	1	No	18.762	Phosphoesterase	2.9392	3.97141	7.11705	8.32532	0	7.38786	6.0551
	TERMP_00275	Yes	0.5	No	86.7744	Maltose phosphorylase	0	0	0	0	3.54484	8.44327	0
	TERMP_00278	Yes	0.5	Yes	50.85	MalE-like maltose/maltodextrin ABC transporter	0	0	0	0	47.8554	34.8285	42.3857
	TERMP_00281	Yes	0.5	No	40.0892	Sugar ABC transporter	0	0	0	0	7.08968	6.33245	8.07347
	TERMP_00292	No	1	Yes	54.3141	PEGA domain-containing protein	17.2864	7.14853	11.4968	19.8392	28.3587	11.6095	15.1378
	TERMP_00360	No	1	No	21.1577	DNA protection during starvation protein	9.04532	12.7085	15.8765	15.2668	14.1794	11.6095	10.0918
	TERMP_00403	Yes	1	No	8.8739	RNA-binding protein	2.9392	4.76569	7.66451	5.88287	0	6.33245	0
	TERMP_00515	Yes	0.5	Yes	70.4582	S_layer_C domain-containing protein	0	2.38284	1.6424	1.58789	0	0	0
	TERMP_00597	No	1	Yes	80.5527	NPCBM_assoc domain-containing protein	10.6551	13.5028	11.4968	16.1213	31.9036	8.44327	16.1469
	TERMP_00750	No	1	Yes	76.3308	Uncharacterized protein	42.673	45.274	50.3668	60.3594	76.2141	43.2718	42.3857
	TERMP_00817	No	1	No	21.4643	Thymidine kinase	13.7694	10.3257	10.9493	14.6897	12.4069	15.8311	14.1286
	TERMP_01204	No	1	Yes	22.837	Flagellin	17.1811	19.857	26.2783	28.1645	15.9518	17.942	12.1102
	TERMP_01263	Yes	1	No	27.6576	Metal-dependent hydrolase	2.9392	7.14853	4.37972	2.11719	0	5.27704	2.01837
	TERMP_01372	Yes	1	Yes	56.3457	Uncharacterized protein	3.70921	3.17712	4.37972	4.18656	0	0	0
	TERMP_01415	Yes	0.5	Yes	71.6406	Uncharacterized protein	0	0	0	2.86332	0	0	0
	TERMP_01449	Yes	1	Yes	76.3503	Uncharacterized protein	3.77897	17.4742	12.5917	8.38593	10.6345	8.44327	11.101
	TERMP_01455	Yes	0.5	Yes	80.9844	Cyclomaltodextrin glucanotransferase	0	3.17712	5.47465	0	0	2.11082	2.01837
	TERMP_01500	Yes	1	No	8.15641	RNA-binding protein	7.55794	6.35425	12.0442	10.9718	0	16.8865	11.101
	TERMP_01543	Yes	1	Yes	45.1932	Uncharacterized protein	3.5868	0	0	0	0	0	0
	TERMP_01556	No	1	No	12.0057	Pyruvate:ferredoxin oxidoreductase delta subunit	26.8911	25.417	30.1106	20.0305	15.9518	16.8865	13.1194
	TERMP_01559	No	1	No	12.0019	Ketoisovalerate oxidoreductase VorD-like subunit	13.052	10.3257	9.30691	12.8849	8.86211	10.5541	12.1102
	TERMP_01657	No	1	Yes	153.553	Amylopullulanase	28.4667	58.7768	80.4774	25.0844	30.1312	74.934	90.8265
	TERMP_01791	No	1	Yes	48.5163	S-layer-like array protein	10.5853	9.53137	6.56958	6.73743	8.86211	6.33245	10.0918
	TERMP_01807	Yes	0.5	Yes	101.544	S-layer domain	0	0	40.5124	0	0	0	0
	TERMP_01902	Yes	1	No	17.6199	Peptidyl-prolyl cis-trans isomerase	2.9392	3.17712	4.92719	4.18656	3.54484	6.33245	8.07347
	TERMP_01984	Yes	1	Yes	68.0949	Lipoprotein	5.02152	0	0	0	0	0	0
	TERMP_02023	Yes	1	Yes	21.9555	Flagellin	2.86944	0	0	0	0	0	0
	TERMP_02026	Yes	1	Yes	50.9905	Uncharacterized protein	3.5868	5.55997	3.28479	0.529297	0	0	0
	TERMP_02030	Yes	1	No	21.6161	GMP synthase [glutamine-hydrolyzing] subunit A	5.9837	2.38284	5.47465	6.25594	8.86211	6.33245	6.0551
	TERMP_02126	No	1	Yes	179.823	VWFA domain-containing protein	29.4986	20.6513	22.9935	25.3968	54.9451	28.496	29.2663
	TERMP_02130	Yes	1	Yes	21.8185	Methyltransferase	22.0631	9.53137	5.47465	15.2796	24.8139	16.8865	17.1561
	TERMP_02179	Yes	1	Yes	209.458	Peptidase_S8 domain-containing protein	3.70921	0.794281	3.28479	2.70709	8.86211	0	5.04592
Indicator = Norm. Spectra (1/10000)
	0.5	0.5
	1	1

## Sheet: Heat Map (Effect vs WT)
	Ordered Locus	Supernantant Only	Secretion Probability	OutCyte	MW	Description	Mal	Max	Pec	Mutant	Mal	Max
	TERMP_00008	No	1	No	38.4528	Glycosidase	-18.9254	6.75238	-46.4974	3.20646	-11.282	-3.95186
	TERMP_00076	Yes	1	No	18.762	Phosphoesterase	2.8475	0.70352	0.545699	-1	0.660693	0.943291
	TERMP_00275	Yes	0.5	No	86.7744	Maltose phosphorylase	#DIV/0!	#DIV/0!	#DIV/0!	0	0	#DIV/0!
	TERMP_00278	Yes	0.5	Yes	50.85	MalE-like maltose/maltodextrin ABC transporter	#DIV/0!	#DIV/0!	#DIV/0!	0	0	0
	TERMP_00281	Yes	0.5	No	40.0892	Sugar ABC transporter	#DIV/0!	#DIV/0!	#DIV/0!	0	0	0
	TERMP_00292	No	1	Yes	54.3141	PEGA domain-containing protein	-1.70513	-2.98575	6.77152	1.56122	-3.04504	-8.04524
	TERMP_00360	No	1	No	21.1577	DNA protection during starvation protein	2.46925	1.32412	1.45389	1.76183	3.52756	8.64323
	TERMP_00403	Yes	1	No	8.8739	RNA-binding protein	1.60921	0.622012	0.998481	-1	0.86619	-1
	TERMP_00515	Yes	0.5	Yes	70.4582	S_layer_C domain-containing protein	0	0	0	#DIV/0!	#DIV/0!	#DIV/0!
	TERMP_00597	No	1	Yes	80.5527	NPCBM_assoc domain-containing protein	3.74168	12.6595	1.94926	0.501452	-4.81733	1.94017
	TERMP_00750	No	1	Yes	76.3308	CARDB domain-containing protein	16.4065	5.54645	2.41277	1.27226	71.2737	-148.512
	TERMP_00817	No	1	No	21.4643	Thymidine kinase	-3.99841	-4.88265	14.9616	-10.1066	6.67841	38.3326
	TERMP_01204	No	1	Yes	22.837	Flagellin	6.42061	1.88861	1.56427	-13.9762	22.5814	-3.38818
	TERMP_01263	Yes	1	No	27.6576	Metal-dependent hydrolase	0.698259	2.04037	-3.57561	-1	1.25723	-3.19189
	TERMP_01372	Yes	1	Yes	56.3457	Uncharacterized protein	-6.97106	5.53193	7.77041	-1	-1	-1
	TERMP_01415	Yes	0.5	Yes	71.6406	Uncharacterized protein	#DIV/0!	#DIV/0!	0	#DIV/0!	#DIV/0!	#DIV/0!
	TERMP_01449	Yes	1	Yes	76.3503	Uncharacterized protein	0.275934	0.428808	0.820276	0.551228	0.810191	0.516109
	TERMP_01455	Yes	0.5	Yes	80.9844	Cyclomaltodextrin glucanotransferase	0	0	#DIV/0!	#DIV/0!	0	0
	TERMP_01500	Yes	1	No	8.15641	RNA-binding protein	-6.27895	1.68468	2.2139	-1	0.810191	2.13316
	TERMP_01543	Yes	1	Yes	45.1932	Uncharacterized protein	-1	-1	-1	-1	-1	-1
	TERMP_01556	No	1	No	12.0057	Pyruvate:ferredoxin oxidoreductase delta subunit	-18.2421	8.35267	-3.9196	-2.4582	-2.68788	-1.95263
	TERMP_01559	No	1	No	12.0019	Ketoisovalerate oxidoreductase VorD-like subunit	-4.78736	-3.48509	-78.1298	-3.11511	-5.22516	-13.8586
	TERMP_01657	No	1	Yes	153.553	Amylopullulanase	0.939181	0.547324	-8.41632	17.1026	0.612617	0.456491
	TERMP_01791	No	1	Yes	48.5163	S-layer-like array protein	-10.0434	-2.63595	-2.75093	-6.14272	-2.48898	-21.4494
	TERMP_01807	Yes	0.5	Yes	101.544	S-layer domain	#DIV/0!	0	#DIV/0!	#DIV/0!	#DIV/0!	#DIV/0!
	TERMP_01902	Yes	1	No	17.6199	Peptidyl-prolyl cis-trans isomerase	12.3535	1.47848	2.35633	4.85304	0.86619	0.572467
	TERMP_01984	Yes	1	Yes	68.0949	Lipoprotein	-1	-1	-1	-1	-1	-1
	TERMP_02023	Yes	1	Yes	21.9555	Flagellin	-1	-1	-1	-1	-1	-1
	TERMP_02026	Yes	1	Yes	50.9905	Uncharacterized protein	1.81779	-11.8765	-1.17311	-1	-1	-1
	TERMP_02030	Yes	1	No	21.6161	GMP synthase	-1.66174	-11.7546	21.9799	2.07883	17.1576	83.8082
	TERMP_02126	No	1	Yes	179.823	vWFA domain-containing protein	-3.33419	-4.5347	-7.19162	1.15924	-29.4224	-126.98
	TERMP_02130	Yes	1	Yes	21.8185	Methyltransferase	-1.76058	-1.33003	-3.25246	8.02063	-4.26212	-4.49627
	TERMP_02179	Yes	1	Yes	209.458	Peptidase_S8 domain-containing protein	-1.27249	-8.73947	-3.70137	0.719831	-1	2.77489
	Indicator = Score N/S vs WT no sugar
	0.70352	Increasing of a factor > 2
	1.60921	Increase
	-3.33419	Decrease
	-1	Decrease of a factor > 2
	#DIV/0!	Not detected in WT ref and sample
